# Supplementary material for: Transcriptome analysis reveals major transcriptional changes during regrowth after mowing of red clover (Trifolium pratense)
Source: BMC Plant Biol. 2021 Feb 15;21:95. doi: 10.1186/s12870-021-02867-0 (PMC7885512; doi:10.1186/s12870-021-02867-0)
Supplement: Supplementary file 8 — Additional file 8: Table S2. Annotation of the T. pratense transcriptome. [file 12870_2021_2867_MOESM8_ESM.xlsx]

## Sheet: Annotationen_Phytozome
Table S11 Functional annotation description of all transcripts
Contig_ID	locus/gene_ T. Pratense	phytozome_transcript
k19_100572	Tp57577_TGAC_v2_gene38315	Tp57577_TGAC_v2_mRNA39610.v2
k19_101332	Tp57577_TGAC_v2_gene17586	Tp57577_TGAC_v2_mRNA18201.v2
k19_101602	-	-
k19_101630	Tp57577_TGAC_v2_gene4860	Tp57577_TGAC_v2_mRNA5026.v2
k19_101746	XLOC_018775	-
k19_101897	-	-
k19_102628	-	-
k19_102771	-	-
k19_103317	Tp57577_TGAC_v2_gene24142	Tp57577_TGAC_v2_mRNA24974.v2
k19_103536	-	-
k19_103729	Tp57577_TGAC_v2_gene1584	Tp57577_TGAC_v2_mRNA1611.v2
k19_104056	-	-
k19_104457	-	-
k19_104690	Tp57577_TGAC_v2_gene17121	Tp57577_TGAC_v2_mRNA17714.v2
k19_105742	XLOC_009535	-
k19_105850	-	-
k19_107697	-	-
k19_10848	Tp57577_TGAC_v2_gene14660	Tp57577_TGAC_v2_mRNA15151.v2
k19_109013	-	-
k19_109344	Tp57577_TGAC_v2_gene33260	Tp57577_TGAC_v2_mRNA34382.v2
k19_10936	Tp57577_TGAC_v2_gene253	Tp57577_TGAC_v2_mRNA254.v2
k19_109867	-	-
k19_1110	XLOC_003468	-
k19_11156	Tp57577_TGAC_v2_gene29993	Tp57577_TGAC_v2_mRNA31017.v2
k19_111866	XLOC_000793	-
k19_112679	XLOC_023630	-
k19_113083	Tp57577_TGAC_v2_gene13691	Tp57577_TGAC_v2_mRNA14147.v2
k19_113403	Tp57577_TGAC_v2_gene2695	Tp57577_TGAC_v2_mRNA2768.v2
k19_113710	-	-
k19_113749	XLOC_023518	-
k19_113801	-	-
k19_113967	-	-
k19_115872	Tp57577_TGAC_v2_gene17670	Tp57577_TGAC_v2_mRNA18287.v2
k19_115966	Tp57577_TGAC_v2_gene39079	Tp57577_TGAC_v2_mRNA40409.v2
k19_116672	-	-
k19_116827	-	-
k19_116957	-	-
k19_117686	Tp57577_TGAC_v2_gene38471	Tp57577_TGAC_v2_mRNA39770.v2
k19_118320	-	-
k19_118517	-	-
k19_118518	-	-
k19_118684	-	-
k19_118849	-	-
k19_119373	Tp57577_TGAC_v2_gene30506	Tp57577_TGAC_v2_mRNA31539.v2
k19_119555	-	-
k19_119583	-	-
k19_120133	Tp57577_TGAC_v2_gene3513	Tp57577_TGAC_v2_mRNA3612.v2
k19_120332	Tp57577_TGAC_v2_gene3584	Tp57577_TGAC_v2_mRNA3689.v2
k19_120960	XLOC_008516	-
k19_121100	-	-
k19_121611	-	-
k19_12164	Tp57577_TGAC_v2_gene30233	Tp57577_TGAC_v2_mRNA31259.v2
k19_121902	-	-
k19_122243	Tp57577_TGAC_v2_gene28437	Tp57577_TGAC_v2_mRNA29398.v2
k19_122364	-	-
k19_122806	Tp57577_TGAC_v2_gene37277	Tp57577_TGAC_v2_mRNA38523.v2
k19_124301	Tp57577_TGAC_v2_gene14379	Tp57577_TGAC_v2_mRNA14859.v2
k19_124490	-	-
k19_124915	Tp57577_TGAC_v2_gene5230	Tp57577_TGAC_v2_mRNA5408.v2
k19_124986	-	-
k19_125904	Tp57577_TGAC_v2_gene31610	Tp57577_TGAC_v2_mRNA32671.v2
k19_126305	-	-
k19_126415	-	-
k19_127247	-	-
k19_127451	-	-
k19_128069	Tp57577_TGAC_v2_gene10565	Tp57577_TGAC_v2_mRNA10919.v2
k19_128125	-	-
k19_128204	-	-
k19_128404	-	-
k19_128657	-	-
k19_128860	-	-
k19_129015	-	-
k19_129078	-	-
k19_129154	-	-
k19_129221	-	-
k19_129224	-	-
k19_129248	-	-
k19_129937	-	-
k19_129983	Tp57577_TGAC_v2_gene23456	Tp57577_TGAC_v2_mRNA24264.v2
k19_130087	Tp57577_TGAC_v2_gene2598	Tp57577_TGAC_v2_mRNA2670.v2
k19_130329	Tp57577_TGAC_v2_gene9782	Tp57577_TGAC_v2_mRNA10114.v2
k19_130654	Tp57577_TGAC_v2_gene23508	Tp57577_TGAC_v2_mRNA24316.v2
k19_130987	-	-
k19_131319	-	-
k19_131710	-	-
k19_132786	-	-
k19_133071	-	-
k19_133424	-	-
k19_133749	-	-
k19_133991	-	-
k19_134802	Tp57577_TGAC_v2_gene14563	Tp57577_TGAC_v2_mRNA15048.v2
k19_134849	Tp57577_TGAC_v2_gene8033	Tp57577_TGAC_v2_mRNA8307.v2
k19_134875	Tp57577_TGAC_v2_gene18963	Tp57577_TGAC_v2_mRNA19620.v2
k19_135142	-	-
k19_135332	-	-
k19_135608	-	-
k19_136330	-	-
k19_136593	-	-
k19_136752	Tp57577_TGAC_v2_gene25761	Tp57577_TGAC_v2_mRNA26643.v2
k19_136785	Tp57577_TGAC_v2_gene17593	Tp57577_TGAC_v2_mRNA18208.v2
k19_136869	-	-
k19_136947	-	-
k19_137095	-	-
k19_13761	-	-
k19_137723	-	-
k19_138356	Tp57577_TGAC_v2_gene37810	Tp57577_TGAC_v2_mRNA39088.v2
k19_139100	-	-
k19_139207	-	-
k19_139500	XLOC_019056	-
k19_139999	-	-
k19_141093	Tp57577_TGAC_v2_gene39703	Tp57577_TGAC_v2_mRNA41051.v2
k19_141413	Tp57577_TGAC_v2_gene37675	Tp57577_TGAC_v2_mRNA38942.v2
k19_141728	Tp57577_TGAC_v2_gene3720	Tp57577_TGAC_v2_mRNA3830.v2
k19_141757	-	-
k19_141796	Tp57577_TGAC_v2_gene39376	Tp57577_TGAC_v2_mRNA40718.v2
k19_142006	-	-
k19_142405	-	-
k19_143594	-	-
k19_143647	-	-
k19_144181	Tp57577_TGAC_v2_gene14616	Tp57577_TGAC_v2_mRNA15104.v2
k19_144528	Tp57577_TGAC_v2_gene39578	Tp57577_TGAC_v2_mRNA40921.v2
k19_144660	Tp57577_TGAC_v2_gene33201	Tp57577_TGAC_v2_mRNA34319.v2
k19_145083	-	-
k19_145092	Tp57577_TGAC_v2_gene23863	Tp57577_TGAC_v2_mRNA24684.v2
k19_145161	-	-
k19_146100	Tp57577_TGAC_v2_gene4627	Tp57577_TGAC_v2_mRNA4776.v2
k19_146337	-	-
k19_146550	XLOC_017542	-
k19_146714	-	-
k19_146718	-	-
k19_146784	XLOC_004904	-
k19_146974	-	-
k19_147039	Tp57577_TGAC_v2_gene18118	Tp57577_TGAC_v2_mRNA18749.v2
k19_147955	-	-
k19_148116	-	-
k19_148573	-	-
k19_148574	-	-
k19_149423	-	-
k19_150248	-	-
k19_151125	Tp57577_TGAC_v2_gene10457	Tp57577_TGAC_v2_mRNA10808.v2
k19_151865	Tp57577_TGAC_v2_gene20573	Tp57577_TGAC_v2_mRNA21279.v2
k19_152044	-	-
k19_152349	Tp57577_TGAC_v2_gene25568	Tp57577_TGAC_v2_mRNA26444.v2
k19_152523	-	-
k19_152580	Tp57577_TGAC_v2_gene8639	Tp57577_TGAC_v2_mRNA8929.v2
k19_152606	-	-
k19_152802	-	-
k19_152803	-	-
k19_153042	Tp57577_TGAC_v2_gene1400	Tp57577_TGAC_v2_mRNA1418.v2
k19_153224	XLOC_020357	-
k19_153624	-	-
k19_154146	XLOC_017909	-
k19_154155	Tp57577_TGAC_v2_gene11492	Tp57577_TGAC_v2_mRNA11864.v2
k19_155127	-	-
k19_155200	-	-
k19_155815	-	-
k19_155840	Tp57577_TGAC_v2_gene16360	Tp57577_TGAC_v2_mRNA16923.v2
k19_156030	-	-
k19_156361	-	-
k19_156427	XLOC_017667	-
k19_156451	-	-
k19_156482	Tp57577_TGAC_v2_gene12565	Tp57577_TGAC_v2_mRNA12973.v2
k19_156904	-	-
k19_157077	-	-
k19_158622	Tp57577_TGAC_v2_gene37277	Tp57577_TGAC_v2_mRNA38523.v2
k19_158659	Tp57577_TGAC_v2_gene19114	Tp57577_TGAC_v2_mRNA19775.v2
k19_158963	Tp57577_TGAC_v2_gene33655	Tp57577_TGAC_v2_mRNA34792.v2
k19_159372	Tp57577_TGAC_v2_gene39198	Tp57577_TGAC_v2_mRNA40533.v2
k19_159552	-	-
k19_159656	-	-
k19_159732	Tp57577_TGAC_v2_gene1782	Tp57577_TGAC_v2_mRNA1823.v2
k19_159868	-	-
k19_159981	-	-
k19_160035	-	-
k19_160090	-	-
k19_160270	-	-
k19_160498	-	-
k19_160608	-	-
k19_161557	XLOC_018479	-
k19_161790	-	-
k19_161822	-	-
k19_162587	-	-
k19_16268	-	-
k19_163249	-	-
k19_163642	XLOC_005941	-
k19_163966	-	-
k19_164299	Tp57577_TGAC_v2_gene11767	Tp57577_TGAC_v2_mRNA12147.v2
k19_164305	-	-
k19_164523	-	-
k19_164547	Tp57577_TGAC_v2_gene37438	Tp57577_TGAC_v2_mRNA38694.v2
k19_164557	Tp57577_TGAC_v2_gene17488	Tp57577_TGAC_v2_mRNA18101.v2
k19_164572	-	-
k19_164650	-	-
k19_164795	-	-
k19_165216	-	-
k19_165298	-	-
k19_165376	Tp57577_TGAC_v2_gene4271	Tp57577_TGAC_v2_mRNA4410.v2
k19_165447	-	-
k19_165651	-	-
k19_165811	-	-
k19_165897	-	-
k19_166019	-	-
k19_166409	XLOC_022761	-
k19_166623	Tp57577_TGAC_v2_gene17629	Tp57577_TGAC_v2_mRNA18246.v2
k19_166701	-	-
k19_167271	XLOC_010389	-
k19_167280	Tp57577_TGAC_v2_gene32337	Tp57577_TGAC_v2_mRNA33420.v2
k19_168090	-	-
k19_168118	-	-
k19_168303	-	-
k19_168347	Tp57577_TGAC_v2_gene34642	Tp57577_TGAC_v2_mRNA35821.v2
k19_168353	-	-
k19_168423	-	-
k19_169068	-	-
k19_169137	-	-
k19_169246	Tp57577_TGAC_v2_gene3688	Tp57577_TGAC_v2_mRNA3797.v2
k19_169375	-	-
k19_169723	-	-
k19_170222	-	-
k19_170833	Tp57577_TGAC_v2_gene36705	Tp57577_TGAC_v2_mRNA37933.v2
k19_171541	-	-
k19_171836	-	-
k19_172901	-	-
k19_173051	Tp57577_TGAC_v2_gene32158	Tp57577_TGAC_v2_mRNA33232.v2
k19_173313	Tp57577_TGAC_v2_gene9853	Tp57577_TGAC_v2_mRNA10186.v2
k19_173374	-	-
k19_173454	Tp57577_TGAC_v2_gene37019	Tp57577_TGAC_v2_mRNA38257.v2
k19_173610	-	-
k19_174087	-	-
k19_174295	Tp57577_TGAC_v2_gene14306	Tp57577_TGAC_v2_mRNA14785.v2
k19_175145	Tp57577_TGAC_v2_gene24995	Tp57577_TGAC_v2_mRNA25849.v2
k19_175227	-	-
k19_175435	-	-
k19_175489	Tp57577_TGAC_v2_gene26008	Tp57577_TGAC_v2_mRNA26897.v2
k19_1755	Tp57577_TGAC_v2_gene26498	Tp57577_TGAC_v2_mRNA27405.v2
k19_176671	-	-
k19_176884	XLOC_017836	-
k19_176892	-	-
k19_177369	-	-
k19_177719	-	-
k19_178086	-	-
k19_178174	Tp57577_TGAC_v2_gene34666	Tp57577_TGAC_v2_mRNA35846.v2
k19_178189	-	-
k19_178209	-	-
k19_178372	-	-
k19_178392	-	-
k19_178594	-	-
k19_178795	-	-
k19_178995	-	-
k19_180016	-	-
k19_180121	Tp57577_TGAC_v2_gene349	Tp57577_TGAC_v2_mRNA350.v2
k19_180300	-	-
k19_180499	XLOC_015982	-
k19_180629	-	-
k19_180870	-	-
k19_181267	-	-
k19_181913	-	-
k19_182476	-	-
k19_183025	-	-
k19_183178	-	-
k19_183244	Tp57577_TGAC_v2_gene7172	Tp57577_TGAC_v2_mRNA7423.v2
k19_183850	-	-
k19_184231	Tp57577_TGAC_v2_gene4	Tp57577_TGAC_v2_mRNA4.v2
k19_184597	-	-
k19_184673	-	-
k19_184836	-	-
k19_184920	-	-
k19_18555	-	-
k19_186149	Tp57577_TGAC_v2_gene30139	Tp57577_TGAC_v2_mRNA31163.v2
k19_186540	-	-
k19_186644	Tp57577_TGAC_v2_gene22802	Tp57577_TGAC_v2_mRNA23584.v2
k19_186698	-	-
k19_187510	Tp57577_TGAC_v2_gene19731	Tp57577_TGAC_v2_mRNA20412.v2
k19_187758	-	-
k19_188053	-	-
k19_188585	-	-
k19_188935	Tp57577_TGAC_v2_gene15608	Tp57577_TGAC_v2_mRNA16131.v2
k19_188959	-	-
k19_188993	-	-
k19_189335	-	-
k19_189524	XLOC_017200	-
k19_190794	-	-
k19_190864	Tp57577_TGAC_v2_gene4071	Tp57577_TGAC_v2_mRNA4199.v2
k19_192021	-	-
k19_192075	-	-
k19_192151	-	-
k19_192437	XLOC_016015	-
k19_192545	-	-
k19_192578	-	-
k19_192627	Tp57577_TGAC_v2_gene37787	Tp57577_TGAC_v2_mRNA39063.v2
k19_192892	-	-
k19_193148	Tp57577_TGAC_v2_gene21635	Tp57577_TGAC_v2_mRNA22375.v2
k19_193741	Tp57577_TGAC_v2_gene24629	Tp57577_TGAC_v2_mRNA25477.v2
k19_193865	XLOC_018043	-
k19_193891	-	-
k19_194186	-	-
k19_194228	-	-
k19_194392	-	-
k19_194894	-	-
k19_195372	-	-
k19_19557	XLOC_019337	-
k19_195598	XLOC_016161	-
k19_195659	-	-
k19_195716	-	-
k19_195738	-	-
k19_195742	Tp57577_TGAC_v2_gene35284	Tp57577_TGAC_v2_mRNA36483.v2
k19_195773	Tp57577_TGAC_v2_gene36495	Tp57577_TGAC_v2_mRNA37719.v2
k19_195780	-	-
k19_195973	Tp57577_TGAC_v2_gene27835	Tp57577_TGAC_v2_mRNA28778.v2
k19_196112	Tp57577_TGAC_v2_gene5981	Tp57577_TGAC_v2_mRNA6187.v2
k19_197405	-	-
k19_197460	-	-
k19_197480	-	-
k19_198264	-	-
k19_198701	Tp57577_TGAC_v2_gene14253	Tp57577_TGAC_v2_mRNA14732.v2
k19_198708	-	-
k19_199006	-	-
k19_199136	-	-
k19_199378	-	-
k19_199699	-	-
k19_199963	-	-
k19_200472	-	-
k19_200603	-	-
k19_20116	-	-
k19_201502	-	-
k19_201619	-	-
k19_201647	-	-
k19_201704	-	-
k19_202205	-	-
k19_202589	-	-
k19_202698	-	-
k19_203411	-	-
k19_203426	-	-
k19_203737	-	-
k19_203946	XLOC_012303	-
k19_20410	Tp57577_TGAC_v2_gene16312	Tp57577_TGAC_v2_mRNA16875.v2
k19_204115	-	-
k19_20457	-	-
k19_205269	-	-
k19_205395	-	-
k19_205778	-	-
k19_205965	-	-
k19_206622	Tp57577_TGAC_v2_gene30930	Tp57577_TGAC_v2_mRNA31974.v2
k19_20670	Tp57577_TGAC_v2_gene17036	Tp57577_TGAC_v2_mRNA17622.v2
k19_206997	-	-
k19_207039	-	-
k19_207235	-	-
k19_207253	-	-
k19_207612	Tp57577_TGAC_v2_gene22996	Tp57577_TGAC_v2_mRNA23783.v2
k19_207765	-	-
k19_207988	-	-
k19_208118	-	-
k19_208206	-	-
k19_208324	-	-
k19_208382	-	-
k19_208719	-	-
k19_209005	-	-
k19_209124	-	-
k19_209293	-	-
k19_209400	-	-
k19_21003	Tp57577_TGAC_v2_gene21588	Tp57577_TGAC_v2_mRNA22326.v2
k19_210847	-	-
k19_210859	XLOC_013128	-
k19_211043	-	-
k19_211284	-	-
k19_211437	-	-
k19_212094	-	-
k19_212277	Tp57577_TGAC_v2_gene16983	Tp57577_TGAC_v2_mRNA17569.v2
k19_212399	-	-
k19_212430	-	-
k19_212591	-	-
k19_212617	-	-
k19_212788	-	-
k19_213086	-	-
k19_213225	-	-
k19_213458	-	-
k19_214895	-	-
k19_216194	-	-
k19_216290	-	-
k19_216583	-	-
k19_216981	-	-
k19_217221	-	-
k19_217469	-	-
k19_217675	-	-
k19_218350	-	-
k19_218636	-	-
k19_218873	-	-
k19_219184	-	-
k19_219648	-	-
k19_220176	-	-
k19_220190	-	-
k19_221566	-	-
k19_221843	-	-
k19_22259	Tp57577_TGAC_v2_gene11692	Tp57577_TGAC_v2_mRNA12068.v2
k19_223370	-	-
k19_223552	XLOC_010284	-
k19_223713	-	-
k19_223758	-	-
k19_223869	Tp57577_TGAC_v2_gene1139	Tp57577_TGAC_v2_mRNA1151.v2
k19_22407	XLOC_023407	-
k19_224455	-	-
k19_224615	-	-
k19_224620	-	-
k19_225109	-	-
k19_225253	-	-
k19_225897	-	-
k19_226085	-	-
k19_226090	-	-
k19_226393	-	-
k19_22649	Tp57577_TGAC_v2_gene2130	Tp57577_TGAC_v2_mRNA2182.v2
k19_226534	Tp57577_TGAC_v2_gene25727	Tp57577_TGAC_v2_mRNA26608.v2
k19_226591	-	-
k19_226907	-	-
k19_227182	-	-
k19_227184	-	-
k19_227185	-	-
k19_227247	-	-
k19_227576	Tp57577_TGAC_v2_gene23327	Tp57577_TGAC_v2_mRNA24127.v2
k19_227750	-	-
k19_227857	-	-
k19_228165	-	-
k19_228402	-	-
k19_228748	-	-
k19_228796	-	-
k19_229049	-	-
k19_229189	-	-
k19_229282	-	-
k19_229606	-	-
k19_229989	-	-
k19_230027	-	-
k19_230081	-	-
k19_230135	-	-
k19_230303	Tp57577_TGAC_v2_gene24024	Tp57577_TGAC_v2_mRNA24851.v2
k19_230315	-	-
k19_230433	-	-
k19_230456	-	-
k19_230533	-	-
k19_230933	XLOC_018294	-
k19_231370	XLOC_019798	-
k19_231557	-	-
k19_231608	-	-
k19_231738	-	-
k19_231944	-	-
k19_232184	-	-
k19_232688	-	-
k19_232917	-	-
k19_233170	Tp57577_TGAC_v2_gene38538	Tp57577_TGAC_v2_mRNA39839.v2
k19_233431	-	-
k19_233956	Tp57577_TGAC_v2_gene36925	Tp57577_TGAC_v2_mRNA38161.v2
k19_234002	-	-
k19_234362	-	-
k19_234485	-	-
k19_234495	-	-
k19_235553	-	-
k19_235764	-	-
k19_236522	-	-
k19_237026	-	-
k19_237280	-	-
k19_237746	-	-
k19_238580	-	-
k19_239069	Tp57577_TGAC_v2_gene10276	Tp57577_TGAC_v2_mRNA10618.v2
k19_23917	Tp57577_TGAC_v2_gene23592	Tp57577_TGAC_v2_mRNA24403.v2
k19_239383	-	-
k19_239445	-	-
k19_239850	Tp57577_TGAC_v2_gene17608	Tp57577_TGAC_v2_mRNA18225.v2
k19_240260	-	-
k19_240370	-	-
k19_240424	-	-
k19_240430	-	-
k19_240726	-	-
k19_240866	-	-
k19_242072	-	-
k19_242250	Tp57577_TGAC_v2_gene29873	Tp57577_TGAC_v2_mRNA30897.v2
k19_242300	-	-
k19_242311	-	-
k19_24234	Tp57577_TGAC_v2_gene35767	Tp57577_TGAC_v2_mRNA36980.v2
k19_244529	-	-
k19_244744	-	-
k19_245652	-	-
k19_245851	-	-
k19_245896	-	-
k19_245944	-	-
k19_246848	-	-
k19_24710	Tp57577_TGAC_v2_gene11601	Tp57577_TGAC_v2_mRNA11976.v2
k19_247792	Tp57577_TGAC_v2_gene1946	Tp57577_TGAC_v2_mRNA1990.v2
k19_248054	-	-
k19_248456	-	-
k19_248962	-	-
k19_249325	-	-
k19_250315	-	-
k19_251282	-	-
k19_251691	-	-
k19_252783	-	-
k19_253519	-	-
k19_254846	-	-
k19_256177	-	-
k19_256795	-	-
k19_258466	-	-
k19_258810	-	-
k19_258912	-	-
k19_259321	-	-
k19_261203	-	-
k19_261587	Tp57577_TGAC_v2_gene39907	Tp57577_TGAC_v2_mRNA41256.v2
k19_263075	-	-
k19_263629	-	-
k19_263725	-	-
k19_263825	XLOC_015495	-
k19_264205	-	-
k19_264245	XLOC_013933	-
k19_264263	-	-
k19_264315	-	-
k19_264489	-	-
k19_2650	Tp57577_TGAC_v2_gene15719	Tp57577_TGAC_v2_mRNA16254.v2
k19_265099	-	-
k19_265473	-	-
k19_265601	-	-
k19_265663	-	-
k19_265848	-	-
k19_266204	-	-
k19_266399	-	-
k19_26665	-	-
k19_266662	-	-
k19_266750	-	-
k19_267137	-	-
k19_267307	-	-
k19_26789	Tp57577_TGAC_v2_gene30639	Tp57577_TGAC_v2_mRNA31676.v2
k19_268159	XLOC_018138	-
k19_268295	-	-
k19_268386	-	-
k19_268514	-	-
k19_268746	-	-
k19_268773	-	-
k19_26883	-	-
k19_269410	-	-
k19_269484	-	-
k19_269531	-	-
k19_269674	-	-
k19_270166	-	-
k19_270575	-	-
k19_270604	-	-
k19_270912	XLOC_017272	-
k19_271476	-	-
k19_271557	-	-
k19_271570	-	-
k19_272401	-	-
k19_272408	-	-
k19_273395	-	-
k19_27439	-	-
k19_276141	Tp57577_TGAC_v2_gene851	Tp57577_TGAC_v2_mRNA857.v2
k19_276629	-	-
k19_27682	XLOC_020375	-
k19_276883	-	-
k19_278878	-	-
k19_278913	Tp57577_TGAC_v2_gene21983	Tp57577_TGAC_v2_mRNA22736.v2
k19_278947	-	-
k19_279008	Tp57577_TGAC_v2_gene29810	Tp57577_TGAC_v2_mRNA30829.v2
k19_281255	-	-
k19_282238	-	-
k19_282414	XLOC_001378	-
k19_282740	-	-
k19_283142	-	-
k19_283197	-	-
k19_283700	-	-
k19_284951	-	-
k19_286444	-	-
k19_286659	-	-
k19_287280	-	-
k19_289024	-	-
k19_290072	-	-
k19_290532	-	-
k19_290785	-	-
k19_291117	XLOC_017291	-
k19_291155	-	-
k19_29199	Tp57577_TGAC_v2_gene33017	Tp57577_TGAC_v2_mRNA34129.v2
k19_292194	-	-
k19_292561	-	-
k19_292938	-	-
k19_293102	XLOC_014828	-
k19_294722	-	-
k19_295354	-	-
k19_295723	Tp57577_TGAC_v2_gene7514	Tp57577_TGAC_v2_mRNA7767.v2
k19_298054	-	-
k19_299633	-	-
k19_301934	-	-
k19_30336	Tp57577_TGAC_v2_gene37740	Tp57577_TGAC_v2_mRNA39014.v2
k19_303952	Tp57577_TGAC_v2_gene28652	Tp57577_TGAC_v2_mRNA29616.v2
k19_304096	Tp57577_TGAC_v2_gene37259	Tp57577_TGAC_v2_mRNA38505.v2
k19_305247	-	-
k19_306388	-	-
k19_307316	-	-
k19_30939	Tp57577_TGAC_v2_gene5137	Tp57577_TGAC_v2_mRNA5315.v2
k19_311565	-	-
k19_311617	-	-
k19_3161	Tp57577_TGAC_v2_gene24250	Tp57577_TGAC_v2_mRNA25084.v2
k19_31964	-	-
k19_3333	Tp57577_TGAC_v2_gene31058	Tp57577_TGAC_v2_mRNA32104.v2
k19_34297	Tp57577_TGAC_v2_gene16799	Tp57577_TGAC_v2_mRNA17381.v2
k19_34669	Tp57577_TGAC_v2_gene32115	Tp57577_TGAC_v2_mRNA33189.v2
k19_35208	-	-
k19_35370	-	-
k19_35497	Tp57577_TGAC_v2_gene10792	Tp57577_TGAC_v2_mRNA11150.v2
k19_35513	Tp57577_TGAC_v2_gene25082	Tp57577_TGAC_v2_mRNA25939.v2
k19_35852	XLOC_016933	-
k19_36012	Tp57577_TGAC_v2_gene17762	Tp57577_TGAC_v2_mRNA18382.v2
k19_36157	Tp57577_TGAC_v2_gene3930	Tp57577_TGAC_v2_mRNA4055.v2
k19_39603	Tp57577_TGAC_v2_gene34691	Tp57577_TGAC_v2_mRNA35872.v2
k19_40895	Tp57577_TGAC_v2_gene34093	Tp57577_TGAC_v2_mRNA35240.v2
k19_41082	XLOC_005332	-
k19_41345	Tp57577_TGAC_v2_gene33561	Tp57577_TGAC_v2_mRNA34693.v2
k19_41698	Tp57577_TGAC_v2_gene34878	Tp57577_TGAC_v2_mRNA36067.v2
k19_43993	Tp57577_TGAC_v2_gene17593	Tp57577_TGAC_v2_mRNA18208.v2
k19_44090	-	-
k19_44107	XLOC_019654	-
k19_45075	Tp57577_TGAC_v2_gene4674	Tp57577_TGAC_v2_mRNA4824.v2
k19_45170	Tp57577_TGAC_v2_gene12360	Tp57577_TGAC_v2_mRNA12761.v2
k19_45545	-	-
k19_45681	-	-
k19_45701	Tp57577_TGAC_v2_gene13295	Tp57577_TGAC_v2_mRNA13742.v2
k19_45961	Tp57577_TGAC_v2_gene14309	Tp57577_TGAC_v2_mRNA14788.v2
k19_46522	-	-
k19_47207	Tp57577_TGAC_v2_gene1962	Tp57577_TGAC_v2_mRNA2006.v2
k19_4748	Tp57577_TGAC_v2_gene14598	Tp57577_TGAC_v2_mRNA15086.v2
k19_48533	XLOC_020718	-
k19_48841	-	-
k19_49059	Tp57577_TGAC_v2_gene4857	Tp57577_TGAC_v2_mRNA5022.v2
k19_49060	-	-
k19_50164	-	-
k19_50832	-	-
k19_51381	XLOC_006744	-
k19_51507	Tp57577_TGAC_v2_gene32789	Tp57577_TGAC_v2_mRNA33893.v2
k19_5185	Tp57577_TGAC_v2_gene13590	Tp57577_TGAC_v2_mRNA14043.v2
k19_52307	Tp57577_TGAC_v2_gene28502	Tp57577_TGAC_v2_mRNA29465.v2
k19_52572	Tp57577_TGAC_v2_gene15625	Tp57577_TGAC_v2_mRNA16149.v2
k19_53525	Tp57577_TGAC_v2_gene5239	Tp57577_TGAC_v2_mRNA5417.v2
k19_55853	Tp57577_TGAC_v2_gene19202	Tp57577_TGAC_v2_mRNA19868.v2
k19_56256	Tp57577_TGAC_v2_gene16478	Tp57577_TGAC_v2_mRNA17043.v2
k19_56356	Tp57577_TGAC_v2_gene6602	Tp57577_TGAC_v2_mRNA6838.v2
k19_57277	XLOC_019747	-
k19_5740	Tp57577_TGAC_v2_gene3573	Tp57577_TGAC_v2_mRNA3676.v2
k19_57430	Tp57577_TGAC_v2_gene14507	Tp57577_TGAC_v2_mRNA14990.v2
k19_57450	Tp57577_TGAC_v2_gene11599	Tp57577_TGAC_v2_mRNA11974.v2
k19_57837	-	-
k19_58246	-	-
k19_58763	Tp57577_TGAC_v2_gene36827	Tp57577_TGAC_v2_mRNA38061.v2
k19_59608	-	-
k19_62132	XLOC_009168	-
k19_62291	Tp57577_TGAC_v2_gene9063	Tp57577_TGAC_v2_mRNA9368.v2
k19_63826	Tp57577_TGAC_v2_gene12951	Tp57577_TGAC_v2_mRNA13381.v2
k19_65098	Tp57577_TGAC_v2_gene38053	Tp57577_TGAC_v2_mRNA39338.v2
k19_65237	Tp57577_TGAC_v2_gene22351	Tp57577_TGAC_v2_mRNA23119.v2
k19_67057	-	-
k19_67086	Tp57577_TGAC_v2_gene10702	Tp57577_TGAC_v2_mRNA11058.v2
k19_69575	Tp57577_TGAC_v2_gene19051	Tp57577_TGAC_v2_mRNA19709.v2
k19_69729	-	-
k19_70017	Tp57577_TGAC_v2_gene27403	Tp57577_TGAC_v2_mRNA28343.v2
k19_70170	Tp57577_TGAC_v2_gene10468	Tp57577_TGAC_v2_mRNA10819.v2
k19_70364	Tp57577_TGAC_v2_gene32098	Tp57577_TGAC_v2_mRNA33171.v2
k19_70994	Tp57577_TGAC_v2_gene26893	Tp57577_TGAC_v2_mRNA27810.v2
k19_72108	-	-
k19_72451	-	-
k19_72671	XLOC_022860	-
k19_74357	-	-
k19_74602	-	-
k19_75020	Tp57577_TGAC_v2_gene19402	Tp57577_TGAC_v2_mRNA20075.v2
k19_78454	XLOC_019282	-
k19_78590	-	-
k19_78762	XLOC_021314	-
k19_78782	XLOC_003191	-
k19_78795	-	-
k19_79085	XLOC_015419	-
k19_79848	-	-
k19_80934	Tp57577_TGAC_v2_gene18711	Tp57577_TGAC_v2_mRNA19362.v2
k19_81523	Tp57577_TGAC_v2_gene1503	Tp57577_TGAC_v2_mRNA1526.v2
k19_82064	Tp57577_TGAC_v2_gene8351	Tp57577_TGAC_v2_mRNA8634.v2
k19_82086	-	-
k19_82254	-	-
k19_82379	Tp57577_TGAC_v2_gene39136	Tp57577_TGAC_v2_mRNA40467.v2
k19_83289	XLOC_011183	-
k19_83588	Tp57577_TGAC_v2_gene5547	Tp57577_TGAC_v2_mRNA5739.v2
k19_84784	-	-
k19_85895	-	-
k19_86040	Tp57577_TGAC_v2_gene2503	Tp57577_TGAC_v2_mRNA2572.v2
k19_86104	-	-
k19_86388	-	-
k19_86844	-	-
k19_87027	-	-
k19_87081	-	-
k19_88137	XLOC_020807	-
k19_88188	-	-
k19_88512	Tp57577_TGAC_v2_gene27060	Tp57577_TGAC_v2_mRNA27989.v2
k19_89488	Tp57577_TGAC_v2_gene34891	Tp57577_TGAC_v2_mRNA36082.v2
k19_8976	XLOC_008767	-
k19_89806	Tp57577_TGAC_v2_gene11562	Tp57577_TGAC_v2_mRNA11936.v2
k19_90053	XLOC_000927	-
k19_90291	XLOC_006335	-
k19_90803	XLOC_020785	-
k19_91276	Tp57577_TGAC_v2_gene28956	Tp57577_TGAC_v2_mRNA29938.v2
k19_91592	Tp57577_TGAC_v2_gene37562	Tp57577_TGAC_v2_mRNA38819.v2
k19_920	Tp57577_TGAC_v2_gene6194	Tp57577_TGAC_v2_mRNA6412.v2
k19_92453	-	-
k19_92893	Tp57577_TGAC_v2_gene7509	Tp57577_TGAC_v2_mRNA7762.v2
k19_93331	-	-
k19_94117	Tp57577_TGAC_v2_gene12873	Tp57577_TGAC_v2_mRNA13294.v2
k19_94307	-	-
k19_94334	XLOC_016071	-
k19_94780	Tp57577_TGAC_v2_gene2589	Tp57577_TGAC_v2_mRNA2661.v2
k19_95131	-	-
k19_95701	-	-
k19_96347	XLOC_023283	-
k19_96546	-	-
k19_96707	Tp57577_TGAC_v2_gene34218	Tp57577_TGAC_v2_mRNA35374.v2
k19_97306	Tp57577_TGAC_v2_gene3529	Tp57577_TGAC_v2_mRNA3628.v2
k19_97945	-	-
k19_9800	Tp57577_TGAC_v2_gene176	Tp57577_TGAC_v2_mRNA176.v2
k19_98047	Tp57577_TGAC_v2_gene22934	Tp57577_TGAC_v2_mRNA23717.v2
k19_98553	-	-
k19_98648	XLOC_015225	-
k19_98684	Tp57577_TGAC_v2_gene12274	Tp57577_TGAC_v2_mRNA12672.v2
k19_99385	Tp57577_TGAC_v2_gene19570	Tp57577_TGAC_v2_mRNA20245.v2
k21_100311	-	-
k21_100426	Tp57577_TGAC_v2_gene36882	Tp57577_TGAC_v2_mRNA38117.v2
k21_100605	Tp57577_TGAC_v2_gene31902	Tp57577_TGAC_v2_mRNA32970.v2
k21_100657	Tp57577_TGAC_v2_gene29044	Tp57577_TGAC_v2_mRNA30030.v2
k21_100875	Tp57577_TGAC_v2_gene8029	Tp57577_TGAC_v2_mRNA8302.v2
k21_100882	-	-
k21_101050	-	-
k21_101127	-	-
k21_101844	Tp57577_TGAC_v2_gene11112	Tp57577_TGAC_v2_mRNA11470.v2
k21_101896	-	-
k21_102211	-	-
k21_102272	Tp57577_TGAC_v2_gene14394	Tp57577_TGAC_v2_mRNA14875.v2
k21_102348	Tp57577_TGAC_v2_gene37412	Tp57577_TGAC_v2_mRNA38668.v2
k21_1025	Tp57577_TGAC_v2_gene18693	Tp57577_TGAC_v2_mRNA19344.v2
k21_102809	-	-
k21_102878	-	-
k21_103071	-	-
k21_103541	Tp57577_TGAC_v2_gene19624	Tp57577_TGAC_v2_mRNA20301.v2
k21_104141	-	-
k21_104166	Tp57577_TGAC_v2_gene30252	Tp57577_TGAC_v2_mRNA31278.v2
k21_104426	-	-
k21_105604	Tp57577_TGAC_v2_gene31022	Tp57577_TGAC_v2_mRNA32068.v2
k21_105628	XLOC_018158	-
k21_10605	XLOC_003470	-
k21_106181	Tp57577_TGAC_v2_gene13474	Tp57577_TGAC_v2_mRNA13927.v2
k21_106254	Tp57577_TGAC_v2_gene19611	Tp57577_TGAC_v2_mRNA20288.v2
k21_107295	-	-
k21_107317	-	-
k21_107628	-	-
k21_107654	-	-
k21_108098	-	-
k21_108364	Tp57577_TGAC_v2_gene4796	Tp57577_TGAC_v2_mRNA4957.v2
k21_108422	-	-
k21_108424	Tp57577_TGAC_v2_gene5633	Tp57577_TGAC_v2_mRNA5826.v2
k21_108505	-	-
k21_108521	-	-
k21_108840	Tp57577_TGAC_v2_gene20409	Tp57577_TGAC_v2_mRNA21114.v2
k21_109109	-	-
k21_109136	XLOC_005916	-
k21_109375	-	-
k21_109381	-	-
k21_110003	Tp57577_TGAC_v2_gene30907	Tp57577_TGAC_v2_mRNA31951.v2
k21_111109	Tp57577_TGAC_v2_gene20734	Tp57577_TGAC_v2_mRNA21446.v2
k21_111229	Tp57577_TGAC_v2_gene33182	Tp57577_TGAC_v2_mRNA34299.v2
k21_111315	-	-
k21_11198	Tp57577_TGAC_v2_gene12625	Tp57577_TGAC_v2_mRNA13035.v2
k21_111999	Tp57577_TGAC_v2_gene9306	Tp57577_TGAC_v2_mRNA9615.v2
k21_112161	Tp57577_TGAC_v2_gene30604	Tp57577_TGAC_v2_mRNA31641.v2
k21_112162	Tp57577_TGAC_v2_gene30604	Tp57577_TGAC_v2_mRNA31641.v2
k21_112364	XLOC_006077	-
k21_112416	Tp57577_TGAC_v2_gene34370	Tp57577_TGAC_v2_mRNA35541.v2
k21_113235	XLOC_014197	-
k21_113302	-	-
k21_113433	-	-
k21_113470	-	-
k21_113585	-	-
k21_113602	-	-
k21_113641	-	-
k21_113684	Tp57577_TGAC_v2_gene35433	Tp57577_TGAC_v2_mRNA36637.v2
k21_113867	-	-
k21_113967	Tp57577_TGAC_v2_gene11897	Tp57577_TGAC_v2_mRNA12283.v2
k21_114416	Tp57577_TGAC_v2_gene19911	Tp57577_TGAC_v2_mRNA20601.v2
k21_114430	-	-
k21_114625	Tp57577_TGAC_v2_gene29342	Tp57577_TGAC_v2_mRNA30349.v2
k21_114772	-	-
k21_114824	Tp57577_TGAC_v2_gene2196	Tp57577_TGAC_v2_mRNA2251.v2
k21_115131	Tp57577_TGAC_v2_gene14773	Tp57577_TGAC_v2_mRNA15268.v2
k21_11517	XLOC_018260	-
k21_115286	Tp57577_TGAC_v2_gene5062	Tp57577_TGAC_v2_mRNA5237.v2
k21_115509	-	-
k21_115510	-	-
k21_115673	-	-
k21_115982	-	-
k21_116224	-	-
k21_116413	-	-
k21_116592	-	-
k21_116615	-	-
k21_116648	-	-
k21_116659	-	-
k21_116783	-	-
k21_117224	XLOC_002222	-
k21_117663	-	-
k21_117976	-	-
k21_118231	Tp57577_TGAC_v2_gene37508	Tp57577_TGAC_v2_mRNA38765.v2
k21_118458	-	-
k21_11874	Tp57577_TGAC_v2_gene7392	Tp57577_TGAC_v2_mRNA7645.v2
k21_119670	Tp57577_TGAC_v2_gene27402	Tp57577_TGAC_v2_mRNA28342.v2
k21_119965	-	-
k21_120455	-	-
k21_120718	-	-
k21_120751	Tp57577_TGAC_v2_gene19745	Tp57577_TGAC_v2_mRNA20426.v2
k21_120974	-	-
k21_121190	-	-
k21_121330	-	-
k21_121574	-	-
k21_121850	-	-
k21_122204	XLOC_011263	-
k21_122269	-	-
k21_122779	-	-
k21_123146	Tp57577_TGAC_v2_gene927	Tp57577_TGAC_v2_mRNA933.v2
k21_123874	-	-
k21_124246	-	-
k21_124462	Tp57577_TGAC_v2_gene23859	Tp57577_TGAC_v2_mRNA24680.v2
k21_124506	-	-
k21_124582	-	-
k21_12473	Tp57577_TGAC_v2_gene1812	Tp57577_TGAC_v2_mRNA1853.v2
k21_124937	Tp57577_TGAC_v2_gene12762	Tp57577_TGAC_v2_mRNA13180.v2
k21_125400	-	-
k21_125614	-	-
k21_125852	Tp57577_TGAC_v2_gene37351	Tp57577_TGAC_v2_mRNA38605.v2
k21_126095	-	-
k21_126679	-	-
k21_127467	-	-
k21_127578	-	-
k21_127719	-	-
k21_127849	-	-
k21_127954	-	-
k21_128194	Tp57577_TGAC_v2_gene23751	Tp57577_TGAC_v2_mRNA24565.v2
k21_128316	XLOC_019874	-
k21_128391	-	-
k21_128848	-	-
k21_128945	-	-
k21_129156	-	-
k21_129329	Tp57577_TGAC_v2_gene4484	Tp57577_TGAC_v2_mRNA4631.v2
k21_129513	-	-
k21_129600	Tp57577_TGAC_v2_gene22553	Tp57577_TGAC_v2_mRNA23328.v2
k21_129630	-	-
k21_129646	-	-
k21_129863	-	-
k21_129890	-	-
k21_129941	-	-
k21_129944	-	-
k21_130291	-	-
k21_130370	-	-
k21_130424	Tp57577_TGAC_v2_gene6507	Tp57577_TGAC_v2_mRNA6736.v2
k21_130469	XLOC_023408	-
k21_130978	-	-
k21_131068	Tp57577_TGAC_v2_gene9599	Tp57577_TGAC_v2_mRNA9921.v2
k21_131131	-	-
k21_131242	-	-
k21_131427	-	-
k21_131433	-	-
k21_131465	-	-
k21_131521	-	-
k21_131860	-	-
k21_131922	XLOC_016118	-
k21_132497	Tp57577_TGAC_v2_gene21371	Tp57577_TGAC_v2_mRNA22102.v2
k21_132808	-	-
k21_133139	Tp57577_TGAC_v2_gene13564	Tp57577_TGAC_v2_mRNA14017.v2
k21_133408	Tp57577_TGAC_v2_gene15557	Tp57577_TGAC_v2_mRNA16078.v2
k21_133492	XLOC_000098	-
k21_133577	-	-
k21_133842	-	-
k21_13397	Tp57577_TGAC_v2_gene3745	Tp57577_TGAC_v2_mRNA3860.v2
k21_134175	-	-
k21_134227	-	-
k21_134325	-	-
k21_134457	-	-
k21_134748	-	-
k21_134858	-	-
k21_134903	-	-
k21_135143	-	-
k21_135350	-	-
k21_135774	Tp57577_TGAC_v2_gene32942	Tp57577_TGAC_v2_mRNA34050.v2
k21_135913	Tp57577_TGAC_v2_gene27999	Tp57577_TGAC_v2_mRNA28949.v2
k21_136338	-	-
k21_136445	-	-
k21_136489	-	-
k21_136775	-	-
k21_136878	-	-
k21_136944	-	-
k21_137035	Tp57577_TGAC_v2_gene32770	Tp57577_TGAC_v2_mRNA33872.v2
k21_137453	-	-
k21_137538	-	-
k21_137958	-	-
k21_138314	-	-
k21_138368	-	-
k21_138522	-	-
k21_138778	-	-
k21_138783	Tp57577_TGAC_v2_gene23827	Tp57577_TGAC_v2_mRNA24645.v2
k21_138915	-	-
k21_138967	-	-
k21_138995	Tp57577_TGAC_v2_gene23778	Tp57577_TGAC_v2_mRNA24594.v2
k21_139418	Tp57577_TGAC_v2_gene3496	Tp57577_TGAC_v2_mRNA3594.v2
k21_139436	-	-
k21_139564	Tp57577_TGAC_v2_gene22457	Tp57577_TGAC_v2_mRNA23228.v2
k21_139583	Tp57577_TGAC_v2_gene6739	Tp57577_TGAC_v2_mRNA6979.v2
k21_139700	-	-
k21_139735	XLOC_020109	-
k21_139808	XLOC_023583	-
k21_140174	-	-
k21_140191	-	-
k21_140808	-	-
k21_141500	Tp57577_TGAC_v2_gene33317	Tp57577_TGAC_v2_mRNA34441.v2
k21_142522	-	-
k21_143191	-	-
k21_143334	Tp57577_TGAC_v2_gene6973	Tp57577_TGAC_v2_mRNA7219.v2
k21_143523	-	-
k21_143585	-	-
k21_143727	Tp57577_TGAC_v2_gene17204	Tp57577_TGAC_v2_mRNA17803.v2
k21_143938	-	-
k21_143944	Tp57577_TGAC_v2_gene37073	Tp57577_TGAC_v2_mRNA38311.v2
k21_144006	-	-
k21_144481	-	-
k21_144671	Tp57577_TGAC_v2_gene10436	Tp57577_TGAC_v2_mRNA10786.v2
k21_145059	-	-
k21_145367	-	-
k21_145546	-	-
k21_145828	Tp57577_TGAC_v2_gene7578	Tp57577_TGAC_v2_mRNA7836.v2
k21_145872	-	-
k21_145941	-	-
k21_146097	-	-
k21_146156	-	-
k21_146202	XLOC_016482	-
k21_146316	Tp57577_TGAC_v2_gene21194	Tp57577_TGAC_v2_mRNA21920.v2
k21_146673	-	-
k21_146707	-	-
k21_146855	-	-
k21_147285	Tp57577_TGAC_v2_gene17549	Tp57577_TGAC_v2_mRNA18164.v2
k21_147588	-	-
k21_147710	-	-
k21_147934	-	-
k21_148144	-	-
k21_148145	-	-
k21_148417	Tp57577_TGAC_v2_gene28669	Tp57577_TGAC_v2_mRNA29635.v2
k21_14870	XLOC_017871	-
k21_14882	XLOC_007281	-
k21_148926	-	-
k21_148987	-	-
k21_149105	-	-
k21_149654	-	-
k21_149751	-	-
k21_149810	-	-
k21_149908	-	-
k21_150421	Tp57577_TGAC_v2_gene37412	Tp57577_TGAC_v2_mRNA38668.v2
k21_150458	Tp57577_TGAC_v2_gene27242	Tp57577_TGAC_v2_mRNA28177.v2
k21_150808	-	-
k21_151140	-	-
k21_151328	-	-
k21_151651	-	-
k21_151851	-	-
k21_152020	-	-
k21_152135	-	-
k21_152227	-	-
k21_152773	-	-
k21_152852	-	-
k21_153158	-	-
k21_153501	-	-
k21_153684	-	-
k21_153686	-	-
k21_153693	-	-
k21_154126	Tp57577_TGAC_v2_gene16602	Tp57577_TGAC_v2_mRNA17179.v2
k21_154220	Tp57577_TGAC_v2_gene39619	Tp57577_TGAC_v2_mRNA40962.v2
k21_154237	-	-
k21_154265	XLOC_022115	-
k21_154473	-	-
k21_154496	XLOC_009727	-
k21_154499	-	-
k21_15530	Tp57577_TGAC_v2_gene34982	Tp57577_TGAC_v2_mRNA36175.v2
k21_155750	-	-
k21_155803	-	-
k21_156299	XLOC_019170	-
k21_156376	Tp57577_TGAC_v2_gene17899	Tp57577_TGAC_v2_mRNA18526.v2
k21_156381	-	-
k21_156518	-	-
k21_156667	Tp57577_TGAC_v2_gene37067	Tp57577_TGAC_v2_mRNA38305.v2
k21_156837	-	-
k21_156976	-	-
k21_156981	Tp57577_TGAC_v2_gene19355	Tp57577_TGAC_v2_mRNA20026.v2
k21_157153	-	-
k21_157166	-	-
k21_157497	Tp57577_TGAC_v2_gene14221	Tp57577_TGAC_v2_mRNA14698.v2
k21_157716	-	-
k21_157778	Tp57577_TGAC_v2_gene24390	Tp57577_TGAC_v2_mRNA25228.v2
k21_158043	-	-
k21_158053	-	-
k21_158588	-	-
k21_158726	-	-
k21_159133	-	-
k21_159525	Tp57577_TGAC_v2_gene32849	Tp57577_TGAC_v2_mRNA33953.v2
k21_159595	Tp57577_TGAC_v2_gene1782	Tp57577_TGAC_v2_mRNA1823.v2
k21_159699	-	-
k21_160111	-	-
k21_160159	-	-
k21_160818	-	-
k21_161198	-	-
k21_161220	-	-
k21_161505	Tp57577_TGAC_v2_gene34274	Tp57577_TGAC_v2_mRNA35435.v2
k21_161540	-	-
k21_161836	-	-
k21_162283	Tp57577_TGAC_v2_gene32645	Tp57577_TGAC_v2_mRNA33745.v2
k21_162307	-	-
k21_162494	-	-
k21_162534	-	-
k21_162661	-	-
k21_162733	-	-
k21_162954	-	-
k21_163026	-	-
k21_163034	-	-
k21_163159	Tp57577_TGAC_v2_gene31234	Tp57577_TGAC_v2_mRNA32286.v2
k21_163192	-	-
k21_163200	Tp57577_TGAC_v2_gene25140	Tp57577_TGAC_v2_mRNA25999.v2
k21_163223	-	-
k21_163366	-	-
k21_163614	-	-
k21_163686	Tp57577_TGAC_v2_gene26059	Tp57577_TGAC_v2_mRNA26948.v2
k21_163849	-	-
k21_163874	-	-
k21_164123	-	-
k21_164146	-	-
k21_164210	-	-
k21_164283	-	-
k21_164760	-	-
k21_165199	Tp57577_TGAC_v2_gene987	Tp57577_TGAC_v2_mRNA993.v2
k21_165931	-	-
k21_166008	-	-
k21_166009	-	-
k21_166752	-	-
k21_166933	-	-
k21_166938	-	-
k21_167120	-	-
k21_167164	-	-
k21_167425	-	-
k21_167705	-	-
k21_167716	-	-
k21_167920	-	-
k21_167998	-	-
k21_168048	XLOC_021947	-
k21_168052	Tp57577_TGAC_v2_gene1008	Tp57577_TGAC_v2_mRNA1015.v2
k21_168169	-	-
k21_168229	-	-
k21_168479	-	-
k21_168613	-	-
k21_168747	Tp57577_TGAC_v2_gene26919	Tp57577_TGAC_v2_mRNA27839.v2
k21_168797	-	-
k21_168830	-	-
k21_168845	-	-
k21_169354	-	-
k21_169658	-	-
k21_169703	-	-
k21_170229	-	-
k21_170437	-	-
k21_170460	-	-
k21_170617	Tp57577_TGAC_v2_gene13403	Tp57577_TGAC_v2_mRNA13853.v2
k21_170770	-	-
k21_170811	-	-
k21_171000	-	-
k21_171153	-	-
k21_171360	Tp57577_TGAC_v2_gene4963	Tp57577_TGAC_v2_mRNA5133.v2
k21_171741	Tp57577_TGAC_v2_gene22878	Tp57577_TGAC_v2_mRNA23661.v2
k21_172440	-	-
k21_172478	-	-
k21_172588	-	-
k21_173067	-	-
k21_173081	-	-
k21_173317	-	-
k21_173325	-	-
k21_173462	Tp57577_TGAC_v2_gene19152	Tp57577_TGAC_v2_mRNA19813.v2
k21_173522	XLOC_004185	-
k21_173525	-	-
k21_173915	Tp57577_TGAC_v2_gene25369	Tp57577_TGAC_v2_mRNA26232.v2
k21_174239	Tp57577_TGAC_v2_gene9205	Tp57577_TGAC_v2_mRNA9512.v2
k21_174472	XLOC_017982	-
k21_174526	-	-
k21_174626	-	-
k21_1752	XLOC_004084	-
k21_175472	Tp57577_TGAC_v2_gene36416	Tp57577_TGAC_v2_mRNA37639.v2
k21_17567	Tp57577_TGAC_v2_gene19786	Tp57577_TGAC_v2_mRNA20467.v2
k21_175704	XLOC_016257	-
k21_176956	-	-
k21_177033	-	-
k21_177342	-	-
k21_177447	-	-
k21_17788	XLOC_011223	-
k21_177961	Tp57577_TGAC_v2_gene26510	Tp57577_TGAC_v2_mRNA27417.v2
k21_178000	-	-
k21_178289	Tp57577_TGAC_v2_gene12097	Tp57577_TGAC_v2_mRNA12493.v2
k21_179002	-	-
k21_179314	-	-
k21_179754	Tp57577_TGAC_v2_gene22365	Tp57577_TGAC_v2_mRNA23134.v2
k21_180912	-	-
k21_181290	-	-
k21_181477	-	-
k21_181679	-	-
k21_181729	-	-
k21_181956	Tp57577_TGAC_v2_gene4588	Tp57577_TGAC_v2_mRNA4736.v2
k21_182140	-	-
k21_182300	XLOC_021418	-
k21_18231	-	-
k21_182903	-	-
k21_183406	-	-
k21_183597	-	-
k21_183710	-	-
k21_183812	-	-
k21_18563	XLOC_014897	-
k21_185872	-	-
k21_185885	-	-
k21_186651	-	-
k21_18765	Tp57577_TGAC_v2_gene33128	Tp57577_TGAC_v2_mRNA34242.v2
k21_188033	-	-
k21_188432	-	-
k21_188863	-	-
k21_188937	-	-
k21_189104	-	-
k21_189357	-	-
k21_189669	Tp57577_TGAC_v2_gene12998	Tp57577_TGAC_v2_mRNA13428.v2
k21_190674	Tp57577_TGAC_v2_gene9129	Tp57577_TGAC_v2_mRNA9435.v2
k21_191212	XLOC_013611	-
k21_191238	XLOC_017015	-
k21_191253	Tp57577_TGAC_v2_gene9956	Tp57577_TGAC_v2_mRNA10293.v2
k21_191379	Tp57577_TGAC_v2_gene12484	Tp57577_TGAC_v2_mRNA12891.v2
k21_191782	-	-
k21_191785	-	-
k21_191826	Tp57577_TGAC_v2_gene5664	Tp57577_TGAC_v2_mRNA5858.v2
k21_192111	-	-
k21_192387	-	-
k21_192757	Tp57577_TGAC_v2_gene29204	Tp57577_TGAC_v2_mRNA30204.v2
k21_192881	-	-
k21_19306	XLOC_018020	-
k21_193195	-	-
k21_193299	-	-
k21_193670	-	-
k21_194007	-	-
k21_194039	XLOC_016674	-
k21_194522	-	-
k21_194526	-	-
k21_194640	-	-
k21_19481	Tp57577_TGAC_v2_gene34300	Tp57577_TGAC_v2_mRNA35463.v2
k21_194814	-	-
k21_194883	XLOC_018746	-
k21_194922	XLOC_022065	-
k21_195263	-	-
k21_195739	-	-
k21_195866	-	-
k21_196007	-	-
k21_196192	-	-
k21_196666	-	-
k21_196800	Tp57577_TGAC_v2_gene38569	Tp57577_TGAC_v2_mRNA39872.v2
k21_196966	-	-
k21_197116	-	-
k21_198050	XLOC_015412	-
k21_198598	-	-
k21_198905	-	-
k21_198929	-	-
k21_199339	-	-
k21_199424	-	-
k21_199447	-	-
k21_199655	-	-
k21_200065	Tp57577_TGAC_v2_gene8829	Tp57577_TGAC_v2_mRNA9128.v2
k21_200249	-	-
k21_200677	-	-
k21_200843	-	-
k21_200954	-	-
k21_201119	-	-
k21_201542	-	-
k21_201643	-	-
k21_201695	-	-
k21_201768	-	-
k21_201798	-	-
k21_202101	-	-
k21_202153	-	-
k21_202154	-	-
k21_202198	-	-
k21_202898	Tp57577_TGAC_v2_gene28616	Tp57577_TGAC_v2_mRNA29580.v2
k21_202920	-	-
k21_203063	-	-
k21_203556	-	-
k21_203629	-	-
k21_204526	-	-
k21_204794	-	-
k21_205143	-	-
k21_205336	-	-
k21_205389	-	-
k21_205665	-	-
k21_205920	-	-
k21_206074	-	-
k21_206601	-	-
k21_206684	Tp57577_TGAC_v2_gene15993	Tp57577_TGAC_v2_mRNA16539.v2
k21_207056	-	-
k21_207209	-	-
k21_207313	-	-
k21_207375	-	-
k21_207875	-	-
k21_207909	-	-
k21_208319	XLOC_018319	-
k21_208356	-	-
k21_208596	-	-
k21_208604	XLOC_001564	-
k21_208717	Tp57577_TGAC_v2_gene37993	Tp57577_TGAC_v2_mRNA39275.v2
k21_208948	-	-
k21_209051	-	-
k21_209162	-	-
k21_20942	Tp57577_TGAC_v2_gene39294	Tp57577_TGAC_v2_mRNA40634.v2
k21_209595	-	-
k21_210203	-	-
k21_210263	-	-
k21_21100	-	-
k21_211162	-	-
k21_211262	Tp57577_TGAC_v2_gene1689	Tp57577_TGAC_v2_mRNA1724.v2
k21_211606	-	-
k21_211662	-	-
k21_212327	Tp57577_TGAC_v2_gene19526	Tp57577_TGAC_v2_mRNA20201.v2
k21_212512	-	-
k21_212603	-	-
k21_212695	-	-
k21_212751	-	-
k21_213319	-	-
k21_213374	-	-
k21_213451	-	-
k21_213479	-	-
k21_213776	-	-
k21_213824	-	-
k21_214490	-	-
k21_214518	-	-
k21_214681	-	-
k21_215162	-	-
k21_215295	XLOC_011701	-
k21_216278	-	-
k21_216332	-	-
k21_216414	-	-
k21_216555	-	-
k21_216598	-	-
k21_216684	-	-
k21_21806	Tp57577_TGAC_v2_gene25072	Tp57577_TGAC_v2_mRNA25929.v2
k21_219025	-	-
k21_219431	-	-
k21_219515	XLOC_006983	-
k21_220777	-	-
k21_221156	-	-
k21_221264	-	-
k21_221702	-	-
k21_222130	-	-
k21_222259	Tp57577_TGAC_v2_gene19679	Tp57577_TGAC_v2_mRNA20359.v2
k21_222404	Tp57577_TGAC_v2_gene28178	Tp57577_TGAC_v2_mRNA29131.v2
k21_222567	-	-
k21_222998	-	-
k21_223406	-	-
k21_223988	Tp57577_TGAC_v2_gene5807	Tp57577_TGAC_v2_mRNA6006.v2
k21_224083	-	-
k21_224370	-	-
k21_224478	Tp57577_TGAC_v2_gene21152	Tp57577_TGAC_v2_mRNA21877.v2
k21_225202	-	-
k21_225328	-	-
k21_225541	-	-
k21_226653	-	-
k21_227061	-	-
k21_227117	-	-
k21_22772	Tp57577_TGAC_v2_gene30878	Tp57577_TGAC_v2_mRNA31921.v2
k21_227938	-	-
k21_228207	-	-
k21_228780	Tp57577_TGAC_v2_gene1039	Tp57577_TGAC_v2_mRNA1046.v2
k21_232424	-	-
k21_232528	-	-
k21_233376	-	-
k21_234119	-	-
k21_234858	-	-
k21_235260	XLOC_009409	-
k21_235746	-	-
k21_236114	-	-
k21_236487	-	-
k21_237158	XLOC_016537	-
k21_237381	-	-
k21_237488	-	-
k21_237656	-	-
k21_238948	-	-
k21_23896	Tp57577_TGAC_v2_gene14050	Tp57577_TGAC_v2_mRNA14517.v2
k21_239171	XLOC_016658	-
k21_239684	-	-
k21_239966	-	-
k21_240440	-	-
k21_240504	-	-
k21_241012	-	-
k21_24110	Tp57577_TGAC_v2_gene9354	Tp57577_TGAC_v2_mRNA9663.v2
k21_241226	-	-
k21_241915	-	-
k21_242768	-	-
k21_243897	-	-
k21_243908	-	-
k21_244440	-	-
k21_244987	Tp57577_TGAC_v2_gene33555	Tp57577_TGAC_v2_mRNA34687.v2
k21_245539	-	-
k21_245765	-	-
k21_245864	-	-
k21_246012	-	-
k21_246124	-	-
k21_246236	-	-
k21_246281	-	-
k21_246884	-	-
k21_246926	-	-
k21_247273	-	-
k21_247855	-	-
k21_24826	XLOC_019599	-
k21_248320	-	-
k21_248429	-	-
k21_248512	-	-
k21_248865	-	-
k21_248912	-	-
k21_249139	-	-
k21_24926	Tp57577_TGAC_v2_gene8220	Tp57577_TGAC_v2_mRNA8499.v2
k21_249681	Tp57577_TGAC_v2_gene40348	Tp57577_TGAC_v2_mRNA41700.v2
k21_251391	-	-
k21_251588	Tp57577_TGAC_v2_gene29873	Tp57577_TGAC_v2_mRNA30897.v2
k21_251860	-	-
k21_251954	Tp57577_TGAC_v2_gene24675	Tp57577_TGAC_v2_mRNA25524.v2
k21_253202	-	-
k21_253511	-	-
k21_254023	-	-
k21_254686	-	-
k21_255139	-	-
k21_255256	-	-
k21_256593	-	-
k21_25669	Tp57577_TGAC_v2_gene32689	Tp57577_TGAC_v2_mRNA33789.v2
k21_257194	-	-
k21_25821	Tp57577_TGAC_v2_gene37920	Tp57577_TGAC_v2_mRNA39202.v2
k21_25839	Tp57577_TGAC_v2_gene37846	Tp57577_TGAC_v2_mRNA39124.v2
k21_259579	XLOC_003147	-
k21_26070	Tp57577_TGAC_v2_gene9032	Tp57577_TGAC_v2_mRNA9335.v2
k21_262195	-	-
k21_264239	-	-
k21_264339	-	-
k21_267044	Tp57577_TGAC_v2_gene19704	Tp57577_TGAC_v2_mRNA20385.v2
k21_267326	-	-
k21_267382	-	-
k21_267840	-	-
k21_267952	-	-
k21_268004	-	-
k21_268127	-	-
k21_268484	-	-
k21_268826	-	-
k21_270120	-	-
k21_270825	-	-
k21_271241	-	-
k21_271345	-	-
k21_272050	Tp57577_TGAC_v2_gene28057	Tp57577_TGAC_v2_mRNA29008.v2
k21_272750	-	-
k21_272862	-	-
k21_272936	-	-
k21_273688	-	-
k21_273805	-	-
k21_274406	Tp57577_TGAC_v2_gene7750	Tp57577_TGAC_v2_mRNA8015.v2
k21_27523	-	-
k21_276946	-	-
k21_27708	Tp57577_TGAC_v2_gene30605	Tp57577_TGAC_v2_mRNA31642.v2
k21_27729	Tp57577_TGAC_v2_gene12150	Tp57577_TGAC_v2_mRNA12547.v2
k21_277396	-	-
k21_277672	-	-
k21_278278	-	-
k21_279960	-	-
k21_280161	-	-
k21_28062	Tp57577_TGAC_v2_gene2759	Tp57577_TGAC_v2_mRNA2837.v2
k21_280793	Tp57577_TGAC_v2_gene1757	Tp57577_TGAC_v2_mRNA1797.v2
k21_281087	-	-
k21_28131	Tp57577_TGAC_v2_gene4375	Tp57577_TGAC_v2_mRNA4518.v2
k21_281564	-	-
k21_282057	-	-
k21_282802	-	-
k21_28323	-	-
k21_283251	Tp57577_TGAC_v2_gene5437	Tp57577_TGAC_v2_mRNA5626.v2
k21_28371	Tp57577_TGAC_v2_gene40435	Tp57577_TGAC_v2_mRNA41787.v2
k21_284549	-	-
k21_285616	-	-
k21_28573	Tp57577_TGAC_v2_gene2172	Tp57577_TGAC_v2_mRNA2226.v2
k21_286524	-	-
k21_287701	-	-
k21_289597	XLOC_007513	-
k21_29262	-	-
k21_292854	-	-
k21_295517	Tp57577_TGAC_v2_gene11869	Tp57577_TGAC_v2_mRNA12255.v2
k21_295701	-	-
k21_297110	-	-
k21_2973	Tp57577_TGAC_v2_gene38036	Tp57577_TGAC_v2_mRNA39321.v2
k21_29897	Tp57577_TGAC_v2_gene38806	Tp57577_TGAC_v2_mRNA40118.v2
k21_299691	-	-
k21_30407	Tp57577_TGAC_v2_gene30029	Tp57577_TGAC_v2_mRNA31053.v2
k21_304337	-	-
k21_304412	XLOC_016229	-
k21_304447	-	-
k21_304463	-	-
k21_304510	-	-
k21_304568	-	-
k21_30713	-	-
k21_31646	Tp57577_TGAC_v2_gene20061	Tp57577_TGAC_v2_mRNA20754.v2
k21_31661	Tp57577_TGAC_v2_gene23090	Tp57577_TGAC_v2_mRNA23878.v2
k21_32917	Tp57577_TGAC_v2_gene5562	Tp57577_TGAC_v2_mRNA5755.v2
k21_35601	Tp57577_TGAC_v2_gene20002	Tp57577_TGAC_v2_mRNA20694.v2
k21_36121	-	-
k21_36478	-	-
k21_36506	Tp57577_TGAC_v2_gene33954	Tp57577_TGAC_v2_mRNA35099.v2
k21_36853	-	-
k21_37840	Tp57577_TGAC_v2_gene31680	Tp57577_TGAC_v2_mRNA32741.v2
k21_38343	Tp57577_TGAC_v2_gene11622	Tp57577_TGAC_v2_mRNA11998.v2
k21_3874	-	-
k21_3911	Tp57577_TGAC_v2_gene36931	Tp57577_TGAC_v2_mRNA38168.v2
k21_39314	Tp57577_TGAC_v2_gene33130	Tp57577_TGAC_v2_mRNA34244.v2
k21_40464	Tp57577_TGAC_v2_gene12120	Tp57577_TGAC_v2_mRNA12517.v2
k21_405	-	-
k21_40989	XLOC_018342	-
k21_4100	Tp57577_TGAC_v2_gene14263	Tp57577_TGAC_v2_mRNA14742.v2
k21_41063	Tp57577_TGAC_v2_gene1276	Tp57577_TGAC_v2_mRNA1290.v2
k21_41224	Tp57577_TGAC_v2_gene18645	Tp57577_TGAC_v2_mRNA19294.v2
k21_42508	Tp57577_TGAC_v2_gene29302	Tp57577_TGAC_v2_mRNA30307.v2
k21_42596	Tp57577_TGAC_v2_gene9629	Tp57577_TGAC_v2_mRNA9951.v2
k21_42755	-	-
k21_44572	Tp57577_TGAC_v2_gene30507	Tp57577_TGAC_v2_mRNA31540.v2
k21_46382	-	-
k21_46433	-	-
k21_47321	Tp57577_TGAC_v2_gene7815	Tp57577_TGAC_v2_mRNA8083.v2
k21_48132	Tp57577_TGAC_v2_gene36684	Tp57577_TGAC_v2_mRNA37911.v2
k21_49300	Tp57577_TGAC_v2_gene33111	Tp57577_TGAC_v2_mRNA34225.v2
k21_50835	Tp57577_TGAC_v2_gene30725	Tp57577_TGAC_v2_mRNA31765.v2
k21_51097	Tp57577_TGAC_v2_gene11123	Tp57577_TGAC_v2_mRNA11481.v2
k21_51210	XLOC_020929	-
k21_51654	-	-
k21_51918	-	-
k21_52023	-	-
k21_52047	-	-
k21_52339	Tp57577_TGAC_v2_gene11707	Tp57577_TGAC_v2_mRNA12085.v2
k21_52627	Tp57577_TGAC_v2_gene29090	Tp57577_TGAC_v2_mRNA30079.v2
k21_52937	XLOC_008550	-
k21_53259	Tp57577_TGAC_v2_gene31911	Tp57577_TGAC_v2_mRNA32980.v2
k21_53283	-	-
k21_53336	XLOC_003268	-
k21_53454	-	-
k21_54064	XLOC_017865	-
k21_55005	-	-
k21_55784	Tp57577_TGAC_v2_gene40320	Tp57577_TGAC_v2_mRNA41672.v2
k21_56516	Tp57577_TGAC_v2_gene17820	Tp57577_TGAC_v2_mRNA18443.v2
k21_56522	XLOC_017654	-
k21_56812	Tp57577_TGAC_v2_gene39103	Tp57577_TGAC_v2_mRNA40433.v2
k21_56964	XLOC_002302	-
k21_56970	-	-
k21_5721	XLOC_023353	-
k21_57873	Tp57577_TGAC_v2_gene5810	Tp57577_TGAC_v2_mRNA6009.v2
k21_57875	Tp57577_TGAC_v2_gene15511	Tp57577_TGAC_v2_mRNA16030.v2
k21_58381	XLOC_019901	-
k21_58564	Tp57577_TGAC_v2_gene36919	Tp57577_TGAC_v2_mRNA38155.v2
k21_59424	Tp57577_TGAC_v2_gene12119	Tp57577_TGAC_v2_mRNA12516.v2
k21_60495	-	-
k21_6096	XLOC_023907	-
k21_61448	-	-
k21_61830	-	-
k21_62096	Tp57577_TGAC_v2_gene5608	Tp57577_TGAC_v2_mRNA5801.v2
k21_62333	Tp57577_TGAC_v2_gene24323	Tp57577_TGAC_v2_mRNA25161.v2
k21_6283	Tp57577_TGAC_v2_gene8849	Tp57577_TGAC_v2_mRNA9149.v2
k21_63082	-	-
k21_63748	-	-
k21_64419	Tp57577_TGAC_v2_gene17685	Tp57577_TGAC_v2_mRNA18302.v2
k21_64526	Tp57577_TGAC_v2_gene11723	Tp57577_TGAC_v2_mRNA12103.v2
k21_64877	Tp57577_TGAC_v2_gene5600	Tp57577_TGAC_v2_mRNA5793.v2
k21_6564	Tp57577_TGAC_v2_gene36759	Tp57577_TGAC_v2_mRNA37988.v2
k21_65956	-	-
k21_66707	-	-
k21_67554	Tp57577_TGAC_v2_gene7642	Tp57577_TGAC_v2_mRNA7906.v2
k21_67888	Tp57577_TGAC_v2_gene15203	Tp57577_TGAC_v2_mRNA15709.v2
k21_67910	Tp57577_TGAC_v2_gene23965	Tp57577_TGAC_v2_mRNA24791.v2
k21_67957	Tp57577_TGAC_v2_gene5449	Tp57577_TGAC_v2_mRNA5639.v2
k21_68402	Tp57577_TGAC_v2_gene35612	Tp57577_TGAC_v2_mRNA36818.v2
k21_6859	Tp57577_TGAC_v2_gene21762	Tp57577_TGAC_v2_mRNA22509.v2
k21_68675	Tp57577_TGAC_v2_gene6161	Tp57577_TGAC_v2_mRNA6378.v2
k21_68839	-	-
k21_68887	XLOC_022774	-
k21_69117	Tp57577_TGAC_v2_gene30991	Tp57577_TGAC_v2_mRNA32037.v2
k21_69288	XLOC_019000	-
k21_6947	Tp57577_TGAC_v2_gene26801	Tp57577_TGAC_v2_mRNA27718.v2
k21_69741	-	-
k21_69805	-	-
k21_70381	-	-
k21_70767	Tp57577_TGAC_v2_gene15266	Tp57577_TGAC_v2_mRNA15774.v2
k21_70882	Tp57577_TGAC_v2_gene22751	Tp57577_TGAC_v2_mRNA23531.v2
k21_70964	Tp57577_TGAC_v2_gene25902	Tp57577_TGAC_v2_mRNA26786.v2
k21_71505	-	-
k21_71902	Tp57577_TGAC_v2_gene11089	Tp57577_TGAC_v2_mRNA11447.v2
k21_72400	Tp57577_TGAC_v2_gene16877	Tp57577_TGAC_v2_mRNA17460.v2
k21_74244	Tp57577_TGAC_v2_gene24444	Tp57577_TGAC_v2_mRNA25283.v2
k21_74629	XLOC_014091	-
k21_75361	Tp57577_TGAC_v2_gene12774	Tp57577_TGAC_v2_mRNA13192.v2
k21_75425	-	-
k21_75442	-	-
k21_75761	XLOC_022214	-
k21_75857	Tp57577_TGAC_v2_gene11713	Tp57577_TGAC_v2_mRNA12093.v2
k21_76390	XLOC_016008	-
k21_76538	Tp57577_TGAC_v2_gene9860	Tp57577_TGAC_v2_mRNA10193.v2
k21_77063	Tp57577_TGAC_v2_gene12331	Tp57577_TGAC_v2_mRNA12732.v2
k21_77227	XLOC_023557	-
k21_77351	-	-
k21_77876	-	-
k21_78025	-	-
k21_78058	-	-
k21_78914	Tp57577_TGAC_v2_gene33807	Tp57577_TGAC_v2_mRNA34948.v2
k21_80166	XLOC_023236	-
k21_80256	Tp57577_TGAC_v2_gene16595	Tp57577_TGAC_v2_mRNA17172.v2
k21_80858	XLOC_023173	-
k21_81075	Tp57577_TGAC_v2_gene13555	Tp57577_TGAC_v2_mRNA14008.v2
k21_81098	Tp57577_TGAC_v2_gene38787	Tp57577_TGAC_v2_mRNA40098.v2
k21_81671	XLOC_021052	-
k21_82721	-	-
k21_83037	Tp57577_TGAC_v2_gene38845	Tp57577_TGAC_v2_mRNA40158.v2
k21_83482	-	-
k21_83483	-	-
k21_83572	-	-
k21_83630	Tp57577_TGAC_v2_gene8585	Tp57577_TGAC_v2_mRNA8873.v2
k21_83649	-	-
k21_83726	-	-
k21_83856	Tp57577_TGAC_v2_gene20660	Tp57577_TGAC_v2_mRNA21369.v2
k21_83957	Tp57577_TGAC_v2_gene18530	Tp57577_TGAC_v2_mRNA19175.v2
k21_85572	Tp57577_TGAC_v2_gene34514	Tp57577_TGAC_v2_mRNA35687.v2
k21_86003	-	-
k21_86753	XLOC_014881	-
k21_86958	-	-
k21_87501	-	-
k21_87990	Tp57577_TGAC_v2_gene15683	Tp57577_TGAC_v2_mRNA16215.v2
k21_88226	XLOC_018463	-
k21_88321	-	-
k21_88453	-	-
k21_88570	-	-
k21_89148	Tp57577_TGAC_v2_gene37075	Tp57577_TGAC_v2_mRNA38313.v2
k21_90377	Tp57577_TGAC_v2_gene27344	Tp57577_TGAC_v2_mRNA28284.v2
k21_90378	Tp57577_TGAC_v2_gene27344	Tp57577_TGAC_v2_mRNA28284.v2
k21_90529	Tp57577_TGAC_v2_gene27825	Tp57577_TGAC_v2_mRNA28768.v2
k21_90570	-	-
k21_9164	Tp57577_TGAC_v2_gene790	Tp57577_TGAC_v2_mRNA796.v2
k21_92050	Tp57577_TGAC_v2_gene1223	Tp57577_TGAC_v2_mRNA1235.v2
k21_92269	Tp57577_TGAC_v2_gene22138	Tp57577_TGAC_v2_mRNA22898.v2
k21_92788	Tp57577_TGAC_v2_gene6916	Tp57577_TGAC_v2_mRNA7159.v2
k21_93273	XLOC_015363	-
k21_93752	Tp57577_TGAC_v2_gene14989	Tp57577_TGAC_v2_mRNA15488.v2
k21_93848	-	-
k21_94319	Tp57577_TGAC_v2_gene16644	Tp57577_TGAC_v2_mRNA17224.v2
k21_95553	XLOC_010877	-
k21_95642	Tp57577_TGAC_v2_gene35370	Tp57577_TGAC_v2_mRNA36569.v2
k21_95839	-	-
k21_96145	Tp57577_TGAC_v2_gene27835	Tp57577_TGAC_v2_mRNA28778.v2
k21_9625	Tp57577_TGAC_v2_gene18715	Tp57577_TGAC_v2_mRNA19367.v2
k21_96486	-	-
k21_96830	XLOC_014025	-
k21_96949	-	-
k21_96985	XLOC_019795	-
k21_97569	-	-
k21_97586	XLOC_017922	-
k21_97749	-	-
k21_97812	-	-
k21_97905	XLOC_020455	-
k21_97978	Tp57577_TGAC_v2_gene39180	Tp57577_TGAC_v2_mRNA40514.v2
k21_98803	-	-
k21_99244	Tp57577_TGAC_v2_gene22822	Tp57577_TGAC_v2_mRNA23604.v2
k21_99381	Tp57577_TGAC_v2_gene27259	Tp57577_TGAC_v2_mRNA28195.v2
k21_99481	Tp57577_TGAC_v2_gene23824	Tp57577_TGAC_v2_mRNA24642.v2
k21_99540	Tp57577_TGAC_v2_gene9772	Tp57577_TGAC_v2_mRNA10104.v2
k21_99675	-	-
k21_99749	Tp57577_TGAC_v2_gene26140	Tp57577_TGAC_v2_mRNA27033.v2
k23_100174	Tp57577_TGAC_v2_gene8203	Tp57577_TGAC_v2_mRNA8481.v2
k23_100304	Tp57577_TGAC_v2_gene30173	Tp57577_TGAC_v2_mRNA31198.v2
k23_10117	Tp57577_TGAC_v2_gene1408	Tp57577_TGAC_v2_mRNA1426.v2
k23_101501	Tp57577_TGAC_v2_gene21067	Tp57577_TGAC_v2_mRNA21789.v2
k23_103130	-	-
k23_103475	-	-
k23_103503	-	-
k23_103605	Tp57577_TGAC_v2_gene1170	Tp57577_TGAC_v2_mRNA1182.v2
k23_104005	-	-
k23_104555	XLOC_005743	-
k23_104975	-	-
k23_105007	-	-
k23_105170	-	-
k23_105175	-	-
k23_105307	Tp57577_TGAC_v2_gene27605	Tp57577_TGAC_v2_mRNA28547.v2
k23_105442	Tp57577_TGAC_v2_gene29106	Tp57577_TGAC_v2_mRNA30096.v2
k23_106027	XLOC_009311	-
k23_106927	-	-
k23_107131	Tp57577_TGAC_v2_gene8873	Tp57577_TGAC_v2_mRNA9175.v2
k23_108077	-	-
k23_108405	-	-
k23_109235	-	-
k23_109340	Tp57577_TGAC_v2_gene33529	Tp57577_TGAC_v2_mRNA34660.v2
k23_110748	-	-
k23_111497	-	-
k23_111792	-	-
k23_112049	-	-
k23_112096	Tp57577_TGAC_v2_gene14313	Tp57577_TGAC_v2_mRNA14792.v2
k23_112273	-	-
k23_112636	Tp57577_TGAC_v2_gene12586	Tp57577_TGAC_v2_mRNA12994.v2
k23_113629	Tp57577_TGAC_v2_gene6509	Tp57577_TGAC_v2_mRNA6738.v2
k23_113824	Tp57577_TGAC_v2_gene27073	Tp57577_TGAC_v2_mRNA28002.v2
k23_114118	XLOC_018481	-
k23_114294	Tp57577_TGAC_v2_gene14592	Tp57577_TGAC_v2_mRNA15080.v2
k23_114302	Tp57577_TGAC_v2_gene20973	Tp57577_TGAC_v2_mRNA21689.v2
k23_114541	-	-
k23_114591	Tp57577_TGAC_v2_gene28864	Tp57577_TGAC_v2_mRNA29838.v2
k23_114923	Tp57577_TGAC_v2_gene17920	Tp57577_TGAC_v2_mRNA18547.v2
k23_114959	-	-
k23_115069	Tp57577_TGAC_v2_gene3565	Tp57577_TGAC_v2_mRNA3667.v2
k23_115702	-	-
k23_115785	Tp57577_TGAC_v2_gene21341	Tp57577_TGAC_v2_mRNA22071.v2
k23_116113	Tp57577_TGAC_v2_gene12035	Tp57577_TGAC_v2_mRNA12429.v2
k23_116319	-	-
k23_116686	Tp57577_TGAC_v2_gene36850	Tp57577_TGAC_v2_mRNA38084.v2
k23_11708	Tp57577_TGAC_v2_gene22246	Tp57577_TGAC_v2_mRNA23008.v2
k23_117339	-	-
k23_117353	-	-
k23_117531	-	-
k23_118069	Tp57577_TGAC_v2_gene17103	Tp57577_TGAC_v2_mRNA17695.v2
k23_118244	Tp57577_TGAC_v2_gene37259	Tp57577_TGAC_v2_mRNA38505.v2
k23_118249	Tp57577_TGAC_v2_gene18704	Tp57577_TGAC_v2_mRNA19355.v2
k23_118292	-	-
k23_118678	-	-
k23_118696	-	-
k23_118811	-	-
k23_11927	Tp57577_TGAC_v2_gene30606	Tp57577_TGAC_v2_mRNA31643.v2
k23_119285	-	-
k23_119469	Tp57577_TGAC_v2_gene28854	Tp57577_TGAC_v2_mRNA29828.v2
k23_119765	-	-
k23_119771	-	-
k23_119806	XLOC_017129	-
k23_120000	-	-
k23_120067	Tp57577_TGAC_v2_gene1388	Tp57577_TGAC_v2_mRNA1406.v2
k23_120415	-	-
k23_120631	-	-
k23_120924	-	-
k23_120953	Tp57577_TGAC_v2_gene4962	Tp57577_TGAC_v2_mRNA5132.v2
k23_121058	-	-
k23_121095	XLOC_018182	-
k23_121597	Tp57577_TGAC_v2_gene38091	Tp57577_TGAC_v2_mRNA39379.v2
k23_122684	-	-
k23_123345	Tp57577_TGAC_v2_gene9171	Tp57577_TGAC_v2_mRNA9478.v2
k23_123982	-	-
k23_124202	Tp57577_TGAC_v2_gene32648	Tp57577_TGAC_v2_mRNA33748.v2
k23_124745	-	-
k23_124784	-	-
k23_125092	-	-
k23_125245	-	-
k23_125384	-	-
k23_125644	XLOC_017824	-
k23_125777	-	-
k23_126157	-	-
k23_126410	-	-
k23_126720	-	-
k23_126799	Tp57577_TGAC_v2_gene27175	Tp57577_TGAC_v2_mRNA28110.v2
k23_127556	-	-
k23_127962	XLOC_008220	-
k23_128074	-	-
k23_128101	-	-
k23_128120	-	-
k23_128486	XLOC_015739	-
k23_128511	Tp57577_TGAC_v2_gene40350	Tp57577_TGAC_v2_mRNA41702.v2
k23_128531	-	-
k23_128612	-	-
k23_129615	-	-
k23_129872	XLOC_000099	-
k23_129880	-	-
k23_130101	XLOC_015931	-
k23_130228	Tp57577_TGAC_v2_gene31636	Tp57577_TGAC_v2_mRNA32697.v2
k23_130302	XLOC_013190	-
k23_130911	-	-
k23_132028	-	-
k23_132124	-	-
k23_132323	Tp57577_TGAC_v2_gene28965	Tp57577_TGAC_v2_mRNA29947.v2
k23_132342	Tp57577_TGAC_v2_gene29741	Tp57577_TGAC_v2_mRNA30757.v2
k23_132496	-	-
k23_133046	-	-
k23_133091	-	-
k23_133198	-	-
k23_133601	-	-
k23_133905	XLOC_018968	-
k23_134738	-	-
k23_134782	-	-
k23_135130	-	-
k23_135533	-	-
k23_135724	Tp57577_TGAC_v2_gene35299	Tp57577_TGAC_v2_mRNA36498.v2
k23_135956	Tp57577_TGAC_v2_gene23965	Tp57577_TGAC_v2_mRNA24791.v2
k23_136395	Tp57577_TGAC_v2_gene17938	Tp57577_TGAC_v2_mRNA18565.v2
k23_136497	-	-
k23_136866	-	-
k23_13688	XLOC_024284	-
k23_136929	Tp57577_TGAC_v2_gene31776	Tp57577_TGAC_v2_mRNA32843.v2
k23_137235	-	-
k23_137901	-	-
k23_138274	Tp57577_TGAC_v2_gene15805	Tp57577_TGAC_v2_mRNA16342.v2
k23_138473	-	-
k23_139227	-	-
k23_139228	-	-
k23_139621	Tp57577_TGAC_v2_gene5980	Tp57577_TGAC_v2_mRNA6186.v2
k23_139886	-	-
k23_139945	-	-
k23_140024	Tp57577_TGAC_v2_gene33201	Tp57577_TGAC_v2_mRNA34319.v2
k23_140097	Tp57577_TGAC_v2_gene36593	Tp57577_TGAC_v2_mRNA37817.v2
k23_140158	-	-
k23_141184	Tp57577_TGAC_v2_gene25327	Tp57577_TGAC_v2_mRNA26190.v2
k23_141300	-	-
k23_141514	-	-
k23_141994	Tp57577_TGAC_v2_gene9887	Tp57577_TGAC_v2_mRNA10222.v2
k23_142048	-	-
k23_142622	-	-
k23_143939	-	-
k23_144354	-	-
k23_144370	Tp57577_TGAC_v2_gene15203	Tp57577_TGAC_v2_mRNA15709.v2
k23_144383	-	-
k23_144432	XLOC_009415	-
k23_144510	XLOC_017938	-
k23_144960	XLOC_017133	-
k23_144961	XLOC_017660	-
k23_145143	-	-
k23_145486	XLOC_009573	-
k23_145750	-	-
k23_146862	-	-
k23_146925	-	-
k23_147190	Tp57577_TGAC_v2_gene1662	Tp57577_TGAC_v2_mRNA1696.v2
k23_147193	XLOC_015930	-
k23_147441	-	-
k23_147979	-	-
k23_147997	-	-
k23_148281	Tp57577_TGAC_v2_gene30376	Tp57577_TGAC_v2_mRNA31405.v2
k23_14834	XLOC_019542	-
k23_148353	-	-
k23_148666	Tp57577_TGAC_v2_gene24860	Tp57577_TGAC_v2_mRNA25713.v2
k23_149571	-	-
k23_149734	Tp57577_TGAC_v2_gene29792	Tp57577_TGAC_v2_mRNA30810.v2
k23_149827	-	-
k23_149879	-	-
k23_150171	-	-
k23_150446	Tp57577_TGAC_v2_gene9772	Tp57577_TGAC_v2_mRNA10104.v2
k23_150723	-	-
k23_151106	-	-
k23_151153	XLOC_011210	-
k23_151154	Tp57577_TGAC_v2_gene9113	Tp57577_TGAC_v2_mRNA9419.v2
k23_151471	XLOC_009288	-
k23_151475	-	-
k23_152755	-	-
k23_152983	-	-
k23_153305	-	-
k23_153799	-	-
k23_154308	Tp57577_TGAC_v2_gene34096	Tp57577_TGAC_v2_mRNA35243.v2
k23_154580	Tp57577_TGAC_v2_gene40617	Tp57577_TGAC_v2_mRNA41972.v2
k23_154959	-	-
k23_155915	-	-
k23_156363	Tp57577_TGAC_v2_gene31784	Tp57577_TGAC_v2_mRNA32851.v2
k23_156864	Tp57577_TGAC_v2_gene30930	Tp57577_TGAC_v2_mRNA31974.v2
k23_157043	-	-
k23_157174	-	-
k23_157208	Tp57577_TGAC_v2_gene33555	Tp57577_TGAC_v2_mRNA34687.v2
k23_157325	Tp57577_TGAC_v2_gene13853	Tp57577_TGAC_v2_mRNA14311.v2
k23_157484	-	-
k23_157688	Tp57577_TGAC_v2_gene9836	Tp57577_TGAC_v2_mRNA10168.v2
k23_157887	-	-
k23_15790	XLOC_014234	-
k23_158091	-	-
k23_158240	XLOC_019247	-
k23_158436	-	-
k23_158594	-	-
k23_159707	-	-
k23_159739	-	-
k23_159813	Tp57577_TGAC_v2_gene12951	Tp57577_TGAC_v2_mRNA13381.v2
k23_159944	Tp57577_TGAC_v2_gene3590	Tp57577_TGAC_v2_mRNA3695.v2
k23_160524	-	-
k23_161024	Tp57577_TGAC_v2_gene30744	Tp57577_TGAC_v2_mRNA31785.v2
k23_161044	-	-
k23_161303	Tp57577_TGAC_v2_gene1101	Tp57577_TGAC_v2_mRNA1110.v2
k23_161349	Tp57577_TGAC_v2_gene11300	Tp57577_TGAC_v2_mRNA11666.v2
k23_16163	XLOC_015466	-
k23_161736	-	-
k23_162209	Tp57577_TGAC_v2_gene34103	Tp57577_TGAC_v2_mRNA35250.v2
k23_162621	-	-
k23_163159	Tp57577_TGAC_v2_gene24707	Tp57577_TGAC_v2_mRNA25557.v2
k23_163338	Tp57577_TGAC_v2_gene39039	Tp57577_TGAC_v2_mRNA40368.v2
k23_163593	-	-
k23_163661	-	-
k23_163687	Tp57577_TGAC_v2_gene37400	Tp57577_TGAC_v2_mRNA38656.v2
k23_164077	-	-
k23_16410	Tp57577_TGAC_v2_gene35450	Tp57577_TGAC_v2_mRNA36654.v2
k23_164256	Tp57577_TGAC_v2_gene13869	Tp57577_TGAC_v2_mRNA14328.v2
k23_164425	Tp57577_TGAC_v2_gene36536	Tp57577_TGAC_v2_mRNA37760.v2
k23_16444	XLOC_018875	-
k23_166422	XLOC_002665	-
k23_166444	XLOC_018095	-
k23_167818	-	-
k23_168489	Tp57577_TGAC_v2_gene14575	Tp57577_TGAC_v2_mRNA15060.v2
k23_168756	-	-
k23_169921	Tp57577_TGAC_v2_gene25363	Tp57577_TGAC_v2_mRNA26226.v2
k23_17037	Tp57577_TGAC_v2_gene37058	Tp57577_TGAC_v2_mRNA38296.v2
k23_171258	-	-
k23_171526	-	-
k23_17186	Tp57577_TGAC_v2_gene34108	Tp57577_TGAC_v2_mRNA35255.v2
k23_172161	-	-
k23_172890	Tp57577_TGAC_v2_gene2961	Tp57577_TGAC_v2_mRNA3047.v2
k23_173108	-	-
k23_173451	-	-
k23_174116	Tp57577_TGAC_v2_gene30076	Tp57577_TGAC_v2_mRNA31100.v2
k23_17475	Tp57577_TGAC_v2_gene23221	Tp57577_TGAC_v2_mRNA24015.v2
k23_175161	Tp57577_TGAC_v2_gene32011	Tp57577_TGAC_v2_mRNA33084.v2
k23_175484	XLOC_018587	-
k23_175779	Tp57577_TGAC_v2_gene3230	Tp57577_TGAC_v2_mRNA3322.v2
k23_175961	-	-
k23_175970	-	-
k23_177179	-	-
k23_177492	Tp57577_TGAC_v2_gene9632	Tp57577_TGAC_v2_mRNA9956.v2
k23_178358	Tp57577_TGAC_v2_gene34710	Tp57577_TGAC_v2_mRNA35891.v2
k23_17937	Tp57577_TGAC_v2_gene18720	Tp57577_TGAC_v2_mRNA19372.v2
k23_179685	-	-
k23_179853	Tp57577_TGAC_v2_gene18507	Tp57577_TGAC_v2_mRNA19151.v2
k23_181351	Tp57577_TGAC_v2_gene12794	Tp57577_TGAC_v2_mRNA13212.v2
k23_182124	-	-
k23_182200	-	-
k23_183260	Tp57577_TGAC_v2_gene25119	Tp57577_TGAC_v2_mRNA25978.v2
k23_183611	-	-
k23_183676	XLOC_001202	-
k23_184137	XLOC_016901	-
k23_184306	XLOC_008828	-
k23_184329	Tp57577_TGAC_v2_gene7573	Tp57577_TGAC_v2_mRNA7831.v2
k23_184536	XLOC_014898	-
k23_185185	Tp57577_TGAC_v2_gene1114	Tp57577_TGAC_v2_mRNA1124.v2
k23_185778	XLOC_019175	-
k23_186872	-	-
k23_187163	-	-
k23_187348	-	-
k23_187387	-	-
k23_188059	-	-
k23_18806	Tp57577_TGAC_v2_gene33145	Tp57577_TGAC_v2_mRNA34259.v2
k23_188686	-	-
k23_188841	Tp57577_TGAC_v2_gene2757	Tp57577_TGAC_v2_mRNA2835.v2
k23_188887	Tp57577_TGAC_v2_gene15095	Tp57577_TGAC_v2_mRNA15600.v2
k23_189071	Tp57577_TGAC_v2_gene1090	Tp57577_TGAC_v2_mRNA1098.v2
k23_189490	Tp57577_TGAC_v2_gene21588	Tp57577_TGAC_v2_mRNA22326.v2
k23_190384	-	-
k23_190495	-	-
k23_190711	-	-
k23_192323	-	-
k23_192396	-	-
k23_192438	-	-
k23_192441	-	-
k23_192702	-	-
k23_193301	-	-
k23_193304	-	-
k23_193373	-	-
k23_193544	-	-
k23_193546	-	-
k23_193832	-	-
k23_193985	-	-
k23_194476	-	-
k23_194484	-	-
k23_194711	-	-
k23_194754	-	-
k23_194936	Tp57577_TGAC_v2_gene39165	Tp57577_TGAC_v2_mRNA40499.v2
k23_195040	-	-
k23_195759	Tp57577_TGAC_v2_gene33819	Tp57577_TGAC_v2_mRNA34960.v2
k23_195958	-	-
k23_195964	-	-
k23_196023	-	-
k23_196937	-	-
k23_197181	XLOC_016203	-
k23_197956	-	-
k23_197983	-	-
k23_198428	-	-
k23_198570	-	-
k23_199043	Tp57577_TGAC_v2_gene29566	Tp57577_TGAC_v2_mRNA30581.v2
k23_199270	-	-
k23_199636	-	-
k23_199856	-	-
k23_199986	-	-
k23_200274	-	-
k23_201599	Tp57577_TGAC_v2_gene197	Tp57577_TGAC_v2_mRNA197.v2
k23_202593	-	-
k23_202815	-	-
k23_203360	-	-
k23_203475	Tp57577_TGAC_v2_gene32103	Tp57577_TGAC_v2_mRNA33176.v2
k23_203855	-	-
k23_203988	-	-
k23_204069	-	-
k23_204543	-	-
k23_204611	-	-
k23_204769	-	-
k23_206534	Tp57577_TGAC_v2_gene30505	Tp57577_TGAC_v2_mRNA31538.v2
k23_207059	-	-
k23_20726	Tp57577_TGAC_v2_gene29113	Tp57577_TGAC_v2_mRNA30106.v2
k23_207744	-	-
k23_208082	-	-
k23_208087	-	-
k23_208514	-	-
k23_210713	-	-
k23_210877	-	-
k23_212017	Tp57577_TGAC_v2_gene4205	Tp57577_TGAC_v2_mRNA4339.v2
k23_212714	-	-
k23_212904	-	-
k23_21351	Tp57577_TGAC_v2_gene38321	Tp57577_TGAC_v2_mRNA39616.v2
k23_213878	-	-
k23_215399	XLOC_017736	-
k23_215525	-	-
k23_216314	XLOC_021875	-
k23_218246	-	-
k23_218756	-	-
k23_21945	-	-
k23_220645	-	-
k23_220903	-	-
k23_223608	-	-
k23_224285	-	-
k23_22590	Tp57577_TGAC_v2_gene12451	Tp57577_TGAC_v2_mRNA12856.v2
k23_226870	-	-
k23_22801	-	-
k23_22934	Tp57577_TGAC_v2_gene18965	Tp57577_TGAC_v2_mRNA19622.v2
k23_231621	-	-
k23_232107	-	-
k23_23407	Tp57577_TGAC_v2_gene36563	Tp57577_TGAC_v2_mRNA37787.v2
k23_23578	XLOC_012152	-
k23_236016	-	-
k23_2367	XLOC_018915	-
k23_236702	Tp57577_TGAC_v2_gene25729	Tp57577_TGAC_v2_mRNA26610.v2
k23_237072	-	-
k23_237740	-	-
k23_238275	-	-
k23_238645	-	-
k23_238796	-	-
k23_239343	Tp57577_TGAC_v2_gene33314	Tp57577_TGAC_v2_mRNA34438.v2
k23_239404	Tp57577_TGAC_v2_gene31776	Tp57577_TGAC_v2_mRNA32843.v2
k23_239661	-	-
k23_240194	-	-
k23_240201	Tp57577_TGAC_v2_gene19381	Tp57577_TGAC_v2_mRNA20053.v2
k23_241098	-	-
k23_242255	-	-
k23_242396	-	-
k23_242765	-	-
k23_243528	-	-
k23_243596	-	-
k23_243971	-	-
k23_244064	-	-
k23_244596	XLOC_011456	-
k23_245121	-	-
k23_246390	-	-
k23_24788	-	-
k23_24959	Tp57577_TGAC_v2_gene2087	Tp57577_TGAC_v2_mRNA2137.v2
k23_251048	-	-
k23_251719	-	-
k23_252221	Tp57577_TGAC_v2_gene8372	Tp57577_TGAC_v2_mRNA8655.v2
k23_252674	-	-
k23_254159	-	-
k23_257308	-	-
k23_259401	-	-
k23_259491	-	-
k23_260420	Tp57577_TGAC_v2_gene19823	Tp57577_TGAC_v2_mRNA20506.v2
k23_261278	-	-
k23_261341	XLOC_011096	-
k23_261510	Tp57577_TGAC_v2_gene27270	Tp57577_TGAC_v2_mRNA28206.v2
k23_262237	-	-
k23_262242	Tp57577_TGAC_v2_gene23015	Tp57577_TGAC_v2_mRNA23802.v2
k23_262445	-	-
k23_263493	-	-
k23_26601	Tp57577_TGAC_v2_gene6387	Tp57577_TGAC_v2_mRNA6613.v2
k23_26658	Tp57577_TGAC_v2_gene28982	Tp57577_TGAC_v2_mRNA29965.v2
k23_266822	Tp57577_TGAC_v2_gene29873	Tp57577_TGAC_v2_mRNA30897.v2
k23_266935	-	-
k23_26917	XLOC_018469	-
k23_271931	-	-
k23_272810	-	-
k23_274076	-	-
k23_275281	Tp57577_TGAC_v2_gene32556	Tp57577_TGAC_v2_mRNA33655.v2
k23_27706	Tp57577_TGAC_v2_gene8311	Tp57577_TGAC_v2_mRNA8592.v2
k23_27967	Tp57577_TGAC_v2_gene18236	Tp57577_TGAC_v2_mRNA18870.v2
k23_28089	Tp57577_TGAC_v2_gene16923	Tp57577_TGAC_v2_mRNA17508.v2
k23_282962	-	-
k23_286509	-	-
k23_299334	-	-
k23_30058	-	-
k23_30519	XLOC_016410	-
k23_30777	Tp57577_TGAC_v2_gene35056	Tp57577_TGAC_v2_mRNA36251.v2
k23_31174	Tp57577_TGAC_v2_gene30920	Tp57577_TGAC_v2_mRNA31964.v2
k23_31414	Tp57577_TGAC_v2_gene22302	Tp57577_TGAC_v2_mRNA23067.v2
k23_3196	Tp57577_TGAC_v2_gene26144	Tp57577_TGAC_v2_mRNA27037.v2
k23_31963	Tp57577_TGAC_v2_gene25508	Tp57577_TGAC_v2_mRNA26378.v2
k23_32190	Tp57577_TGAC_v2_gene6223	Tp57577_TGAC_v2_mRNA6441.v2
k23_32701	-	-
k23_3286	Tp57577_TGAC_v2_gene34974	Tp57577_TGAC_v2_mRNA36167.v2
k23_33271	Tp57577_TGAC_v2_gene34433	Tp57577_TGAC_v2_mRNA35604.v2
k23_33273	Tp57577_TGAC_v2_gene34433	Tp57577_TGAC_v2_mRNA35604.v2
k23_33686	Tp57577_TGAC_v2_gene13604	Tp57577_TGAC_v2_mRNA14057.v2
k23_34477	Tp57577_TGAC_v2_gene20625	Tp57577_TGAC_v2_mRNA21333.v2
k23_35759	-	-
k23_35764	Tp57577_TGAC_v2_gene6452	Tp57577_TGAC_v2_mRNA6680.v2
k23_36770	-	-
k23_36830	Tp57577_TGAC_v2_gene18609	Tp57577_TGAC_v2_mRNA19257.v2
k23_37371	Tp57577_TGAC_v2_gene33772	Tp57577_TGAC_v2_mRNA34910.v2
k23_37540	Tp57577_TGAC_v2_gene16841	Tp57577_TGAC_v2_mRNA17424.v2
k23_37717	-	-
k23_38969	Tp57577_TGAC_v2_gene29927	Tp57577_TGAC_v2_mRNA30951.v2
[truncated: 42,825 more rows]
[truncated: 4 more columns]

## Sheet: Annotationen_Swissprot_Trembl
ID	Identity	Evalue	Score	DB Accession	Description	Query Coverage	DB Coverage	Tax-ID	Lineage	Genename	ECNumber	GO	Description short	DB
k35_83716	29.38	6e-10	63.9	sp|Q01033|VG48_SHV21	Uncharacterized gene 48 protein OS=Saimiriine herpesvirus 2 (strain 11) GN=48 PE=3 SV=1	0.911917098445596	0.212045169385194	10383	Viruses:dsDNA viruses, no RNA stage:Herpesvirales:Herpesviridae:Gammaherpesvirinae:Rhadinovirus:Saimiriine herpesvirus 2	48			Uncharacterized gene 48 protein	SwissProt
k43_110860	35.66	1e-13	77.0	sp|Q01033|VG48_SHV21	Uncharacterized gene 48 protein OS=Saimiriine herpesvirus 2 (strain 11) GN=48 PE=3 SV=1	0.551111111111111	0.155583437892095	10383	Viruses:dsDNA viruses, no RNA stage:Herpesvirales:Herpesviridae:Gammaherpesvirinae:Rhadinovirus:Saimiriine herpesvirus 2	48			Uncharacterized gene 48 protein	SwissProt
k19_156030	68.22	3e-42	170	sp|P06854|TYSY_SHV21	Thymidylate synthase OS=Saimiriine herpesvirus 2 (strain 11) GN=70 PE=3 SV=1	0.731034482758621	0.360544217687075	10383	Viruses:dsDNA viruses, no RNA stage:Herpesvirales:Herpesviridae:Gammaherpesvirinae:Rhadinovirus:Saimiriine herpesvirus 2	70	2.1.1.45	GO:0004799;GO:0006231;GO:0006235	Thymidylate synthase	SwissProt
k21_105628	27.68	4e-07	53.5	sp|Q01042|ICP22_SHV21	Transcriptional regulator ICP22 homolog OS=Saimiriine herpesvirus 2 (strain 11) GN=73 PE=3 SV=1	0.965217391304348	0.272727272727273	10383	Viruses:dsDNA viruses, no RNA stage:Herpesvirales:Herpesviridae:Gammaherpesvirinae:Rhadinovirus:Saimiriine herpesvirus 2	73			Transcriptional regulator ICP22 homolog	SwissProt
k61_12076	43.82	4e-26	120	sp|Q01042|ICP22_SHV21	Transcriptional regulator ICP22 homolog OS=Saimiriine herpesvirus 2 (strain 11) GN=73 PE=3 SV=1	0.277685950413223	0.434889434889435	10383	Viruses:dsDNA viruses, no RNA stage:Herpesvirales:Herpesviridae:Gammaherpesvirinae:Rhadinovirus:Saimiriine herpesvirus 2	73			Transcriptional regulator ICP22 homolog	SwissProt
k69_17864	44.78	6e-08	57.4	sp|O36421|VG73_ALHV1	Uncharacterized gene 73 protein OS=Alcelaphine herpesvirus 1 (strain C500) GN=73 PE=4 SV=1	0.34020618556701	0.0484615384615385	654901	Viruses:dsDNA viruses, no RNA stage:Herpesvirales:Herpesviridae:Gammaherpesvirinae:Macavirus:Alcelaphine herpesvirus 1	73			Uncharacterized gene 73 protein	SwissProt
k69_7451	30.23	1e-08	58.5	sp|Q01042|ICP22_SHV21	Transcriptional regulator ICP22 homolog OS=Saimiriine herpesvirus 2 (strain 11) GN=73 PE=3 SV=1	0.930769230769231	0.30958230958231	10383	Viruses:dsDNA viruses, no RNA stage:Herpesvirales:Herpesviridae:Gammaherpesvirinae:Rhadinovirus:Saimiriine herpesvirus 2	73			Transcriptional regulator ICP22 homolog	SwissProt
tdn_118429	30.41	6e-15	81.3	sp|Q01042|ICP22_SHV21	Transcriptional regulator ICP22 homolog OS=Saimiriine herpesvirus 2 (strain 11) GN=73 PE=3 SV=1	0.698347107438017	0.4004914004914	10383	Viruses:dsDNA viruses, no RNA stage:Herpesvirales:Herpesviridae:Gammaherpesvirinae:Rhadinovirus:Saimiriine herpesvirus 2	73			Transcriptional regulator ICP22 homolog	SwissProt
tdn_135578	32.61	2e-08	60.1	sp|Q01042|ICP22_SHV21	Transcriptional regulator ICP22 homolog OS=Saimiriine herpesvirus 2 (strain 11) GN=73 PE=3 SV=1	0.513409961685824	0.331695331695332	10383	Viruses:dsDNA viruses, no RNA stage:Herpesvirales:Herpesviridae:Gammaherpesvirinae:Rhadinovirus:Saimiriine herpesvirus 2	73			Transcriptional regulator ICP22 homolog	SwissProt
tdn_163536	34.02	4e-17	90.9	sp|Q01042|ICP22_SHV21	Transcriptional regulator ICP22 homolog OS=Saimiriine herpesvirus 2 (strain 11) GN=73 PE=3 SV=1	0.238993710691824	0.44963144963145	10383	Viruses:dsDNA viruses, no RNA stage:Herpesvirales:Herpesviridae:Gammaherpesvirinae:Rhadinovirus:Saimiriine herpesvirus 2	73			Transcriptional regulator ICP22 homolog	SwissProt
tdn_35987	28.35	2e-08	58.2	sp|Q01042|ICP22_SHV21	Transcriptional regulator ICP22 homolog OS=Saimiriine herpesvirus 2 (strain 11) GN=73 PE=3 SV=1	0.915384615384615	0.304668304668305	10383	Viruses:dsDNA viruses, no RNA stage:Herpesvirales:Herpesviridae:Gammaherpesvirinae:Rhadinovirus:Saimiriine herpesvirus 2	73			Transcriptional regulator ICP22 homolog	SwissProt
tdn_56900	34.31	6e-09	60.5	sp|Q01042|ICP22_SHV21	Transcriptional regulator ICP22 homolog OS=Saimiriine herpesvirus 2 (strain 11) GN=73 PE=3 SV=1	0.738888888888889	0.319410319410319	10383	Viruses:dsDNA viruses, no RNA stage:Herpesvirales:Herpesviridae:Gammaherpesvirinae:Rhadinovirus:Saimiriine herpesvirus 2	73			Transcriptional regulator ICP22 homolog	SwissProt
tdn_70402	34.69	3e-12	71.6	sp|Q01042|ICP22_SHV21	Transcriptional regulator ICP22 homolog OS=Saimiriine herpesvirus 2 (strain 11) GN=73 PE=3 SV=1	0.783783783783784	0.358722358722359	10383	Viruses:dsDNA viruses, no RNA stage:Herpesvirales:Herpesviridae:Gammaherpesvirinae:Rhadinovirus:Saimiriine herpesvirus 2	73			Transcriptional regulator ICP22 homolog	SwissProt
tdn_107489	72.28	5e-113	407	sp|F4IK01|AUG1_ARATH	AUGMIN subunit 1 OS=Arabidopsis thaliana GN=AUG1 PE=1 SV=1	0.97923875432526	0.949832775919732	3702	Eukaryota:Viridiplantae:Streptophyta:Embryophyta:Tracheophyta:Spermatophyta:Magnoliophyta:eudicotyledons:Gunneridae:Pentapetalae:rosids:malvids:Brassicales:Brassicaceae:Camelineae:Arabidopsis:Arabidopsis thaliana	AUG1		GO:0005819;GO:0005874;GO:0007067;GO:0009524;GO:0051225;GO:0051301;GO:0070652	AUGMIN subunit 1	SwissProt
tgg_22610	73.21	1e-62	238	sp|F4IK01|AUG1_ARATH	AUGMIN subunit 1 OS=Arabidopsis thaliana GN=AUG1 PE=1 SV=1	0.970930232558139	0.558528428093645	3702	Eukaryota:Viridiplantae:Streptophyta:Embryophyta:Tracheophyta:Spermatophyta:Magnoliophyta:eudicotyledons:Gunneridae:Pentapetalae:rosids:malvids:Brassicales:Brassicaceae:Camelineae:Arabidopsis:Arabidopsis thaliana	AUG1		GO:0005819;GO:0005874;GO:0007067;GO:0009524;GO:0051225;GO:0051301;GO:0070652	AUGMIN subunit 1	SwissProt
k61_21898	62.61	6e-76	283	sp|P29382|SEP1_ARATH	Developmental protein SEPALLATA 1 OS=Arabidopsis thaliana GN=SEP1 PE=1 SV=2	0.921487603305785	0.912350597609562	3702	Eukaryota:Viridiplantae:Streptophyta:Embryophyta:Tracheophyta:Spermatophyta:Magnoliophyta:eudicotyledons:Gunneridae:Pentapetalae:rosids:malvids:Brassicales:Brassicaceae:Camelineae:Arabidopsis:Arabidopsis thaliana	SEP1		GO:0003677;GO:0003700;GO:0005634;GO:0006351;GO:0009908;GO:0030154	Developmental protein SEPALLATA 1	SwissProt
tdn_116866	75.00	3e-101	367	sp|P29382|SEP1_ARATH	Developmental protein SEPALLATA 1 OS=Arabidopsis thaliana GN=SEP1 PE=1 SV=2	0.99601593625498	0.99601593625498	3702	Eukaryota:Viridiplantae:Streptophyta:Embryophyta:Tracheophyta:Spermatophyta:Magnoliophyta:eudicotyledons:Gunneridae:Pentapetalae:rosids:malvids:Brassicales:Brassicaceae:Camelineae:Arabidopsis:Arabidopsis thaliana	SEP1		GO:0003677;GO:0003700;GO:0005634;GO:0006351;GO:0009908;GO:0030154	Developmental protein SEPALLATA 1	SwissProt
tdn_116867	73.83	6e-100	363	sp|P29382|SEP1_ARATH	Developmental protein SEPALLATA 1 OS=Arabidopsis thaliana GN=SEP1 PE=1 SV=2	0.99601593625498	0.99601593625498	3702	Eukaryota:Viridiplantae:Streptophyta:Embryophyta:Tracheophyta:Spermatophyta:Magnoliophyta:eudicotyledons:Gunneridae:Pentapetalae:rosids:malvids:Brassicales:Brassicaceae:Camelineae:Arabidopsis:Arabidopsis thaliana	SEP1		GO:0003677;GO:0003700;GO:0005634;GO:0006351;GO:0009908;GO:0030154	Developmental protein SEPALLATA 1	SwissProt
tdn_116869	61.71	2e-71	269	sp|P29382|SEP1_ARATH	Developmental protein SEPALLATA 1 OS=Arabidopsis thaliana GN=SEP1 PE=1 SV=2	0.787545787545788	0.880478087649402	3702	Eukaryota:Viridiplantae:Streptophyta:Embryophyta:Tracheophyta:Spermatophyta:Magnoliophyta:eudicotyledons:Gunneridae:Pentapetalae:rosids:malvids:Brassicales:Brassicaceae:Camelineae:Arabidopsis:Arabidopsis thaliana	SEP1		GO:0003677;GO:0003700;GO:0005634;GO:0006351;GO:0009908;GO:0030154	Developmental protein SEPALLATA 1	SwissProt
tdn_96124	54.42	5e-33	139	sp|Q9M7I9|STEP1_ARATH	Stress enhanced protein 1, chloroplastic OS=Arabidopsis thaliana GN=SEP1 PE=2 SV=1	0.993150684931507	0.993150684931507	3702	Eukaryota:Viridiplantae:Streptophyta:Embryophyta:Tracheophyta:Spermatophyta:Magnoliophyta:eudicotyledons:Gunneridae:Pentapetalae:rosids:malvids:Brassicales:Brassicaceae:Camelineae:Arabidopsis:Arabidopsis thaliana	SEP1		GO:0009523;GO:0009535;GO:0009611;GO:0009644;GO:0015979;GO:0016021;GO:0016168;GO:0071486;GO:0071492	Stress enhanced protein 1, chloroplastic	SwissProt
k75_1054	84.95	2e-84	312	sp|O48767|AUG2_ARATH	AUGMIN subunit 2 OS=Arabidopsis thaliana GN=AUG2 PE=1 SV=2	0.695488721804511	625	3702	Eukaryota:Viridiplantae:Streptophyta:Embryophyta:Tracheophyta:Spermatophyta:Magnoliophyta:eudicotyledons:Gunneridae:Pentapetalae:rosids:malvids:Brassicales:Brassicaceae:Camelineae:Arabidopsis:Arabidopsis thaliana	AUG2		GO:0000911;GO:0005874;GO:0007020;GO:0007067;GO:0031023;GO:0051225	AUGMIN subunit 2	SwissProt
tdn_113221	57.07	4e-47	187	sp|Q9SJ02|STEP2_ARATH	Stress enhanced protein 2, chloroplastic OS=Arabidopsis thaliana GN=SEP2 PE=2 SV=1	0.974747474747475	0.965346534653465	3702	Eukaryota:Viridiplantae:Streptophyta:Embryophyta:Tracheophyta:Spermatophyta:Magnoliophyta:eudicotyledons:Gunneridae:Pentapetalae:rosids:malvids:Brassicales:Brassicaceae:Camelineae:Arabidopsis:Arabidopsis thaliana	SEP2		GO:0009523;GO:0009535;GO:0009611;GO:0009765;GO:0016021;GO:0016168;GO:0071486;GO:0071492	Stress enhanced protein 2, chloroplastic	SwissProt
tdn_144566	76.01	0.0	711	sp|P92980|APR3_ARATH	5'-adenylylsulfate reductase 3, chloroplastic OS=Arabidopsis thaliana GN=APR3 PE=2 SV=2	0.997872340425532	0.997816593886463	3702	Eukaryota:Viridiplantae:Streptophyta:Embryophyta:Tracheophyta:Spermatophyta:Magnoliophyta:eudicotyledons:Gunneridae:Pentapetalae:rosids:malvids:Brassicales:Brassicaceae:Camelineae:Arabidopsis:Arabidopsis thaliana	APR3	1.8.4.9	GO:0000103;GO:0009507;GO:0009973;GO:0019344;GO:0019419;GO:0033741;GO:0045454;GO:0046872;GO:0051539	5'-adenylylsulfate reductase 3, chloroplastic	SwissProt
tdn_144568	76.12	0.0	716	sp|P92980|APR3_ARATH	5'-adenylylsulfate reductase 3, chloroplastic OS=Arabidopsis thaliana GN=APR3 PE=2 SV=2	0.997863247863248	0.997816593886463	3702	Eukaryota:Viridiplantae:Streptophyta:Embryophyta:Tracheophyta:Spermatophyta:Magnoliophyta:eudicotyledons:Gunneridae:Pentapetalae:rosids:malvids:Brassicales:Brassicaceae:Camelineae:Arabidopsis:Arabidopsis thaliana	APR3	1.8.4.9	GO:0000103;GO:0009507;GO:0009973;GO:0019344;GO:0019419;GO:0033741;GO:0045454;GO:0046872;GO:0051539	5'-adenylylsulfate reductase 3, chloroplastic	SwissProt
tdn_144569	76.31	0.0	676	sp|P92980|APR3_ARATH	5'-adenylylsulfate reductase 3, chloroplastic OS=Arabidopsis thaliana GN=APR3 PE=2 SV=2	0.925213675213675	0.941048034934498	3702	Eukaryota:Viridiplantae:Streptophyta:Embryophyta:Tracheophyta:Spermatophyta:Magnoliophyta:eudicotyledons:Gunneridae:Pentapetalae:rosids:malvids:Brassicales:Brassicaceae:Camelineae:Arabidopsis:Arabidopsis thaliana	APR3	1.8.4.9	GO:0000103;GO:0009507;GO:0009973;GO:0019344;GO:0019419;GO:0033741;GO:0045454;GO:0046872;GO:0051539	5'-adenylylsulfate reductase 3, chloroplastic	SwissProt
tdn_144573	73.74	0.0	690	sp|P92980|APR3_ARATH	5'-adenylylsulfate reductase 3, chloroplastic OS=Arabidopsis thaliana GN=APR3 PE=2 SV=2	0.993392070484581	0.98471615720524	3702	Eukaryota:Viridiplantae:Streptophyta:Embryophyta:Tracheophyta:Spermatophyta:Magnoliophyta:eudicotyledons:Gunneridae:Pentapetalae:rosids:malvids:Brassicales:Brassicaceae:Camelineae:Arabidopsis:Arabidopsis thaliana	APR3	1.8.4.9	GO:0000103;GO:0009507;GO:0009973;GO:0019344;GO:0019419;GO:0033741;GO:0045454;GO:0046872;GO:0051539	5'-adenylylsulfate reductase 3, chloroplastic	SwissProt
tdn_144574	75.16	0.0	692	sp|P92980|APR3_ARATH	5'-adenylylsulfate reductase 3, chloroplastic OS=Arabidopsis thaliana GN=APR3 PE=2 SV=2	0.993421052631579	0.98471615720524	3702	Eukaryota:Viridiplantae:Streptophyta:Embryophyta:Tracheophyta:Spermatophyta:Magnoliophyta:eudicotyledons:Gunneridae:Pentapetalae:rosids:malvids:Brassicales:Brassicaceae:Camelineae:Arabidopsis:Arabidopsis thaliana	APR3	1.8.4.9	GO:0000103;GO:0009507;GO:0009973;GO:0019344;GO:0019419;GO:0033741;GO:0045454;GO:0046872;GO:0051539	5'-adenylylsulfate reductase 3, chloroplastic	SwissProt
tgg_8132	76.65	0.0	714	sp|P92980|APR3_ARATH	5'-adenylylsulfate reductase 3, chloroplastic OS=Arabidopsis thaliana GN=APR3 PE=2 SV=2	0.997872340425532	0.997816593886463	3702	Eukaryota:Viridiplantae:Streptophyta:Embryophyta:Tracheophyta:Spermatophyta:Magnoliophyta:eudicotyledons:Gunneridae:Pentapetalae:rosids:malvids:Brassicales:Brassicaceae:Camelineae:Arabidopsis:Arabidopsis thaliana	APR3	1.8.4.9	GO:0000103;GO:0009507;GO:0009973;GO:0019344;GO:0019419;GO:0033741;GO:0045454;GO:0046872;GO:0051539	5'-adenylylsulfate reductase 3, chloroplastic	SwissProt
tdn_66707	75.88	0.0	936	sp|Q0WQE7|AUG3_ARATH	AUGMIN subunit 3 OS=Arabidopsis thaliana GN=AUG3 PE=1 SV=1	0.998392282958199	0.995137763371151	3702	Eukaryota:Viridiplantae:Streptophyta:Embryophyta:Tracheophyta:Spermatophyta:Magnoliophyta:eudicotyledons:Gunneridae:Pentapetalae:rosids:malvids:Brassicales:Brassicaceae:Camelineae:Arabidopsis:Arabidopsis thaliana	AUG3		GO:0005634;GO:0005819;GO:0005874;GO:0007067;GO:0009524;GO:0051225;GO:0051301;GO:0070652;GO:0080175	AUGMIN subunit 3	SwissProt
k39_42270	77.78	1e-45	181	sp|Q8GYM3|AUG4_ARATH	AUGMIN subunit 4 OS=Arabidopsis thaliana GN=AUG4 PE=1 SV=1	0.991452991452991	0.26241134751773	3702	Eukaryota:Viridiplantae:Streptophyta:Embryophyta:Tracheophyta:Spermatophyta:Magnoliophyta:eudicotyledons:Gunneridae:Pentapetalae:rosids:malvids:Brassicales:Brassicaceae:Camelineae:Arabidopsis:Arabidopsis thaliana	AUG4		GO:0005876;GO:0007067;GO:0009524;GO:0051011;GO:0051225;GO:0051301;GO:0070652	AUGMIN subunit 4	SwissProt
tdn_108982	74.35	6e-173	607	sp|Q8GYM3|AUG4_ARATH	AUGMIN subunit 4 OS=Arabidopsis thaliana GN=AUG4 PE=1 SV=1	0.979118329466357	0.990543735224586	3702	Eukaryota:Viridiplantae:Streptophyta:Embryophyta:Tracheophyta:Spermatophyta:Magnoliophyta:eudicotyledons:Gunneridae:Pentapetalae:rosids:malvids:Brassicales:Brassicaceae:Camelineae:Arabidopsis:Arabidopsis thaliana	AUG4		GO:0005876;GO:0007067;GO:0009524;GO:0051011;GO:0051225;GO:0051301;GO:0070652	AUGMIN subunit 4	SwissProt
tdn_100406	73.38	0.0	1013	sp|Q9FMB4|AUG5_ARATH	AUGMIN subunit 5 OS=Arabidopsis thaliana GN=AUG5 PE=1 SV=1	0.887468030690537	0.869346733668342	3702	Eukaryota:Viridiplantae:Streptophyta:Embryophyta:Tracheophyta:Spermatophyta:Magnoliophyta:eudicotyledons:Gunneridae:Pentapetalae:rosids:malvids:Brassicales:Brassicaceae:Camelineae:Arabidopsis:Arabidopsis thaliana	AUG5		GO:0005876;GO:0007067;GO:0009524;GO:0051011;GO:0051225;GO:0051301;GO:0070652	AUGMIN subunit 5	SwissProt
tdn_101088	85.76	9e-164	577	sp|Q94BP7|AUG6_ARATH	AUGMIN subunit 6 OS=Arabidopsis thaliana GN=AUG6 PE=1 SV=1	0.472299168975069	0.461538461538462	3702	Eukaryota:Viridiplantae:Streptophyta:Embryophyta:Tracheophyta:Spermatophyta:Magnoliophyta:eudicotyledons:Gunneridae:Pentapetalae:rosids:malvids:Brassicales:Brassicaceae:Camelineae:Arabidopsis:Arabidopsis thaliana	AUG6		GO:0005819;GO:0005874;GO:0007067;GO:0009524;GO:0051011;GO:0051225;GO:0051301;GO:0070652	AUGMIN subunit 6	SwissProt
k43_8649	77.51	3e-140	498	sp|Q0WTP1|AUG7_ARATH	AUGMIN subunit 7 OS=Arabidopsis thaliana GN=AUG7 PE=1 SV=1	0.990909090909091	0.996960486322188	3702	Eukaryota:Viridiplantae:Streptophyta:Embryophyta:Tracheophyta:Spermatophyta:Magnoliophyta:eudicotyledons:Gunneridae:Pentapetalae:rosids:malvids:Brassicales:Brassicaceae:Camelineae:Arabidopsis:Arabidopsis thaliana	AUG7		GO:0005876;GO:0007067;GO:0009524;GO:0051011;GO:0051301	AUGMIN subunit 7	SwissProt
k55_41278	86.69	1e-135	482	sp|Q0WTP1|AUG7_ARATH	AUGMIN subunit 7 OS=Arabidopsis thaliana GN=AUG7 PE=1 SV=1	0.996402877697842	0.841945288753799	3702	Eukaryota:Viridiplantae:Streptophyta:Embryophyta:Tracheophyta:Spermatophyta:Magnoliophyta:eudicotyledons:Gunneridae:Pentapetalae:rosids:malvids:Brassicales:Brassicaceae:Camelineae:Arabidopsis:Arabidopsis thaliana	AUG7		GO:0005876;GO:0007067;GO:0009524;GO:0051011;GO:0051301	AUGMIN subunit 7	SwissProt
tdn_138226	80.85	6e-147	520	sp|Q0WTP1|AUG7_ARATH	AUGMIN subunit 7 OS=Arabidopsis thaliana GN=AUG7 PE=1 SV=1	0.990909090909091	0.996960486322188	3702	Eukaryota:Viridiplantae:Streptophyta:Embryophyta:Tracheophyta:Spermatophyta:Magnoliophyta:eudicotyledons:Gunneridae:Pentapetalae:rosids:malvids:Brassicales:Brassicaceae:Camelineae:Arabidopsis:Arabidopsis thaliana	AUG7		GO:0005876;GO:0007067;GO:0009524;GO:0051011;GO:0051301	AUGMIN subunit 7	SwissProt
tdn_35586	48.08	2e-22	104	sp|A8YXY3|SEP15_BOVIN	15 kDa selenoprotein OS=Bos taurus GN=SEP15 PE=2 SV=2	0.944954128440367	0.62962962962963	9913	Eukaryota:Metazoa:Chordata:Craniata:Vertebrata:Euteleostomi:Mammalia:Eutheria:Laurasiatheria:Cetartiodactyla:Ruminantia:Pecora:Bovidae:Bovinae:Bos:Bos taurus	SEP15		GO:0005788	15 kDa selenoprotein	SwissProt
tdn_74365	35.51	6e-19	93.2	sp|A8YXY3|SEP15_BOVIN	15 kDa selenoprotein OS=Bos taurus GN=SEP15 PE=2 SV=2	0.85	0.833333333333333	9913	Eukaryota:Metazoa:Chordata:Craniata:Vertebrata:Euteleostomi:Mammalia:Eutheria:Laurasiatheria:Cetartiodactyla:Ruminantia:Pecora:Bovidae:Bovinae:Bos:Bos taurus	SEP15		GO:0005788	15 kDa selenoprotein	SwissProt
k33_220728	84.68	1e-54	211	sp|P32234|128UP_DROME	GTP-binding protein 128up OS=Drosophila melanogaster GN=128up PE=2 SV=2	0.991935483870968	0.323369565217391	7227	Eukaryota:Metazoa:Ecdysozoa:Arthropoda:Hexapoda:Insecta:Pterygota:Neoptera:Endopterygota:Diptera:Brachycera:Muscomorpha:Ephydroidea:Drosophilidae:Drosophila:Sophophora:Drosophila melanogaster	128up		GO:0005525	GTP-binding protein 128up	SwissProt
tdn_41075	93.27	3e-47	186	sp|P32234|128UP_DROME	GTP-binding protein 128up OS=Drosophila melanogaster GN=128up PE=2 SV=2	0.990291262135922	0.279891304347826	7227	Eukaryota:Metazoa:Ecdysozoa:Arthropoda:Hexapoda:Insecta:Pterygota:Neoptera:Endopterygota:Diptera:Brachycera:Muscomorpha:Ephydroidea:Drosophilidae:Drosophila:Sophophora:Drosophila melanogaster	128up		GO:0005525	GTP-binding protein 128up	SwissProt
k23_30058	87.56	1e-101	369	sp|P92177|1433E_DROME	14-3-3 protein epsilon OS=Drosophila melanogaster GN=14-3-3epsilon PE=1 SV=2	0.9004329004329	0.793893129770992	7227	Eukaryota:Metazoa:Ecdysozoa:Arthropoda:Hexapoda:Insecta:Pterygota:Neoptera:Endopterygota:Diptera:Brachycera:Muscomorpha:Ephydroidea:Drosophilidae:Drosophila:Sophophora:Drosophila melanogaster	14-3-3epsilon			14-3-3 protein epsilon	SwissProt
tdn_123107	87.02	1e-126	452	sp|P92177|1433E_DROME	14-3-3 protein epsilon OS=Drosophila melanogaster GN=14-3-3epsilon PE=1 SV=2	0.99609375	0.99618320610687	7227	Eukaryota:Metazoa:Ecdysozoa:Arthropoda:Hexapoda:Insecta:Pterygota:Neoptera:Endopterygota:Diptera:Brachycera:Muscomorpha:Ephydroidea:Drosophilidae:Drosophila:Sophophora:Drosophila melanogaster	14-3-3epsilon			14-3-3 protein epsilon	SwissProt
tdn_43912	87.90	6e-58	222	sp|P92177|1433E_DROME	14-3-3 protein epsilon OS=Drosophila melanogaster GN=14-3-3epsilon PE=1 SV=2	0.991935483870968	0.469465648854962	7227	Eukaryota:Metazoa:Ecdysozoa:Arthropoda:Hexapoda:Insecta:Pterygota:Neoptera:Endopterygota:Diptera:Brachycera:Muscomorpha:Ephydroidea:Drosophilidae:Drosophila:Sophophora:Drosophila melanogaster	14-3-3epsilon			14-3-3 protein epsilon	SwissProt
k23_203988	94.85	5e-45	179	sp|P29310|1433Z_DROME,sp|Q1HR36|1433Z_AEDAE	14-3-3 protein zeta OS=Aedes aegypti GN=14-3-3zeta PE=2 SV=1	0.941176470588235	0.387096774193548	7227	Eukaryota:Metazoa:Ecdysozoa:Arthropoda:Hexapoda:Insecta:Pterygota:Neoptera:Endopterygota:Diptera:Brachycera:Muscomorpha:Ephydroidea:Drosophilidae:Drosophila:Sophophora:Drosophila melanogaster	14-3-3zeta			14-3-3 protein zeta	SwissProt
k25_86933	94.92	4e-26	116	sp|Q1HR36|1433Z_AEDAE	14-3-3 protein zeta OS=Aedes aegypti GN=14-3-3zeta PE=2 SV=1	0.716049382716049	0.233870967741935	7159	Eukaryota:Metazoa:Ecdysozoa:Arthropoda:Hexapoda:Insecta:Pterygota:Neoptera:Endopterygota:Diptera:Nematocera:Culicoidea:Culicidae:Culicinae:Aedini:Aedes:Stegomyia:Aedes aegypti	14-3-3zeta		GO:0005737	14-3-3 protein zeta	SwissProt
k59_22334	90.44	1e-122	439	sp|Q2F637|1433Z_BOMMO	14-3-3 protein zeta OS=Bombyx mori GN=14-3-3zeta PE=2 SV=2	0.980392156862745	0.983805668016194	7091	Eukaryota:Metazoa:Ecdysozoa:Arthropoda:Hexapoda:Insecta:Pterygota:Neoptera:Endopterygota:Lepidoptera:Glossata:Ditrysia:Bombycoidea:Bombycidae:Bombycinae:Bombyx:Bombyx mori	14-3-3zeta		GO:0005737	14-3-3 protein zeta	SwissProt
k73_1666	90.61	4e-106	384	sp|Q2F637|1433Z_BOMMO	14-3-3 protein zeta OS=Bombyx mori GN=14-3-3zeta PE=2 SV=2	0.815384615384615	0.8582995951417	7091	Eukaryota:Metazoa:Ecdysozoa:Arthropoda:Hexapoda:Insecta:Pterygota:Neoptera:Endopterygota:Lepidoptera:Glossata:Ditrysia:Bombycoidea:Bombycidae:Bombycinae:Bombyx:Bombyx mori	14-3-3zeta		GO:0005737	14-3-3 protein zeta	SwissProt
tdn_83196	92.74	6e-125	446	sp|Q2F637|1433Z_BOMMO	14-3-3 protein zeta OS=Bombyx mori GN=14-3-3zeta PE=2 SV=2	0.995967741935484	0.995951417004049	7091	Eukaryota:Metazoa:Ecdysozoa:Arthropoda:Hexapoda:Insecta:Pterygota:Neoptera:Endopterygota:Lepidoptera:Glossata:Ditrysia:Bombycoidea:Bombycidae:Bombycinae:Bombyx:Bombyx mori	14-3-3zeta		GO:0005737	14-3-3 protein zeta	SwissProt
k69_22398	37.12	8e-39	160	sp|P0C5H5|GAOX2_ORYSI,sp|Q0JH50|GAOX2_ORYSJ	Gibberellin 20 oxidase 2 OS=Oryza sativa subsp. indica GN=20ox2 PE=1 SV=1	0.9	0.645244215938303	39946	Eukaryota:Viridiplantae:Streptophyta:Embryophyta:Tracheophyta:Spermatophyta:Magnoliophyta:Liliopsida:Poales:Poaceae:BOP clade:Oryzoideae:Oryzeae:Oryzinae:Oryza:Oryza sativa subsp. indica	20ox2	1.14.11.-	GO:0005506;GO:0016491	Gibberellin 20 oxidase 2	SwissProt
tdn_36539	52.89	1e-104	379	sp|P0C5H5|GAOX2_ORYSI,sp|Q0JH50|GAOX2_ORYSJ	Gibberellin 20 oxidase 2 OS=Oryza sativa subsp. indica GN=20ox2 PE=1 SV=1	0.969014084507042	0.87146529562982	39946	Eukaryota:Viridiplantae:Streptophyta:Embryophyta:Tracheophyta:Spermatophyta:Magnoliophyta:Liliopsida:Poales:Poaceae:BOP clade:Oryzoideae:Oryzeae:Oryzinae:Oryza:Oryza sativa subsp. indica	20ox2	1.14.11.-	GO:0005506;GO:0016491	Gibberellin 20 oxidase 2	SwissProt
k61_31227	81.97	0.0	776	sp|P93768|PSMD3_TOBAC	Probable 26S proteasome non-ATPase regulatory subunit 3 OS=Nicotiana tabacum GN=21D7 PE=2 SV=1	0.951076320939335	0.991803278688525	4097	Eukaryota:Viridiplantae:Streptophyta:Embryophyta:Tracheophyta:Spermatophyta:Magnoliophyta:eudicotyledons:Gunneridae:Pentapetalae:asterids:lamiids:Solanales:Solanaceae:Nicotianoideae:Nicotianeae:Nicotiana:Nicotiana tabacum	21D7		GO:0000502;GO:0005634;GO:0030234;GO:0042176	Probable 26S proteasome non-ATPase regulatory subunit 3	SwissProt
tdn_127266	86.09	0.0	829	sp|P93768|PSMD3_TOBAC	Probable 26S proteasome non-ATPase regulatory subunit 3 OS=Nicotiana tabacum GN=21D7 PE=2 SV=1	0.997950819672131	0.997950819672131	4097	Eukaryota:Viridiplantae:Streptophyta:Embryophyta:Tracheophyta:Spermatophyta:Magnoliophyta:eudicotyledons:Gunneridae:Pentapetalae:asterids:lamiids:Solanales:Solanaceae:Nicotianoideae:Nicotianeae:Nicotiana:Nicotiana tabacum	21D7		GO:0000502;GO:0005634;GO:0030234;GO:0042176	Probable 26S proteasome non-ATPase regulatory subunit 3	SwissProt
tdn_127268	83.40	0.0	803	sp|P93768|PSMD3_TOBAC	Probable 26S proteasome non-ATPase regulatory subunit 3 OS=Nicotiana tabacum GN=21D7 PE=2 SV=1	0.993865030674847	0.995901639344262	4097	Eukaryota:Viridiplantae:Streptophyta:Embryophyta:Tracheophyta:Spermatophyta:Magnoliophyta:eudicotyledons:Gunneridae:Pentapetalae:asterids:lamiids:Solanales:Solanaceae:Nicotianoideae:Nicotianeae:Nicotiana:Nicotiana tabacum	21D7		GO:0000502;GO:0005634;GO:0030234;GO:0042176	Probable 26S proteasome non-ATPase regulatory subunit 3	SwissProt
tdn_136972	54.70	1e-108	393	sp|Q43383|ACCH5_ARATH	1-aminocyclopropane-1-carboxylate oxidase homolog 5 OS=Arabidopsis thaliana GN=2A6 PE=2 SV=2	0.997183098591549	0.904522613065327	3702	Eukaryota:Viridiplantae:Streptophyta:Embryophyta:Tracheophyta:Spermatophyta:Magnoliophyta:eudicotyledons:Gunneridae:Pentapetalae:rosids:malvids:Brassicales:Brassicaceae:Camelineae:Arabidopsis:Arabidopsis thaliana	2A6	1.14.-.-	GO:0046872;GO:0051213	1-aminocyclopropane-1-carboxylate oxidase homolog 5	SwissProt
tdn_99392	45.25	2e-84	312	sp|Q43383|ACCH5_ARATH	1-aminocyclopropane-1-carboxylate oxidase homolog 5 OS=Arabidopsis thaliana GN=2A6 PE=2 SV=2	0.940379403794038	0.891959798994975	3702	Eukaryota:Viridiplantae:Streptophyta:Embryophyta:Tracheophyta:Spermatophyta:Magnoliophyta:eudicotyledons:Gunneridae:Pentapetalae:rosids:malvids:Brassicales:Brassicaceae:Camelineae:Arabidopsis:Arabidopsis thaliana	2A6	1.14.-.-	GO:0046872;GO:0051213	1-aminocyclopropane-1-carboxylate oxidase homolog 5	SwissProt
tgg_65743	58.43	1e-53	208	sp|Q43383|ACCH5_ARATH	1-aminocyclopropane-1-carboxylate oxidase homolog 5 OS=Arabidopsis thaliana GN=2A6 PE=2 SV=2	0.993939393939394	0.412060301507538	3702	Eukaryota:Viridiplantae:Streptophyta:Embryophyta:Tracheophyta:Spermatophyta:Magnoliophyta:eudicotyledons:Gunneridae:Pentapetalae:rosids:malvids:Brassicales:Brassicaceae:Camelineae:Arabidopsis:Arabidopsis thaliana	2A6	1.14.-.-	GO:0046872;GO:0051213	1-aminocyclopropane-1-carboxylate oxidase homolog 5	SwissProt
tdn_86526	54.20	4e-106	385	sp|O04529|2MMP_ARATH	Metalloendoproteinase 2-MMP OS=Arabidopsis thaliana GN=2MMP PE=1 SV=1	0.91008174386921	0.904761904761905	3702	Eukaryota:Viridiplantae:Streptophyta:Embryophyta:Tracheophyta:Spermatophyta:Magnoliophyta:eudicotyledons:Gunneridae:Pentapetalae:rosids:malvids:Brassicales:Brassicaceae:Camelineae:Arabidopsis:Arabidopsis thaliana	2MMP	3.4.24.-	GO:0004222;GO:0005886;GO:0007275;GO:0008270;GO:0009651;GO:0009753;GO:0031012;GO:0031225;GO:0046686;GO:0080186;GO:1900056;GO:2000028	Metalloendoproteinase 2-MMP	SwissProt
k53_16626	40.91	2e-18	94.0	sp|Q9ZWB4|3AT1_ARATH	Coumaroyl-CoA:anthocyanidin 3-O-glucoside-6''-O-coumaroyltransferase 1 OS=Arabidopsis thaliana GN=3AT1 PE=1 SV=1	0.346883468834688	0.26865671641791	3702	Eukaryota:Viridiplantae:Streptophyta:Embryophyta:Tracheophyta:Spermatophyta:Magnoliophyta:eudicotyledons:Gunneridae:Pentapetalae:rosids:malvids:Brassicales:Brassicaceae:Camelineae:Arabidopsis:Arabidopsis thaliana	3AT1	2.3.1.-	GO:0016747	Coumaroyl-CoA:anthocyanidin 3-O-glucoside-6''-O-coumaroyltransferase 1	SwissProt
tdn_158191	37.05	1e-74	280	sp|Q9ZWB4|3AT1_ARATH	Coumaroyl-CoA:anthocyanidin 3-O-glucoside-6''-O-coumaroyltransferase 1 OS=Arabidopsis thaliana GN=3AT1 PE=1 SV=1	0.985106382978723	0.980810234541578	3702	Eukaryota:Viridiplantae:Streptophyta:Embryophyta:Tracheophyta:Spermatophyta:Magnoliophyta:eudicotyledons:Gunneridae:Pentapetalae:rosids:malvids:Brassicales:Brassicaceae:Camelineae:Arabidopsis:Arabidopsis thaliana	3AT1	2.3.1.-	GO:0016747	Coumaroyl-CoA:anthocyanidin 3-O-glucoside-6''-O-coumaroyltransferase 1	SwissProt
tdn_158192	38.97	4e-80	299	sp|Q9ZWB4|3AT1_ARATH	Coumaroyl-CoA:anthocyanidin 3-O-glucoside-6''-O-coumaroyltransferase 1 OS=Arabidopsis thaliana GN=3AT1 PE=1 SV=1	0.978494623655914	0.965884861407249	3702	Eukaryota:Viridiplantae:Streptophyta:Embryophyta:Tracheophyta:Spermatophyta:Magnoliophyta:eudicotyledons:Gunneridae:Pentapetalae:rosids:malvids:Brassicales:Brassicaceae:Camelineae:Arabidopsis:Arabidopsis thaliana	3AT1	2.3.1.-	GO:0016747	Coumaroyl-CoA:anthocyanidin 3-O-glucoside-6''-O-coumaroyltransferase 1	SwissProt
tdn_158193	36.43	7e-21	99.4	sp|Q9ZWB4|3AT1_ARATH	Coumaroyl-CoA:anthocyanidin 3-O-glucoside-6''-O-coumaroyltransferase 1 OS=Arabidopsis thaliana GN=3AT1 PE=1 SV=1	0.958620689655172	0.29637526652452	3702	Eukaryota:Viridiplantae:Streptophyta:Embryophyta:Tracheophyta:Spermatophyta:Magnoliophyta:eudicotyledons:Gunneridae:Pentapetalae:rosids:malvids:Brassicales:Brassicaceae:Camelineae:Arabidopsis:Arabidopsis thaliana	3AT1	2.3.1.-	GO:0016747	Coumaroyl-CoA:anthocyanidin 3-O-glucoside-6''-O-coumaroyltransferase 1	SwissProt
tgg_70934	69.35	0.0	792	sp|Q67ZE1|HSDD2_ARATH	3beta-hydroxysteroid-dehydrogenase/decarboxylase isoform 2 OS=Arabidopsis thaliana GN=3BETAHSD/D2 PE=2 SV=2	0.991103202846975	0.984042553191489	3702	Eukaryota:Viridiplantae:Streptophyta:Embryophyta:Tracheophyta:Spermatophyta:Magnoliophyta:eudicotyledons:Gunneridae:Pentapetalae:rosids:malvids:Brassicales:Brassicaceae:Camelineae:Arabidopsis:Arabidopsis thaliana	3BETAHSD/D2	1.1.1.170	GO:0003854;GO:0005789;GO:0016020;GO:0016021;GO:0016126;GO:0047012	3beta-hydroxysteroid-dehydrogenase/decarboxylase isoform 2	SwissProt
k69_11568	55.27	2e-164	579	sp|A9X4U2|HSDD3_ARATH	3beta-hydroxysteroid-dehydrogenase/decarboxylase isoform 3 OS=Arabidopsis thaliana GN=3BETAHSD/D3 PE=2 SV=2	0.924268502581756	0.950089126559715	3702	Eukaryota:Viridiplantae:Streptophyta:Embryophyta:Tracheophyta:Spermatophyta:Magnoliophyta:eudicotyledons:Gunneridae:Pentapetalae:rosids:malvids:Brassicales:Brassicaceae:Camelineae:Arabidopsis:Arabidopsis thaliana	3BETAHSD/D3	1.1.1.170	GO:0003854;GO:0005789;GO:0005886;GO:0009506;GO:0016021;GO:0016126;GO:0047012	3beta-hydroxysteroid-dehydrogenase/decarboxylase isoform 3	SwissProt
k23_5672	65.67	1e-19	95.1	sp|Q53UH4|DUSKY_IPONI	Anthocyanidin 3-O-glucoside 2''-O-glucosyltransferase OS=Ipomoea nil GN=3GGT PE=1 SV=1	0.942857142857143	0.143790849673203	35883	Eukaryota:Viridiplantae:Streptophyta:Embryophyta:Tracheophyta:Spermatophyta:Magnoliophyta:eudicotyledons:Gunneridae:Pentapetalae:asterids:lamiids:Solanales:Convolvulaceae:Ipomoeeae:Ipomoea:Ipomoea nil	3GGT	2.4.1.297	GO:0009718;GO:0016758;GO:0043473	Anthocyanidin 3-O-glucoside 2''-O-glucosyltransferase	SwissProt
k27_24286	49.55	2e-61	235	sp|Q53UH4|DUSKY_IPONI	Anthocyanidin 3-O-glucoside 2''-O-glucosyltransferase OS=Ipomoea nil GN=3GGT PE=1 SV=1	0.961206896551724	0.485838779956427	35883	Eukaryota:Viridiplantae:Streptophyta:Embryophyta:Tracheophyta:Spermatophyta:Magnoliophyta:eudicotyledons:Gunneridae:Pentapetalae:asterids:lamiids:Solanales:Convolvulaceae:Ipomoeeae:Ipomoea:Ipomoea nil	3GGT	2.4.1.297	GO:0009718;GO:0016758;GO:0043473	Anthocyanidin 3-O-glucoside 2''-O-glucosyltransferase	SwissProt
k37_153477	75.47	2e-17	87.8	sp|Q53UH4|DUSKY_IPONI,sp|Q53UH5|DUSKY_IPOPU	Anthocyanidin 3-O-glucoside 2''-O-glucosyltransferase OS=Ipomoea nil GN=3GGT PE=1 SV=1	0.490566037735849	0.113289760348584	35883	Eukaryota:Viridiplantae:Streptophyta:Embryophyta:Tracheophyta:Spermatophyta:Magnoliophyta:eudicotyledons:Gunneridae:Pentapetalae:asterids:lamiids:Solanales:Convolvulaceae:Ipomoeeae:Ipomoea:Ipomoea nil	3GGT	2.4.1.297	GO:0009718;GO:0016758;GO:0043473	Anthocyanidin 3-O-glucoside 2''-O-glucosyltransferase	SwissProt
k43_57695	54.25	1e-62	239	sp|Q53UH4|DUSKY_IPONI,sp|Q53UH5|DUSKY_IPOPU	Anthocyanidin 3-O-glucoside 2''-O-glucosyltransferase OS=Ipomoea nil GN=3GGT PE=1 SV=1	0.985981308411215	0.459694989106754	35883	Eukaryota:Viridiplantae:Streptophyta:Embryophyta:Tracheophyta:Spermatophyta:Magnoliophyta:eudicotyledons:Gunneridae:Pentapetalae:asterids:lamiids:Solanales:Convolvulaceae:Ipomoeeae:Ipomoea:Ipomoea nil	3GGT	2.4.1.297	GO:0009718;GO:0016758;GO:0043473	Anthocyanidin 3-O-glucoside 2''-O-glucosyltransferase	SwissProt
k51_79272	48.54	3e-20	97.1	sp|Q53UH4|DUSKY_IPONI,sp|Q53UH5|DUSKY_IPOPU	Anthocyanidin 3-O-glucoside 2''-O-glucosyltransferase OS=Ipomoea nil GN=3GGT PE=1 SV=1	0.7734375	0.222222222222222	35883	Eukaryota:Viridiplantae:Streptophyta:Embryophyta:Tracheophyta:Spermatophyta:Magnoliophyta:eudicotyledons:Gunneridae:Pentapetalae:asterids:lamiids:Solanales:Convolvulaceae:Ipomoeeae:Ipomoea:Ipomoea nil	3GGT	2.4.1.297	GO:0009718;GO:0016758;GO:0043473	Anthocyanidin 3-O-glucoside 2''-O-glucosyltransferase	SwissProt
k63_34956	57.19	4e-103	374	sp|Q53UH4|DUSKY_IPONI	Anthocyanidin 3-O-glucoside 2''-O-glucosyltransferase OS=Ipomoea nil GN=3GGT PE=1 SV=1	0.987538940809969	0.69281045751634	35883	Eukaryota:Viridiplantae:Streptophyta:Embryophyta:Tracheophyta:Spermatophyta:Magnoliophyta:eudicotyledons:Gunneridae:Pentapetalae:asterids:lamiids:Solanales:Convolvulaceae:Ipomoeeae:Ipomoea:Ipomoea nil	3GGT	2.4.1.297	GO:0009718;GO:0016758;GO:0043473	Anthocyanidin 3-O-glucoside 2''-O-glucosyltransferase	SwissProt
k73_3278	55.82	2e-151	535	sp|Q53UH4|DUSKY_IPONI	Anthocyanidin 3-O-glucoside 2''-O-glucosyltransferase OS=Ipomoea nil GN=3GGT PE=1 SV=1	0.982683982683983	0.978213507625272	35883	Eukaryota:Viridiplantae:Streptophyta:Embryophyta:Tracheophyta:Spermatophyta:Magnoliophyta:eudicotyledons:Gunneridae:Pentapetalae:asterids:lamiids:Solanales:Convolvulaceae:Ipomoeeae:Ipomoea:Ipomoea nil	3GGT	2.4.1.297	GO:0009718;GO:0016758;GO:0043473	Anthocyanidin 3-O-glucoside 2''-O-glucosyltransferase	SwissProt
tdn_138373	52.97	3e-142	505	sp|Q53UH4|DUSKY_IPONI	Anthocyanidin 3-O-glucoside 2''-O-glucosyltransferase OS=Ipomoea nil GN=3GGT PE=1 SV=1	0.924643584521385	0.984749455337691	35883	Eukaryota:Viridiplantae:Streptophyta:Embryophyta:Tracheophyta:Spermatophyta:Magnoliophyta:eudicotyledons:Gunneridae:Pentapetalae:asterids:lamiids:Solanales:Convolvulaceae:Ipomoeeae:Ipomoea:Ipomoea nil	3GGT	2.4.1.297	GO:0009718;GO:0016758;GO:0043473	Anthocyanidin 3-O-glucoside 2''-O-glucosyltransferase	SwissProt
tdn_148987	66.67	4e-45	179	sp|Q53UH4|DUSKY_IPONI	Anthocyanidin 3-O-glucoside 2''-O-glucosyltransferase OS=Ipomoea nil GN=3GGT PE=1 SV=1	0.992063492063492	0.270152505446623	35883	Eukaryota:Viridiplantae:Streptophyta:Embryophyta:Tracheophyta:Spermatophyta:Magnoliophyta:eudicotyledons:Gunneridae:Pentapetalae:asterids:lamiids:Solanales:Convolvulaceae:Ipomoeeae:Ipomoea:Ipomoea nil	3GGT	2.4.1.297	GO:0009718;GO:0016758;GO:0043473	Anthocyanidin 3-O-glucoside 2''-O-glucosyltransferase	SwissProt
tdn_148988	57.52	1e-153	543	sp|Q53UH4|DUSKY_IPONI	Anthocyanidin 3-O-glucoside 2''-O-glucosyltransferase OS=Ipomoea nil GN=3GGT PE=1 SV=1	0.974082073434125	0.978213507625272	35883	Eukaryota:Viridiplantae:Streptophyta:Embryophyta:Tracheophyta:Spermatophyta:Magnoliophyta:eudicotyledons:Gunneridae:Pentapetalae:asterids:lamiids:Solanales:Convolvulaceae:Ipomoeeae:Ipomoea:Ipomoea nil	3GGT	2.4.1.297	GO:0009718;GO:0016758;GO:0043473	Anthocyanidin 3-O-glucoside 2''-O-glucosyltransferase	SwissProt
tgg_64912	57.21	2e-153	542	sp|Q53UH4|DUSKY_IPONI	Anthocyanidin 3-O-glucoside 2''-O-glucosyltransferase OS=Ipomoea nil GN=3GGT PE=1 SV=1	0.974025974025974	0.978213507625272	35883	Eukaryota:Viridiplantae:Streptophyta:Embryophyta:Tracheophyta:Spermatophyta:Magnoliophyta:eudicotyledons:Gunneridae:Pentapetalae:asterids:lamiids:Solanales:Convolvulaceae:Ipomoeeae:Ipomoea:Ipomoea nil	3GGT	2.4.1.297	GO:0009718;GO:0016758;GO:0043473	Anthocyanidin 3-O-glucoside 2''-O-glucosyltransferase	SwissProt
tgg_68074	61.54	6e-49	192	sp|Q53UH4|DUSKY_IPONI	Anthocyanidin 3-O-glucoside 2''-O-glucosyltransferase OS=Ipomoea nil GN=3GGT PE=1 SV=1	0.965753424657534	0.309368191721133	35883	Eukaryota:Viridiplantae:Streptophyta:Embryophyta:Tracheophyta:Spermatophyta:Magnoliophyta:eudicotyledons:Gunneridae:Pentapetalae:asterids:lamiids:Solanales:Convolvulaceae:Ipomoeeae:Ipomoea:Ipomoea nil	3GGT	2.4.1.297	GO:0009718;GO:0016758;GO:0043473	Anthocyanidin 3-O-glucoside 2''-O-glucosyltransferase	SwissProt
k59_53213	39.31	3e-23	107	sp|Q8GSN8|3MAT_DAHPI	Malonyl-coenzyme A:anthocyanin 3-O-glucoside-6''-O-malonyltransferase OS=Dahlia pinnata GN=3MAT PE=1 SV=1	0.951048951048951	0.306521739130435	101596	Eukaryota:Viridiplantae:Streptophyta:Embryophyta:Tracheophyta:Spermatophyta:Magnoliophyta:eudicotyledons:Gunneridae:Pentapetalae:asterids:campanulids:Asterales:Asteraceae:Asteroideae:Heliantheae alliance:Coreopsideae:Dahlia:Dahlia pinnata	3MAT	2.3.1.171	GO:0009698;GO:0033809;GO:0102588	Malonyl-coenzyme A:anthocyanin 3-O-glucoside-6''-O-malonyltransferase	SwissProt
tdn_98861	90.18	0.0	685	sp|Q01289|POR_PEA	Protochlorophyllide reductase, chloroplastic OS=Pisum sativum GN=3PCR PE=1 SV=1	0.941031941031941	0.964912280701754	3888	Eukaryota:Viridiplantae:Streptophyta:Embryophyta:Tracheophyta:Spermatophyta:Magnoliophyta:eudicotyledons:Gunneridae:Pentapetalae:rosids:fabids:Fabales:Fabaceae:Papilionoideae:Fabeae:Pisum:Pisum sativum	3PCR	1.3.1.33	GO:0009507;GO:0015979;GO:0015995;GO:0016630	Protochlorophyllide reductase, chloroplastic	SwissProt
tdn_142576	62.66	0.0	695	sp|O24540|4CL_VANPL	4-coumarate--CoA ligase OS=Vanilla planifolia GN=4CL PE=3 SV=1	0.963702359346643	0.958408679927667	51239	Eukaryota:Viridiplantae:Streptophyta:Embryophyta:Tracheophyta:Spermatophyta:Magnoliophyta:Liliopsida:Asparagales:Orchidaceae:Vanilloideae:Vanilleae:Vanilla:Vanilla planifolia	4CL	6.2.1.12	GO:0005524;GO:0009698;GO:0016207	4-coumarate--CoA ligase	SwissProt
k39_46122	38.18	2e-16	85.5	sp|Q54P78|4CL2_DICDI	Probable 4-coumarate--CoA ligase 2 OS=Dictyostelium discoideum GN=4cl2 PE=3 SV=1	0.545918367346939	0.197822141560799	44689	Eukaryota:Amoebozoa:Mycetozoa:Dictyosteliida:Dictyostelium:Dictyostelium discoideum	4cl2	6.2.1.12	GO:0005524;GO:0009698;GO:0016207	Probable 4-coumarate--CoA ligase 2	SwissProt
k57_44302	22.82	6e-09	61.6	sp|Q9S725|4CL2_ARATH	4-coumarate--CoA ligase 2 OS=Arabidopsis thaliana GN=4CL2 PE=1 SV=2	0.707746478873239	0.356115107913669	3702	Eukaryota:Viridiplantae:Streptophyta:Embryophyta:Tracheophyta:Spermatophyta:Magnoliophyta:eudicotyledons:Gunneridae:Pentapetalae:rosids:malvids:Brassicales:Brassicaceae:Camelineae:Arabidopsis:Arabidopsis thaliana	4CL2	6.2.1.12	GO:0005524;GO:0009698;GO:0016207	4-coumarate--CoA ligase 2	SwissProt
tdn_108635	38.62	3e-85	316	sp|O24146|4CL2_TOBAC	4-coumarate--CoA ligase 2 OS=Nicotiana tabacum GN=4CL2 PE=2 SV=1	0.905172413793103	0.955719557195572	4097	Eukaryota:Viridiplantae:Streptophyta:Embryophyta:Tracheophyta:Spermatophyta:Magnoliophyta:eudicotyledons:Gunneridae:Pentapetalae:asterids:lamiids:Solanales:Solanaceae:Nicotianoideae:Nicotianeae:Nicotiana:Nicotiana tabacum	4CL2	6.2.1.12	GO:0005524;GO:0009698;GO:0016207	4-coumarate--CoA ligase 2	SwissProt
tdn_120043	75.69	0.0	809	sp|O24146|4CL2_TOBAC	4-coumarate--CoA ligase 2 OS=Nicotiana tabacum GN=4CL2 PE=2 SV=1	975	0.985239852398524	4097	Eukaryota:Viridiplantae:Streptophyta:Embryophyta:Tracheophyta:Spermatophyta:Magnoliophyta:eudicotyledons:Gunneridae:Pentapetalae:asterids:lamiids:Solanales:Solanaceae:Nicotianoideae:Nicotianeae:Nicotiana:Nicotiana tabacum	4CL2	6.2.1.12	GO:0005524;GO:0009698;GO:0016207	4-coumarate--CoA ligase 2	SwissProt
tdn_120044	77.20	0.0	724	sp|O24146|4CL2_TOBAC	4-coumarate--CoA ligase 2 OS=Nicotiana tabacum GN=4CL2 PE=2 SV=1	0.997835497835498	0.850553505535055	4097	Eukaryota:Viridiplantae:Streptophyta:Embryophyta:Tracheophyta:Spermatophyta:Magnoliophyta:eudicotyledons:Gunneridae:Pentapetalae:asterids:lamiids:Solanales:Solanaceae:Nicotianoideae:Nicotianeae:Nicotiana:Nicotiana tabacum	4CL2	6.2.1.12	GO:0005524;GO:0009698;GO:0016207	4-coumarate--CoA ligase 2	SwissProt
tdn_167104	31.56	6e-26	117	sp|Q54P78|4CL2_DICDI	Probable 4-coumarate--CoA ligase 2 OS=Dictyostelium discoideum GN=4cl2 PE=3 SV=1	0.995495495495496	0.395644283121597	44689	Eukaryota:Amoebozoa:Mycetozoa:Dictyosteliida:Dictyostelium:Dictyostelium discoideum	4cl2	6.2.1.12	GO:0005524;GO:0009698;GO:0016207	Probable 4-coumarate--CoA ligase 2	SwissProt
tdn_40215	41.04	9e-32	135	sp|Q9S725|4CL2_ARATH	4-coumarate--CoA ligase 2 OS=Arabidopsis thaliana GN=4CL2 PE=1 SV=2	0.994047619047619	0.309352517985612	3702	Eukaryota:Viridiplantae:Streptophyta:Embryophyta:Tracheophyta:Spermatophyta:Magnoliophyta:eudicotyledons:Gunneridae:Pentapetalae:rosids:malvids:Brassicales:Brassicaceae:Camelineae:Arabidopsis:Arabidopsis thaliana	4CL2	6.2.1.12	GO:0005524;GO:0009698;GO:0016207	4-coumarate--CoA ligase 2	SwissProt
k21_124246	44.12	7e-19	92.4	sp|Q54P79|4CL3_DICDI	Probable 4-coumarate--CoA ligase 3 OS=Dictyostelium discoideum GN=4cl3 PE=3 SV=2	0.818181818181818	0.183303085299456	44689	Eukaryota:Amoebozoa:Mycetozoa:Dictyosteliida:Dictyostelium:Dictyostelium discoideum	4cl3	6.2.1.12	GO:0005524;GO:0009698;GO:0016207	Probable 4-coumarate--CoA ligase 3	SwissProt
k47_60530	36.62	2e-22	105	sp|Q6ETN3|4CL3_ORYSJ	Probable 4-coumarate--CoA ligase 3 OS=Oryza sativa subsp. japonica GN=4CL3 PE=2 SV=1	0.679802955665025	0.254512635379061	39947	Eukaryota:Viridiplantae:Streptophyta:Embryophyta:Tracheophyta:Spermatophyta:Magnoliophyta:Liliopsida:Poales:Poaceae:BOP clade:Oryzoideae:Oryzeae:Oryzinae:Oryza:Oryza sativa subsp. japonica	4CL3	6.2.1.12	GO:0005524;GO:0009698;GO:0016207	Probable 4-coumarate--CoA ligase 3	SwissProt
tdn_167101	36.80	6e-18	89.4	sp|Q6ETN3|4CL3_ORYSJ	Probable 4-coumarate--CoA ligase 3 OS=Oryza sativa subsp. japonica GN=4CL3 PE=2 SV=1	0.991803278688525	0.223826714801444	39947	Eukaryota:Viridiplantae:Streptophyta:Embryophyta:Tracheophyta:Spermatophyta:Magnoliophyta:Liliopsida:Poales:Poaceae:BOP clade:Oryzoideae:Oryzeae:Oryzinae:Oryza:Oryza sativa subsp. japonica	4CL3	6.2.1.12	GO:0005524;GO:0009698;GO:0016207	Probable 4-coumarate--CoA ligase 3	SwissProt
tdn_120046	59.79	0.0	663	sp|Q9LU36|4CL4_ARATH	4-coumarate--CoA ligase 4 OS=Arabidopsis thaliana GN=4CL4 PE=1 SV=1	0.973451327433628	0.952631578947368	3702	Eukaryota:Viridiplantae:Streptophyta:Embryophyta:Tracheophyta:Spermatophyta:Magnoliophyta:eudicotyledons:Gunneridae:Pentapetalae:rosids:malvids:Brassicales:Brassicaceae:Camelineae:Arabidopsis:Arabidopsis thaliana	4CL4	6.2.1.12	GO:0005524;GO:0009699;GO:0016207	4-coumarate--CoA ligase 4	SwissProt
tdn_86278	72.44	0.0	780	sp|Q9LQ12|4CLL1_ARATH	4-coumarate--CoA ligase-like 1 OS=Arabidopsis thaliana GN=4CLL1 PE=1 SV=1	0.965641952983725	0.987084870848708	3702	Eukaryota:Viridiplantae:Streptophyta:Embryophyta:Tracheophyta:Spermatophyta:Magnoliophyta:eudicotyledons:Gunneridae:Pentapetalae:rosids:malvids:Brassicales:Brassicaceae:Camelineae:Arabidopsis:Arabidopsis thaliana	4CLL1	6.2.1.-	GO:0004467;GO:0005524;GO:0005737;GO:0005783;GO:0031956;GO:0046949;GO:0080110	4-coumarate--CoA ligase-like 1	SwissProt
tdn_62154	71.45	0.0	772	sp|Q84P21|4CLL5_ARATH	4-coumarate--CoA ligase-like 5 OS=Arabidopsis thaliana GN=4CLL5 PE=1 SV=2	0.978494623655914	0.985347985347985	3702	Eukaryota:Viridiplantae:Streptophyta:Embryophyta:Tracheophyta:Spermatophyta:Magnoliophyta:eudicotyledons:Gunneridae:Pentapetalae:rosids:malvids:Brassicales:Brassicaceae:Camelineae:Arabidopsis:Arabidopsis thaliana	4CLL5	6.2.1.-	GO:0005524;GO:0005777;GO:0009611;GO:0009695;GO:0016874	4-coumarate--CoA ligase-like 5	SwissProt
k25_30370	59.32	1e-36	151	sp|Q8RU95|4CLL6_ORYSJ	4-coumarate--CoA ligase-like 6 OS=Oryza sativa subsp. japonica GN=4CLL6 PE=2 SV=2	0.783783783783784	0.195652173913043	39947	Eukaryota:Viridiplantae:Streptophyta:Embryophyta:Tracheophyta:Spermatophyta:Magnoliophyta:Liliopsida:Poales:Poaceae:BOP clade:Oryzoideae:Oryzeae:Oryzinae:Oryza:Oryza sativa subsp. japonica	4CLL6	6.2.1.-	GO:0005524;GO:0008152;GO:0016874	4-coumarate--CoA ligase-like 6	SwissProt
k63_9605	60.91	0.0	658	sp|Q84P24|4CLL6_ARATH	4-coumarate--CoA ligase-like 6 OS=Arabidopsis thaliana GN=4CLL6 PE=2 SV=2	0.982046678635548	0.968197879858657	3702	Eukaryota:Viridiplantae:Streptophyta:Embryophyta:Tracheophyta:Spermatophyta:Magnoliophyta:eudicotyledons:Gunneridae:Pentapetalae:rosids:malvids:Brassicales:Brassicaceae:Camelineae:Arabidopsis:Arabidopsis thaliana	4CLL6	6.2.1.-	GO:0005524;GO:0005777;GO:0006744;GO:0016405	4-coumarate--CoA ligase-like 6	SwissProt
tdn_159759	65.44	0.0	726	sp|Q9M0X9|4CLL7_ARATH	4-coumarate--CoA ligase-like 7 OS=Arabidopsis thaliana GN=4CLL7 PE=1 SV=1	0.998148148148148	0.998161764705882	3702	Eukaryota:Viridiplantae:Streptophyta:Embryophyta:Tracheophyta:Spermatophyta:Magnoliophyta:eudicotyledons:Gunneridae:Pentapetalae:rosids:malvids:Brassicales:Brassicaceae:Camelineae:Arabidopsis:Arabidopsis thaliana	4CLL7	6.2.1.-	GO:0004321;GO:0005524;GO:0005777;GO:0009695;GO:0016874;GO:0031408	4-coumarate--CoA ligase-like 7	SwissProt
tdn_66631	57.83	6e-172	604	sp|Q9M0X9|4CLL7_ARATH	4-coumarate--CoA ligase-like 7 OS=Arabidopsis thaliana GN=4CLL7 PE=1 SV=1	0.976363636363636	0.977941176470588	3702	Eukaryota:Viridiplantae:Streptophyta:Embryophyta:Tracheophyta:Spermatophyta:Magnoliophyta:eudicotyledons:Gunneridae:Pentapetalae:rosids:malvids:Brassicales:Brassicaceae:Camelineae:Arabidopsis:Arabidopsis thaliana	4CLL7	6.2.1.-	GO:0004321;GO:0005524;GO:0005777;GO:0009695;GO:0016874;GO:0031408	4-coumarate--CoA ligase-like 7	SwissProt
k67_837	59.75	0.0	660	sp|Q84P23|4CLL9_ARATH	4-coumarate--CoA ligase-like 9 OS=Arabidopsis thaliana GN=4CLL9 PE=1 SV=2	0.978533094812165	0.98576512455516	3702	Eukaryota:Viridiplantae:Streptophyta:Embryophyta:Tracheophyta:Spermatophyta:Magnoliophyta:eudicotyledons:Gunneridae:Pentapetalae:rosids:malvids:Brassicales:Brassicaceae:Camelineae:Arabidopsis:Arabidopsis thaliana	4CLL9	6.2.1.-	GO:0004321;GO:0005524;GO:0005777;GO:0009695;GO:0016874;GO:0031408	4-coumarate--CoA ligase-like 9	SwissProt
tdn_132553	56.57	6e-171	601	sp|Q84P23|4CLL9_ARATH	4-coumarate--CoA ligase-like 9 OS=Arabidopsis thaliana GN=4CLL9 PE=1 SV=2	0.958855098389982	0.966192170818505	3702	Eukaryota:Viridiplantae:Streptophyta:Embryophyta:Tracheophyta:Spermatophyta:Magnoliophyta:eudicotyledons:Gunneridae:Pentapetalae:rosids:malvids:Brassicales:Brassicaceae:Camelineae:Arabidopsis:Arabidopsis thaliana	4CLL9	6.2.1.-	GO:0004321;GO:0005524;GO:0005777;GO:0009695;GO:0016874;GO:0031408	4-coumarate--CoA ligase-like 9	SwissProt
tdn_29660	55.00	1e-39	161	sp|Q84P23|4CLL9_ARATH	4-coumarate--CoA ligase-like 9 OS=Arabidopsis thaliana GN=4CLL9 PE=1 SV=2	0.992857142857143	0.245551601423488	3702	Eukaryota:Viridiplantae:Streptophyta:Embryophyta:Tracheophyta:Spermatophyta:Magnoliophyta:eudicotyledons:Gunneridae:Pentapetalae:rosids:malvids:Brassicales:Brassicaceae:Camelineae:Arabidopsis:Arabidopsis thaliana	4CLL9	6.2.1.-	GO:0004321;GO:0005524;GO:0005777;GO:0009695;GO:0016874;GO:0031408	4-coumarate--CoA ligase-like 9	SwissProt
k43_55519	65.93	2e-81	301	sp|Q8GWW6|4MMP_ARATH	Metalloendoproteinase 4-MMP OS=Arabidopsis thaliana GN=4MMP PE=1 SV=1	0.891566265060241	0.657894736842105	3702	Eukaryota:Viridiplantae:Streptophyta:Embryophyta:Tracheophyta:Spermatophyta:Magnoliophyta:eudicotyledons:Gunneridae:Pentapetalae:rosids:malvids:Brassicales:Brassicaceae:Camelineae:Arabidopsis:Arabidopsis thaliana	4MMP	3.4.24.-	GO:0004222;GO:0005886;GO:0008270;GO:0031012;GO:0031225	Metalloendoproteinase 4-MMP	SwissProt
tdn_106872	54.60	4e-92	338	sp|Q8GWW6|4MMP_ARATH	Metalloendoproteinase 4-MMP OS=Arabidopsis thaliana GN=4MMP PE=1 SV=1	0.894586894586895	0.891812865497076	3702	Eukaryota:Viridiplantae:Streptophyta:Embryophyta:Tracheophyta:Spermatophyta:Magnoliophyta:eudicotyledons:Gunneridae:Pentapetalae:rosids:malvids:Brassicales:Brassicaceae:Camelineae:Arabidopsis:Arabidopsis thaliana	4MMP	3.4.24.-	GO:0004222;GO:0005886;GO:0008270;GO:0031012;GO:0031225	Metalloendoproteinase 4-MMP	SwissProt
tdn_169758	69.26	8e-88	323	sp|Q8L539|5FCL_ARATH	5-formyltetrahydrofolate cyclo-ligase, mitochondrial OS=Arabidopsis thaliana GN=5FCL PE=1 SV=1	0.851301115241636	0.830324909747292	3702	Eukaryota:Viridiplantae:Streptophyta:Embryophyta:Tracheophyta:Spermatophyta:Magnoliophyta:eudicotyledons:Gunneridae:Pentapetalae:rosids:malvids:Brassicales:Brassicaceae:Camelineae:Arabidopsis:Arabidopsis thaliana	5FCL	6.3.3.2	GO:0005524;GO:0005739;GO:0009396;GO:0030272;GO:0035999;GO:0046653	5-formyltetrahydrofolate cyclo-ligase, mitochondrial	SwissProt
k35_13720	43.20	8e-41	166	sp|Q9LJB4|5MAT_ARATH	Malonyl-CoA:anthocyanidin 5-O-glucoside-6''-O-malonyltransferase OS=Arabidopsis thaliana GN=5MAT PE=1 SV=1	0.980769230769231	0.43652561247216	3702	Eukaryota:Viridiplantae:Streptophyta:Embryophyta:Tracheophyta:Spermatophyta:Magnoliophyta:eudicotyledons:Gunneridae:Pentapetalae:rosids:malvids:Brassicales:Brassicaceae:Camelineae:Arabidopsis:Arabidopsis thaliana	5MAT	2.3.1.-	GO:0009718;GO:0050736	Malonyl-CoA:anthocyanidin 5-O-glucoside-6''-O-malonyltransferase	SwissProt
k37_37538	41.56	8e-43	173	sp|Q9LJB4|5MAT_ARATH	Malonyl-CoA:anthocyanidin 5-O-glucoside-6''-O-malonyltransferase OS=Arabidopsis thaliana GN=5MAT PE=1 SV=1	0.987068965517241	0.481069042316258	3702	Eukaryota:Viridiplantae:Streptophyta:Embryophyta:Tracheophyta:Spermatophyta:Magnoliophyta:eudicotyledons:Gunneridae:Pentapetalae:rosids:malvids:Brassicales:Brassicaceae:Camelineae:Arabidopsis:Arabidopsis thaliana	5MAT	2.3.1.-	GO:0009718;GO:0050736	Malonyl-CoA:anthocyanidin 5-O-glucoside-6''-O-malonyltransferase	SwissProt
k57_22732	40.34	1e-17	88.2	sp|Q9LJB4|5MAT_ARATH	Malonyl-CoA:anthocyanidin 5-O-glucoside-6''-O-malonyltransferase OS=Arabidopsis thaliana GN=5MAT PE=1 SV=1	0.991525423728814	0.242761692650334	3702	Eukaryota:Viridiplantae:Streptophyta:Embryophyta:Tracheophyta:Spermatophyta:Magnoliophyta:eudicotyledons:Gunneridae:Pentapetalae:rosids:malvids:Brassicales:Brassicaceae:Camelineae:Arabidopsis:Arabidopsis thaliana	5MAT	2.3.1.-	GO:0009718;GO:0050736	Malonyl-CoA:anthocyanidin 5-O-glucoside-6''-O-malonyltransferase	SwissProt
k57_22733	41.61	5e-25	113	sp|Q9LJB4|5MAT_ARATH	Malonyl-CoA:anthocyanidin 5-O-glucoside-6''-O-malonyltransferase OS=Arabidopsis thaliana GN=5MAT PE=1 SV=1	0.986577181208054	0.309576837416481	3702	Eukaryota:Viridiplantae:Streptophyta:Embryophyta:Tracheophyta:Spermatophyta:Magnoliophyta:eudicotyledons:Gunneridae:Pentapetalae:rosids:malvids:Brassicales:Brassicaceae:Camelineae:Arabidopsis:Arabidopsis thaliana	5MAT	2.3.1.-	GO:0009718;GO:0050736	Malonyl-CoA:anthocyanidin 5-O-glucoside-6''-O-malonyltransferase	SwissProt
k63_18079	36.19	4e-65	249	sp|Q9LJB4|5MAT_ARATH	Malonyl-CoA:anthocyanidin 5-O-glucoside-6''-O-malonyltransferase OS=Arabidopsis thaliana GN=5MAT PE=1 SV=1	0.949656750572082	0.917594654788419	3702	Eukaryota:Viridiplantae:Streptophyta:Embryophyta:Tracheophyta:Spermatophyta:Magnoliophyta:eudicotyledons:Gunneridae:Pentapetalae:rosids:malvids:Brassicales:Brassicaceae:Camelineae:Arabidopsis:Arabidopsis thaliana	5MAT	2.3.1.-	GO:0009718;GO:0050736	Malonyl-CoA:anthocyanidin 5-O-glucoside-6''-O-malonyltransferase	SwissProt
tgg_35069	42.54	2e-37	155	sp|Q9LJB4|5MAT_ARATH	Malonyl-CoA:anthocyanidin 5-O-glucoside-6''-O-malonyltransferase OS=Arabidopsis thaliana GN=5MAT PE=1 SV=1	0.817757009345794	0.389755011135857	3702	Eukaryota:Viridiplantae:Streptophyta:Embryophyta:Tracheophyta:Spermatophyta:Magnoliophyta:eudicotyledons:Gunneridae:Pentapetalae:rosids:malvids:Brassicales:Brassicaceae:Camelineae:Arabidopsis:Arabidopsis thaliana	5MAT	2.3.1.-	GO:0009718;GO:0050736	Malonyl-CoA:anthocyanidin 5-O-glucoside-6''-O-malonyltransferase	SwissProt
k71_18479	39.22	1e-18	93.6	sp|Q9ZUJ5|5MMP_ARATH	Metalloendoproteinase 5-MMP OS=Arabidopsis thaliana GN=5MMP PE=1 SV=1	0.512367491166078	0.419444444444444	3702	Eukaryota:Viridiplantae:Streptophyta:Embryophyta:Tracheophyta:Spermatophyta:Magnoliophyta:eudicotyledons:Gunneridae:Pentapetalae:rosids:malvids:Brassicales:Brassicaceae:Camelineae:Arabidopsis:Arabidopsis thaliana	5MMP	3.4.24.-	GO:0004222;GO:0005886;GO:0008270;GO:0031012;GO:0031225	Metalloendoproteinase 5-MMP	SwissProt
tgg_19320	42.25	4e-23	109	sp|Q9ZUJ5|5MMP_ARATH	Metalloendoproteinase 5-MMP OS=Arabidopsis thaliana GN=5MMP PE=1 SV=1	0.381766381766382	0.383333333333333	3702	Eukaryota:Viridiplantae:Streptophyta:Embryophyta:Tracheophyta:Spermatophyta:Magnoliophyta:eudicotyledons:Gunneridae:Pentapetalae:rosids:malvids:Brassicales:Brassicaceae:Camelineae:Arabidopsis:Arabidopsis thaliana	5MMP	3.4.24.-	GO:0004222;GO:0005886;GO:0008270;GO:0031012;GO:0031225	Metalloendoproteinase 5-MMP	SwissProt
tgg_2403	42.48	3e-23	109	sp|Q9ZUJ5|5MMP_ARATH	Metalloendoproteinase 5-MMP OS=Arabidopsis thaliana GN=5MMP PE=1 SV=1	0.455974842767296	0.419444444444444	3702	Eukaryota:Viridiplantae:Streptophyta:Embryophyta:Tracheophyta:Spermatophyta:Magnoliophyta:eudicotyledons:Gunneridae:Pentapetalae:rosids:malvids:Brassicales:Brassicaceae:Camelineae:Arabidopsis:Arabidopsis thaliana	5MMP	3.4.24.-	GO:0004222;GO:0005886;GO:0008270;GO:0031012;GO:0031225	Metalloendoproteinase 5-MMP	SwissProt
tdn_66761	42.83	2e-103	376	sp|Q9XZ43|5NTD_LUTLO	Protein 5NUC OS=Lutzomyia longipalpis GN=5NUC PE=1 SV=1	0.941544885177453	0.800699300699301	7200	Eukaryota:Metazoa:Ecdysozoa:Arthropoda:Hexapoda:Insecta:Pterygota:Neoptera:Endopterygota:Diptera:Nematocera:Psychodoidea:Psychodidae:Lutzomyia:Lutzomyia:Lutzomyia longipalpis	5NUC	3.6.1.45	GO:0000166;GO:0008253;GO:0008768;GO:0009166;GO:0046872	Protein 5NUC	SwissProt
k19_120960	74.77	1e-35	155	tr|Q710T7|Q710T7_POPDE	Gag-pol polyprotein OS=Populus deltoides GN=60I2G14 PE=4 SV=1	0.815384615384615	0.0767004341534009	3696	Eukaryota:Viridiplantae:Streptophyta:Embryophyta:Tracheophyta:Spermatophyta:Magnoliophyta:eudicotyledons:Gunneridae:Pentapetalae:rosids:fabids:Malpighiales:Salicaceae:Saliceae:Populus:Populus deltoides	60I2G14		GO:0003676;GO:0008270;GO:0015074	Gag-pol polyprotein	TrEMBL
k35_90562	55.29	3e-38	163	tr|Q710T7|Q710T7_POPDE	Gag-pol polyprotein OS=Populus deltoides GN=60I2G14 PE=4 SV=1	0.927777777777778	0.119392185238784	3696	Eukaryota:Viridiplantae:Streptophyta:Embryophyta:Tracheophyta:Spermatophyta:Magnoliophyta:eudicotyledons:Gunneridae:Pentapetalae:rosids:fabids:Malpighiales:Salicaceae:Saliceae:Populus:Populus deltoides	60I2G14		GO:0003676;GO:0008270;GO:0015074	Gag-pol polyprotein	TrEMBL
k51_52766	53.54	8e-51	206	tr|Q710T7|Q710T7_POPDE	Gag-pol polyprotein OS=Populus deltoides GN=60I2G14 PE=4 SV=1	0.995475113122172	0.159913169319826	3696	Eukaryota:Viridiplantae:Streptophyta:Embryophyta:Tracheophyta:Spermatophyta:Magnoliophyta:eudicotyledons:Gunneridae:Pentapetalae:rosids:fabids:Malpighiales:Salicaceae:Saliceae:Populus:Populus deltoides	60I2G14		GO:0003676;GO:0008270;GO:0015074	Gag-pol polyprotein	TrEMBL
tdn_140082	67.95	7e-18	95.5	tr|Q710T7|Q710T7_POPDE	Gag-pol polyprotein OS=Populus deltoides GN=60I2G14 PE=4 SV=1	0.710280373831776	0.0549927641099855	3696	Eukaryota:Viridiplantae:Streptophyta:Embryophyta:Tracheophyta:Spermatophyta:Magnoliophyta:eudicotyledons:Gunneridae:Pentapetalae:rosids:fabids:Malpighiales:Salicaceae:Saliceae:Populus:Populus deltoides	60I2G14		GO:0003676;GO:0008270;GO:0015074	Gag-pol polyprotein	TrEMBL
tdn_149046	71.01	2e-79	301	tr|Q710T7|Q710T7_POPDE	Gag-pol polyprotein OS=Populus deltoides GN=60I2G14 PE=4 SV=1	0.995169082125604	0.147612156295224	3696	Eukaryota:Viridiplantae:Streptophyta:Embryophyta:Tracheophyta:Spermatophyta:Magnoliophyta:eudicotyledons:Gunneridae:Pentapetalae:rosids:fabids:Malpighiales:Salicaceae:Saliceae:Populus:Populus deltoides	60I2G14		GO:0003676;GO:0008270;GO:0015074	Gag-pol polyprotein	TrEMBL
tdn_97143	52.48	2e-15	88.2	tr|Q710T7|Q710T7_POPDE	Gag-pol polyprotein OS=Populus deltoides GN=60I2G14 PE=4 SV=1	0.652777777777778	0.0680173661360347	3696	Eukaryota:Viridiplantae:Streptophyta:Embryophyta:Tracheophyta:Spermatophyta:Magnoliophyta:eudicotyledons:Gunneridae:Pentapetalae:rosids:fabids:Malpighiales:Salicaceae:Saliceae:Populus:Populus deltoides	60I2G14		GO:0003676;GO:0008270;GO:0015074	Gag-pol polyprotein	TrEMBL
tdn_152327	44.72	6e-61	234	sp|Q6WUC1|6OMT_PAPSO	(RS)-norcoclaurine 6-O-methyltransferase OS=Papaver somniferum GN=6OMT PE=1 SV=1	0.792022792022792	0.800578034682081	3469	Eukaryota:Viridiplantae:Streptophyta:Embryophyta:Tracheophyta:Spermatophyta:Magnoliophyta:eudicotyledons:Ranunculales:Papaveraceae:Papaveroideae:Papaver:Papaver somniferum	6OMT	2.1.1.128	GO:0008171;GO:0009821;GO:0030786;GO:0042802	(RS)-norcoclaurine 6-O-methyltransferase	SwissProt
tdn_5463	76.06	3e-25	113	sp|O60037|6PGD_CUNEL	6-phosphogluconate dehydrogenase, decarboxylating OS=Cunninghamella elegans GN=6-PGD PE=2 SV=1	0.673076923076923	0.144329896907216	4853	Eukaryota:Fungi:Fungi incertae sedis:Mucoromycotina:Mucorales:Cunninghamellaceae:Cunninghamella:Cunninghamella elegans	6-PGD	1.1.1.44	GO:0004616;GO:0006098;GO:0019521	6-phosphogluconate dehydrogenase, decarboxylating	SwissProt
tgg_8651	49.58	2e-96	353	sp|Q6WUC2|7OMT_PAPSO	(R,S)-reticuline 7-O-methyltransferase OS=Papaver somniferum GN=7OMT PE=1 SV=1	0.937669376693767	0.983098591549296	3469	Eukaryota:Viridiplantae:Streptophyta:Embryophyta:Tracheophyta:Spermatophyta:Magnoliophyta:eudicotyledons:Ranunculales:Papaveraceae:Papaveroideae:Papaver:Papaver somniferum	7OMT	2.1.1.291	GO:0008171;GO:0009821;GO:0042802	(R,S)-reticuline 7-O-methyltransferase	SwissProt
tdn_171793	94.45	0.0	1396	sp|Q9SC88|GCP4_MEDTR	Gamma-tubulin complex component 4 homolog OS=Medicago truncatula GN=85P PE=2 SV=1	0.998643147896879	0.998646820027064	3880	Eukaryota:Viridiplantae:Streptophyta:Embryophyta:Tracheophyta:Spermatophyta:Magnoliophyta:eudicotyledons:Gunneridae:Pentapetalae:rosids:fabids:Fabales:Fabaceae:Papilionoideae:Trifolieae:Medicago:Medicago truncatula	85P		GO:0000922;GO:0005737;GO:0005815;GO:0005874;GO:0007020;GO:0009506;GO:0009624;GO:0040007;GO:0043622	Gamma-tubulin complex component 4 homolog	SwissProt
k49_10679	98.47	0.0	1043	sp|P07928|VGA_BPS13	A' protein OS=Enterobacteria phage S13 GN=A PE=4 SV=1	0.998084291187739	0.998084291187739	10844	Viruses:ssDNA viruses:Microviridae:Microvirus:Enterobacteria phage S13	A		GO:0003677;GO:0004519;GO:0006260;GO:0046872	A' protein	SwissProt
k49_22373	96.55	1e-111	402	sp|P0DH99|EF1A1_ARATH,sp|Q0WL56|EF1A3_ARATH,sp|Q8GTY0|EF1A4_ARATH,sp|Q8W4H7|EF1A2_ARATH	Elongation factor 1-alpha 1 OS=Arabidopsis thaliana GN=A1 PE=1 SV=1	0.75092936802974	0.44988864142539	3702	Eukaryota:Viridiplantae:Streptophyta:Embryophyta:Tracheophyta:Spermatophyta:Magnoliophyta:eudicotyledons:Gunneridae:Pentapetalae:rosids:malvids:Brassicales:Brassicaceae:Camelineae:Arabidopsis:Arabidopsis thaliana	A1		GO:0003746;GO:0003924;GO:0005525;GO:0005622;GO:0005739;GO:0005886;GO:0009506	Elongation factor 1-alpha 1	SwissProt
tdn_107358	80.56	3e-79	294	sp|Q41706|UPSA3_VIGUN	Probable ureide permease A3 (Fragment) OS=Vigna unguiculata GN=A3 PE=2 SV=2	0.881188118811881	0.476063829787234	3917	Eukaryota:Viridiplantae:Streptophyta:Embryophyta:Tracheophyta:Spermatophyta:Magnoliophyta:eudicotyledons:Gunneridae:Pentapetalae:rosids:fabids:Fabales:Fabaceae:Papilionoideae:Phaseoleae:Vigna:Vigna unguiculata	A3		GO:0005524;GO:0016021;GO:0071705	Probable ureide permease A3	SwissProt
tdn_100852	55.05	3e-64	244	sp|Q06915|EA6_ARATH	Probable glucan endo-1,3-beta-glucosidase A6 OS=Arabidopsis thaliana GN=A6 PE=2 SV=1	0.994871794871795	0.412133891213389	3702	Eukaryota:Viridiplantae:Streptophyta:Embryophyta:Tracheophyta:Spermatophyta:Magnoliophyta:eudicotyledons:Gunneridae:Pentapetalae:rosids:malvids:Brassicales:Brassicaceae:Camelineae:Arabidopsis:Arabidopsis thaliana	A6	3.2.1.39	GO:0004553;GO:0005975;GO:0006952;GO:0009793;GO:0010584;GO:0030247;GO:0042973;GO:0046658	Probable glucan endo-1,3-beta-glucosidase A6	SwissProt
tdn_165625	54.65	1e-146	520	sp|Q06915|EA6_ARATH	Probable glucan endo-1,3-beta-glucosidase A6 OS=Arabidopsis thaliana GN=A6 PE=2 SV=1	0.948051948051948	0.918410041841004	3702	Eukaryota:Viridiplantae:Streptophyta:Embryophyta:Tracheophyta:Spermatophyta:Magnoliophyta:eudicotyledons:Gunneridae:Pentapetalae:rosids:malvids:Brassicales:Brassicaceae:Camelineae:Arabidopsis:Arabidopsis thaliana	A6	3.2.1.39	GO:0004553;GO:0005975;GO:0006952;GO:0009793;GO:0010584;GO:0030247;GO:0042973;GO:0046658	Probable glucan endo-1,3-beta-glucosidase A6	SwissProt
tdn_165631	52.71	1e-144	513	sp|Q06915|EA6_ARATH	Probable glucan endo-1,3-beta-glucosidase A6 OS=Arabidopsis thaliana GN=A6 PE=2 SV=1	0.928118393234672	0.920502092050209	3702	Eukaryota:Viridiplantae:Streptophyta:Embryophyta:Tracheophyta:Spermatophyta:Magnoliophyta:eudicotyledons:Gunneridae:Pentapetalae:rosids:malvids:Brassicales:Brassicaceae:Camelineae:Arabidopsis:Arabidopsis thaliana	A6	3.2.1.39	GO:0004553;GO:0005975;GO:0006952;GO:0009793;GO:0010584;GO:0030247;GO:0042973;GO:0046658	Probable glucan endo-1,3-beta-glucosidase A6	SwissProt
tdn_62251	61.43	9e-169	593	sp|Q06915|EA6_ARATH	Probable glucan endo-1,3-beta-glucosidase A6 OS=Arabidopsis thaliana GN=A6 PE=2 SV=1	0.963203463203463	0.924686192468619	3702	Eukaryota:Viridiplantae:Streptophyta:Embryophyta:Tracheophyta:Spermatophyta:Magnoliophyta:eudicotyledons:Gunneridae:Pentapetalae:rosids:malvids:Brassicales:Brassicaceae:Camelineae:Arabidopsis:Arabidopsis thaliana	A6	3.2.1.39	GO:0004553;GO:0005975;GO:0006952;GO:0009793;GO:0010584;GO:0030247;GO:0042973;GO:0046658	Probable glucan endo-1,3-beta-glucosidase A6	SwissProt
k25_156679	46.36	1e-17	95.1	tr|V5GTP2|V5GTP2_ANOGL	LETM1 and EF-hand domain-containing protein anon-60Da, mitochondrial OS=Anoplophora glabripennis GN=A60DA PE=4 SV=1	0.980952380952381	0.139386189258312	217634	Eukaryota:Metazoa:Ecdysozoa:Arthropoda:Hexapoda:Insecta:Pterygota:Neoptera:Endopterygota:Coleoptera:Polyphaga:Cucujiformia:Chrysomeloidea:Cerambycidae:Lamiinae:Lamiini:Anoplophora:Anoplophora glabripennis	A60DA		GO:0005509;GO:0016021;GO:0043022	LETM1 and EF-hand domain-containing protein anon-60Da, mitochondrial	TrEMBL
tdn_114374	51.76	7e-105	380	sp|E3W9M3|AA7GT_DELGR	Cyanidin 3-O-glucoside 7-O-glucosyltransferase (acyl-glucose) OS=Delphinium grandiflorum GN=AA7GT PE=1 SV=1	0.923076923076923	0.657425742574257	85439	Eukaryota:Viridiplantae:Streptophyta:Embryophyta:Tracheophyta:Spermatophyta:Magnoliophyta:eudicotyledons:Ranunculales:Ranunculaceae:Ranunculoideae:Delphinieae:Delphinium:Delphinium grandiflorum	AA7GT	2.4.1.300	GO:0000325;GO:0004553;GO:0005975;GO:0009718;GO:0016758	Cyanidin 3-O-glucoside 7-O-glucosyltransferase (acyl-glucose)	SwissProt
tdn_171416	38.24	8e-55	216	sp|Q9SEX2|KTNA1_ARATH	Katanin p60 ATPase-containing subunit A1 OS=Arabidopsis thaliana GN=AAA1 PE=1 SV=1	0.380195599022005	0.590822179732314	3702	Eukaryota:Viridiplantae:Streptophyta:Embryophyta:Tracheophyta:Spermatophyta:Magnoliophyta:eudicotyledons:Gunneridae:Pentapetalae:rosids:malvids:Brassicales:Brassicaceae:Camelineae:Arabidopsis:Arabidopsis thaliana	AAA1	3.6.4.3	GO:0000226;GO:0005524;GO:0005634;GO:0005737;GO:0005874;GO:0008568;GO:0009825;GO:0009832;GO:0010091;GO:0043622;GO:0051013	Katanin p60 ATPase-containing subunit A1	SwissProt
tgg_60226	81.68	0.0	856	sp|Q9SEX2|KTNA1_ARATH	Katanin p60 ATPase-containing subunit A1 OS=Arabidopsis thaliana GN=AAA1 PE=1 SV=1	0.909090909090909	0.994263862332696	3702	Eukaryota:Viridiplantae:Streptophyta:Embryophyta:Tracheophyta:Spermatophyta:Magnoliophyta:eudicotyledons:Gunneridae:Pentapetalae:rosids:malvids:Brassicales:Brassicaceae:Camelineae:Arabidopsis:Arabidopsis thaliana	AAA1	3.6.4.3	GO:0000226;GO:0005524;GO:0005634;GO:0005737;GO:0005874;GO:0008568;GO:0009825;GO:0009832;GO:0010091;GO:0043622;GO:0051013	Katanin p60 ATPase-containing subunit A1	SwissProt
k59_11744	70.73	0.0	655	sp|Q8GWR1|AAAS_ARATH	Aladin OS=Arabidopsis thaliana GN=AAAS PE=1 SV=1	0.997772828507795	0.991051454138702	3702	Eukaryota:Viridiplantae:Streptophyta:Embryophyta:Tracheophyta:Spermatophyta:Magnoliophyta:eudicotyledons:Gunneridae:Pentapetalae:rosids:malvids:Brassicales:Brassicaceae:Camelineae:Arabidopsis:Arabidopsis thaliana	AAAS		GO:0005635;GO:0005643;GO:0005783;GO:0006913;GO:0015031;GO:0051028	Aladin	SwissProt
tdn_54641	84.39	2e-99	361	sp|P02723|ADT_NEUCR	ADP,ATP carrier protein OS=Neurospora crassa (strain ATCC 24698 / 74-OR23-1A / CBS 708.71 / DSM 1257 / FGSC 987) GN=aac PE=3 SV=1	0.868085106382979	0.651757188498403	367110	Eukaryota:Fungi:Dikarya:Ascomycota:Pezizomycotina:Sordariomycetes:Sordariomycetidae:Sordariales:Sordariaceae:Neurospora:Neurospora crassa	aac		GO:0003735;GO:0005215;GO:0005743;GO:0006412;GO:0016021;GO:0055085	ADP,ATP carrier protein	SwissProt
k67_15538	79.77	1e-74	279	sp|P40941|ADT2_ARATH	ADP,ATP carrier protein 2, mitochondrial OS=Arabidopsis thaliana GN=AAC2 PE=2 SV=2	0.702479338842975	0.425974025974026	3702	Eukaryota:Viridiplantae:Streptophyta:Embryophyta:Tracheophyta:Spermatophyta:Magnoliophyta:eudicotyledons:Gunneridae:Pentapetalae:rosids:malvids:Brassicales:Brassicaceae:Camelineae:Arabidopsis:Arabidopsis thaliana	AAC2		GO:0003735;GO:0005471;GO:0005507;GO:0005739;GO:0005740;GO:0005743;GO:0005774;GO:0006412;GO:0009507;GO:0009941;GO:0015865;GO:0016020;GO:0016021	ADP,ATP carrier protein 2, mitochondrial	SwissProt
k43_108170	70.37	6e-40	162	sp|O49447|ADT3_ARATH	ADP,ATP carrier protein 3, mitochondrial OS=Arabidopsis thaliana GN=AAC3 PE=2 SV=1	0.990740740740741	0.282321899736148	3702	Eukaryota:Viridiplantae:Streptophyta:Embryophyta:Tracheophyta:Spermatophyta:Magnoliophyta:eudicotyledons:Gunneridae:Pentapetalae:rosids:malvids:Brassicales:Brassicaceae:Camelineae:Arabidopsis:Arabidopsis thaliana	AAC3		GO:0003735;GO:0005471;GO:0005739;GO:0005743;GO:0006412;GO:0009941;GO:0015865;GO:0016020;GO:0016021	ADP,ATP carrier protein 3, mitochondrial	SwissProt
k21_102809	70.00	2e-74	278	sp|P42884|AAD14_YEAST	Putative aryl-alcohol dehydrogenase AAD14 OS=Saccharomyces cerevisiae (strain ATCC 204508 / S288c) GN=AAD14 PE=1 SV=1	0.984375	0.5	559292	Eukaryota:Fungi:Dikarya:Ascomycota:Saccharomycotina:Saccharomycetes:Saccharomycetales:Saccharomycetaceae:Saccharomyces:Saccharomyces cerevisiae	AAD14	1.1.1.-	GO:0006081;GO:0018456	Putative aryl-alcohol dehydrogenase AAD14	SwissProt
tdn_36046	41.37	1e-95	350	sp|Q5E9N4|AADAT_BOVIN	Kynurenine/alpha-aminoadipate aminotransferase, mitochondrial OS=Bos taurus GN=AADAT PE=2 SV=1	0.941176470588235	0.992941176470588	9913	Eukaryota:Metazoa:Chordata:Craniata:Vertebrata:Euteleostomi:Mammalia:Eutheria:Laurasiatheria:Cetartiodactyla:Ruminantia:Pecora:Bovidae:Bovinae:Bos:Bos taurus	AADAT	2.6.1.39	GO:0005739;GO:0006103;GO:0006536;GO:0009058;GO:0016212;GO:0030170;GO:0033512;GO:0047536;GO:0070189	Kynurenine/alpha-aminoadipate aminotransferase, mitochondrial	SwissProt
k63_15207	66.53	0.0	667	sp|F4HUK6|AAE1_ARATH	Probable acyl-activating enzyme 1, peroxisomal OS=Arabidopsis thaliana GN=AAE1 PE=2 SV=1	0.985446985446986	0.848920863309353	3702	Eukaryota:Viridiplantae:Streptophyta:Embryophyta:Tracheophyta:Spermatophyta:Magnoliophyta:eudicotyledons:Gunneridae:Pentapetalae:rosids:malvids:Brassicales:Brassicaceae:Camelineae:Arabidopsis:Arabidopsis thaliana	AAE1	6.2.1.-	GO:0005777;GO:0006631;GO:0016874	Probable acyl-activating enzyme 1, peroxisomal	SwissProt
tdn_104305	48.71	4e-130	465	sp|F4HUK6|AAE1_ARATH	Probable acyl-activating enzyme 1, peroxisomal OS=Arabidopsis thaliana GN=AAE1 PE=2 SV=1	0.96078431372549	0.893884892086331	3702	Eukaryota:Viridiplantae:Streptophyta:Embryophyta:Tracheophyta:Spermatophyta:Magnoliophyta:eudicotyledons:Gunneridae:Pentapetalae:rosids:malvids:Brassicales:Brassicaceae:Camelineae:Arabidopsis:Arabidopsis thaliana	AAE1	6.2.1.-	GO:0005777;GO:0006631;GO:0016874	Probable acyl-activating enzyme 1, peroxisomal	SwissProt
tdn_167452	60.37	1e-133	476	sp|F4HUK6|AAE1_ARATH	Probable acyl-activating enzyme 1, peroxisomal OS=Arabidopsis thaliana GN=AAE1 PE=2 SV=1	0.863425925925926	0.674460431654676	3702	Eukaryota:Viridiplantae:Streptophyta:Embryophyta:Tracheophyta:Spermatophyta:Magnoliophyta:eudicotyledons:Gunneridae:Pentapetalae:rosids:malvids:Brassicales:Brassicaceae:Camelineae:Arabidopsis:Arabidopsis thaliana	AAE1	6.2.1.-	GO:0005777;GO:0006631;GO:0016874	Probable acyl-activating enzyme 1, peroxisomal	SwissProt
tdn_167455	62.16	0.0	724	sp|F4HUK6|AAE1_ARATH	Probable acyl-activating enzyme 1, peroxisomal OS=Arabidopsis thaliana GN=AAE1 PE=2 SV=1	0.829268292682927	0.982014388489209	3702	Eukaryota:Viridiplantae:Streptophyta:Embryophyta:Tracheophyta:Spermatophyta:Magnoliophyta:eudicotyledons:Gunneridae:Pentapetalae:rosids:malvids:Brassicales:Brassicaceae:Camelineae:Arabidopsis:Arabidopsis thaliana	AAE1	6.2.1.-	GO:0005777;GO:0006631;GO:0016874	Probable acyl-activating enzyme 1, peroxisomal	SwissProt
tdn_167456	58.62	3e-96	352	sp|F4HUK6|AAE1_ARATH	Probable acyl-activating enzyme 1, peroxisomal OS=Arabidopsis thaliana GN=AAE1 PE=2 SV=1	0.739690721649485	0.51978417266187	3702	Eukaryota:Viridiplantae:Streptophyta:Embryophyta:Tracheophyta:Spermatophyta:Magnoliophyta:eudicotyledons:Gunneridae:Pentapetalae:rosids:malvids:Brassicales:Brassicaceae:Camelineae:Arabidopsis:Arabidopsis thaliana	AAE1	6.2.1.-	GO:0005777;GO:0006631;GO:0016874	Probable acyl-activating enzyme 1, peroxisomal	SwissProt
tdn_167457	62.16	0.0	713	sp|F4HUK6|AAE1_ARATH	Probable acyl-activating enzyme 1, peroxisomal OS=Arabidopsis thaliana GN=AAE1 PE=2 SV=1	0.82051282051282	0.982014388489209	3702	Eukaryota:Viridiplantae:Streptophyta:Embryophyta:Tracheophyta:Spermatophyta:Magnoliophyta:eudicotyledons:Gunneridae:Pentapetalae:rosids:malvids:Brassicales:Brassicaceae:Camelineae:Arabidopsis:Arabidopsis thaliana	AAE1	6.2.1.-	GO:0005777;GO:0006631;GO:0016874	Probable acyl-activating enzyme 1, peroxisomal	SwissProt
tdn_91941	59.69	0.0	699	sp|Q9C8D4|AAE11_ARATH	Butyrate--CoA ligase AAE11, peroxisomal OS=Arabidopsis thaliana GN=AAE11 PE=1 SV=1	0.982698961937716	0.984265734265734	3702	Eukaryota:Viridiplantae:Streptophyta:Embryophyta:Tracheophyta:Spermatophyta:Magnoliophyta:eudicotyledons:Gunneridae:Pentapetalae:rosids:malvids:Brassicales:Brassicaceae:Camelineae:Arabidopsis:Arabidopsis thaliana	AAE11	6.2.1.2	GO:0005777;GO:0019605;GO:0047760	Butyrate--CoA ligase AAE11, peroxisomal	SwissProt
k43_11617	67.04	2e-61	234	sp|Q8H151|AAE13_ARATH	Malonate--CoA ligase OS=Arabidopsis thaliana GN=AAE13 PE=1 SV=1	0.983240223463687	0.314338235294118	3702	Eukaryota:Viridiplantae:Streptophyta:Embryophyta:Tracheophyta:Spermatophyta:Magnoliophyta:eudicotyledons:Gunneridae:Pentapetalae:rosids:malvids:Brassicales:Brassicaceae:Camelineae:Arabidopsis:Arabidopsis thaliana	AAE13	6.2.1.	GO:0005634;GO:0005739;GO:0005829;GO:0006633;GO:0016020;GO:0090409;GO:0090410	Malonate--CoA ligase	SwissProt
k73_2405	62.11	2e-77	289	sp|Q8H151|AAE13_ARATH	Malonate--CoA ligase OS=Arabidopsis thaliana GN=AAE13 PE=1 SV=1	0.721556886227545	0.455882352941176	3702	Eukaryota:Viridiplantae:Streptophyta:Embryophyta:Tracheophyta:Spermatophyta:Magnoliophyta:eudicotyledons:Gunneridae:Pentapetalae:rosids:malvids:Brassicales:Brassicaceae:Camelineae:Arabidopsis:Arabidopsis thaliana	AAE13	6.2.1.	GO:0005634;GO:0005739;GO:0005829;GO:0006633;GO:0016020;GO:0090409;GO:0090410	Malonate--CoA ligase	SwissProt
tdn_177947	61.13	8e-90	330	sp|Q8H151|AAE13_ARATH	Malonate--CoA ligase OS=Arabidopsis thaliana GN=AAE13 PE=1 SV=1	0.903333333333333	0.505514705882353	3702	Eukaryota:Viridiplantae:Streptophyta:Embryophyta:Tracheophyta:Spermatophyta:Magnoliophyta:eudicotyledons:Gunneridae:Pentapetalae:rosids:malvids:Brassicales:Brassicaceae:Camelineae:Arabidopsis:Arabidopsis thaliana	AAE13	6.2.1.	GO:0005634;GO:0005739;GO:0005829;GO:0006633;GO:0016020;GO:0090409;GO:0090410	Malonate--CoA ligase	SwissProt
tgg_9507	65.90	0.0	680	sp|Q8H151|AAE13_ARATH	Malonate--CoA ligase OS=Arabidopsis thaliana GN=AAE13 PE=1 SV=1	0.906360424028269	0.943014705882353	3702	Eukaryota:Viridiplantae:Streptophyta:Embryophyta:Tracheophyta:Spermatophyta:Magnoliophyta:eudicotyledons:Gunneridae:Pentapetalae:rosids:malvids:Brassicales:Brassicaceae:Camelineae:Arabidopsis:Arabidopsis thaliana	AAE13	6.2.1.	GO:0005634;GO:0005739;GO:0005829;GO:0006633;GO:0016020;GO:0090409;GO:0090410	Malonate--CoA ligase	SwissProt
tdn_161984	55.89	4e-169	595	sp|Q8VYJ1|MENE_ARATH	2-succinylbenzoate--CoA ligase, chloroplastic/peroxisomal OS=Arabidopsis thaliana GN=AAE14 PE=1 SV=1	0.972273567467652	0.9375	3702	Eukaryota:Viridiplantae:Streptophyta:Embryophyta:Tracheophyta:Spermatophyta:Magnoliophyta:eudicotyledons:Gunneridae:Pentapetalae:rosids:malvids:Brassicales:Brassicaceae:Camelineae:Arabidopsis:Arabidopsis thaliana	AAE14	6.2.1.26	GO:0005524;GO:0005777;GO:0005778;GO:0008756;GO:0009507;GO:0016021;GO:0031969;GO:0042372	2-succinylbenzoate--CoA ligase, chloroplastic/peroxisomal	SwissProt
tdn_124895	64.98	1e-94	346	sp|Q8W471|AAE15_ARATH	Long-chain-fatty-acid--[acyl-carrier-protein] ligase AEE15, chloroplastic OS=Arabidopsis thaliana GN=AAE15 PE=1 SV=1	0.992248062015504	0.349381017881706	3702	Eukaryota:Viridiplantae:Streptophyta:Embryophyta:Tracheophyta:Spermatophyta:Magnoliophyta:eudicotyledons:Gunneridae:Pentapetalae:rosids:malvids:Brassicales:Brassicaceae:Camelineae:Arabidopsis:Arabidopsis thaliana	AAE15	6.2.1.20	GO:0008922;GO:0009507;GO:0009536;GO:0009941;GO:0030497	Long-chain-fatty-acid--[acyl-carrier-protein] ligase AEE15, chloroplastic	SwissProt
k35_6378	79.55	2e-35	149	sp|Q9LK39|AAE16_ARATH	Probable acyl-activating enzyme 16, chloroplastic OS=Arabidopsis thaliana GN=AAE16 PE=2 SV=1	375	0.120498614958449	3702	Eukaryota:Viridiplantae:Streptophyta:Embryophyta:Tracheophyta:Spermatophyta:Magnoliophyta:eudicotyledons:Gunneridae:Pentapetalae:rosids:malvids:Brassicales:Brassicaceae:Camelineae:Arabidopsis:Arabidopsis thaliana	AAE16	6.2.1.-	GO:0006631;GO:0009941;GO:0016874	Probable acyl-activating enzyme 16, chloroplastic	SwissProt
k53_21720	71.73	2e-76	285	sp|Q9LK39|AAE16_ARATH	Probable acyl-activating enzyme 16, chloroplastic OS=Arabidopsis thaliana GN=AAE16 PE=2 SV=1	0.717557251908397	0.263157894736842	3702	Eukaryota:Viridiplantae:Streptophyta:Embryophyta:Tracheophyta:Spermatophyta:Magnoliophyta:eudicotyledons:Gunneridae:Pentapetalae:rosids:malvids:Brassicales:Brassicaceae:Camelineae:Arabidopsis:Arabidopsis thaliana	AAE16	6.2.1.-	GO:0006631;GO:0009941;GO:0016874	Probable acyl-activating enzyme 16, chloroplastic	SwissProt
k59_11732	67.60	0.0	796	sp|Q9LK39|AAE16_ARATH	Probable acyl-activating enzyme 16, chloroplastic OS=Arabidopsis thaliana GN=AAE16 PE=2 SV=1	0.980836236933798	0.786703601108033	3702	Eukaryota:Viridiplantae:Streptophyta:Embryophyta:Tracheophyta:Spermatophyta:Magnoliophyta:eudicotyledons:Gunneridae:Pentapetalae:rosids:malvids:Brassicales:Brassicaceae:Camelineae:Arabidopsis:Arabidopsis thaliana	AAE16	6.2.1.-	GO:0006631;GO:0009941;GO:0016874	Probable acyl-activating enzyme 16, chloroplastic	SwissProt
k65_10260	67.60	0.0	798	sp|Q9LK39|AAE16_ARATH	Probable acyl-activating enzyme 16, chloroplastic OS=Arabidopsis thaliana GN=AAE16 PE=2 SV=1	0.980902777777778	0.786703601108033	3702	Eukaryota:Viridiplantae:Streptophyta:Embryophyta:Tracheophyta:Spermatophyta:Magnoliophyta:eudicotyledons:Gunneridae:Pentapetalae:rosids:malvids:Brassicales:Brassicaceae:Camelineae:Arabidopsis:Arabidopsis thaliana	AAE16	6.2.1.-	GO:0006631;GO:0009941;GO:0016874	Probable acyl-activating enzyme 16, chloroplastic	SwissProt
tdn_105765	67.27	5e-134	477	sp|Q9LK39|AAE16_ARATH	Probable acyl-activating enzyme 16, chloroplastic OS=Arabidopsis thaliana GN=AAE16 PE=2 SV=1	0.993939393939394	0.455678670360111	3702	Eukaryota:Viridiplantae:Streptophyta:Embryophyta:Tracheophyta:Spermatophyta:Magnoliophyta:eudicotyledons:Gunneridae:Pentapetalae:rosids:malvids:Brassicales:Brassicaceae:Camelineae:Arabidopsis:Arabidopsis thaliana	AAE16	6.2.1.-	GO:0006631;GO:0009941;GO:0016874	Probable acyl-activating enzyme 16, chloroplastic	SwissProt
tdn_166350	66.02	0.0	969	sp|Q9LK39|AAE16_ARATH	Probable acyl-activating enzyme 16, chloroplastic OS=Arabidopsis thaliana GN=AAE16 PE=2 SV=1	0.983584131326949	0.981994459833795	3702	Eukaryota:Viridiplantae:Streptophyta:Embryophyta:Tracheophyta:Spermatophyta:Magnoliophyta:eudicotyledons:Gunneridae:Pentapetalae:rosids:malvids:Brassicales:Brassicaceae:Camelineae:Arabidopsis:Arabidopsis thaliana	AAE16	6.2.1.-	GO:0006631;GO:0009941;GO:0016874	Probable acyl-activating enzyme 16, chloroplastic	SwissProt
tgg_43369	71.28	7e-122	436	sp|Q9LK39|AAE16_ARATH	Probable acyl-activating enzyme 16, chloroplastic OS=Arabidopsis thaliana GN=AAE16 PE=2 SV=1	0.996527777777778	0.398891966759003	3702	Eukaryota:Viridiplantae:Streptophyta:Embryophyta:Tracheophyta:Spermatophyta:Magnoliophyta:eudicotyledons:Gunneridae:Pentapetalae:rosids:malvids:Brassicales:Brassicaceae:Camelineae:Arabidopsis:Arabidopsis thaliana	AAE16	6.2.1.-	GO:0006631;GO:0009941;GO:0016874	Probable acyl-activating enzyme 16, chloroplastic	SwissProt
tdn_76606	67.86	0.0	1023	sp|F4KBF3|AAE17_ARATH	Probable acyl-activating enzyme 17, peroxisomal OS=Arabidopsis thaliana GN=AAE17 PE=2 SV=1	0.998618784530387	0.998613037447989	3702	Eukaryota:Viridiplantae:Streptophyta:Embryophyta:Tracheophyta:Spermatophyta:Magnoliophyta:eudicotyledons:Gunneridae:Pentapetalae:rosids:malvids:Brassicales:Brassicaceae:Camelineae:Arabidopsis:Arabidopsis thaliana	AAE17	6.2.1.-	GO:0005777;GO:0006631;GO:0016874	Probable acyl-activating enzyme 17, peroxisomal	SwissProt
k71_21623	74.70	0.0	654	sp|Q84P17|AEE18_ARATH	Probable acyl-activating enzyme 18, peroxisomal OS=Arabidopsis thaliana GN=AAE18 PE=2 SV=1	0.997607655502392	0.574965612104539	3702	Eukaryota:Viridiplantae:Streptophyta:Embryophyta:Tracheophyta:Spermatophyta:Magnoliophyta:eudicotyledons:Gunneridae:Pentapetalae:rosids:malvids:Brassicales:Brassicaceae:Camelineae:Arabidopsis:Arabidopsis thaliana	AAE18	6.2.1.-	GO:0005777;GO:0006631;GO:0009850;GO:0016874	Probable acyl-activating enzyme 18, peroxisomal	SwissProt
tdn_172356	69.51	0.0	983	sp|Q84P17|AEE18_ARATH	Probable acyl-activating enzyme 18, peroxisomal OS=Arabidopsis thaliana GN=AAE18 PE=2 SV=1	0.971751412429379	0.944979367262723	3702	Eukaryota:Viridiplantae:Streptophyta:Embryophyta:Tracheophyta:Spermatophyta:Magnoliophyta:eudicotyledons:Gunneridae:Pentapetalae:rosids:malvids:Brassicales:Brassicaceae:Camelineae:Arabidopsis:Arabidopsis thaliana	AAE18	6.2.1.-	GO:0005777;GO:0006631;GO:0009850;GO:0016874	Probable acyl-activating enzyme 18, peroxisomal	SwissProt
tgg_38516	69.58	0.0	1031	sp|Q84P17|AEE18_ARATH	Probable acyl-activating enzyme 18, peroxisomal OS=Arabidopsis thaliana GN=AAE18 PE=2 SV=1	0.994513031550069	0.995873452544704	3702	Eukaryota:Viridiplantae:Streptophyta:Embryophyta:Tracheophyta:Spermatophyta:Magnoliophyta:eudicotyledons:Gunneridae:Pentapetalae:rosids:malvids:Brassicales:Brassicaceae:Camelineae:Arabidopsis:Arabidopsis thaliana	AAE18	6.2.1.-	GO:0005777;GO:0006631;GO:0009850;GO:0016874	Probable acyl-activating enzyme 18, peroxisomal	SwissProt
tdn_97708	78.82	5e-171	601	sp|Q9SMT7|4CLLA_ARATH	Oxalate--CoA ligase OS=Arabidopsis thaliana GN=AAE3 PE=1 SV=1	0.704545454545455	0.719844357976654	3702	Eukaryota:Viridiplantae:Streptophyta:Embryophyta:Tracheophyta:Spermatophyta:Magnoliophyta:eudicotyledons:Gunneridae:Pentapetalae:rosids:malvids:Brassicales:Brassicaceae:Camelineae:Arabidopsis:Arabidopsis thaliana	AAE3	6.2.1.8	GO:0005524;GO:0005737;GO:0009506;GO:0009507;GO:0009570;GO:0009735;GO:0010030;GO:0010214;GO:0033611;GO:0046686;GO:0048046;GO:0050203;GO:0050832	Oxalate--CoA ligase	SwissProt
tdn_167405	65.02	0.0	764	sp|Q9FFE6|AAE5_ARATH	Probable acyl-activating enzyme 5, peroxisomal OS=Arabidopsis thaliana GN=AAE5 PE=2 SV=1	0.998220640569395	0.998188405797101	3702	Eukaryota:Viridiplantae:Streptophyta:Embryophyta:Tracheophyta:Spermatophyta:Magnoliophyta:eudicotyledons:Gunneridae:Pentapetalae:rosids:malvids:Brassicales:Brassicaceae:Camelineae:Arabidopsis:Arabidopsis thaliana	AAE5	6.2.1.-	GO:0005777;GO:0006631;GO:0016874	Probable acyl-activating enzyme 5, peroxisomal	SwissProt
k33_90588	71.05	3e-39	160	sp|Q9FFE9|AAE6_ARATH	Probable acyl-activating enzyme 6 OS=Arabidopsis thaliana GN=AAE6 PE=2 SV=1	0.687116564417178	0.205454545454545	3702	Eukaryota:Viridiplantae:Streptophyta:Embryophyta:Tracheophyta:Spermatophyta:Magnoliophyta:eudicotyledons:Gunneridae:Pentapetalae:rosids:malvids:Brassicales:Brassicaceae:Camelineae:Arabidopsis:Arabidopsis thaliana	AAE6	6.2.1.-	GO:0006631;GO:0016874	Probable acyl-activating enzyme 6	SwissProt
tdn_136290	73.64	0.0	722	sp|Q8VZF1|AEE7_ARATH	Acetate/butyrate--CoA ligase AAE7, peroxisomal OS=Arabidopsis thaliana GN=AAE7 PE=1 SV=1	0.960084033613445	0.804920913884007	3702	Eukaryota:Viridiplantae:Streptophyta:Embryophyta:Tracheophyta:Spermatophyta:Magnoliophyta:eudicotyledons:Gunneridae:Pentapetalae:rosids:malvids:Brassicales:Brassicaceae:Camelineae:Arabidopsis:Arabidopsis thaliana	AAE7	6.2.1.1	GO:0003987;GO:0005777;GO:0006083;GO:0006097;GO:0019605;GO:0047760	Acetate/butyrate--CoA ligase AAE7, peroxisomal	SwissProt
tdn_136294	74.29	0.0	899	sp|Q8VZF1|AEE7_ARATH	Acetate/butyrate--CoA ligase AAE7, peroxisomal OS=Arabidopsis thaliana GN=AAE7 PE=1 SV=1	0.985964912280702	0.989455184534271	3702	Eukaryota:Viridiplantae:Streptophyta:Embryophyta:Tracheophyta:Spermatophyta:Magnoliophyta:eudicotyledons:Gunneridae:Pentapetalae:rosids:malvids:Brassicales:Brassicaceae:Camelineae:Arabidopsis:Arabidopsis thaliana	AAE7	6.2.1.1	GO:0003987;GO:0005777;GO:0006083;GO:0006097;GO:0019605;GO:0047760	Acetate/butyrate--CoA ligase AAE7, peroxisomal	SwissProt
tdn_148957	29.24	4e-08	60.1	sp|Q6DAH4|AAEB_PECAS	p-hydroxybenzoic acid efflux pump subunit AaeB OS=Pectobacterium atrosepticum (strain SCRI 1043 / ATCC BAA-672) GN=aaeB PE=3 SV=1	0.316872427983539	0.250755287009063	218491	Bacteria:Proteobacteria:Gammaproteobacteria:Enterobacteriales:Enterobacteriaceae:Pectobacterium:Pectobacterium atrosepticum	aaeB		GO:0005886;GO:0006810;GO:0016021	p-hydroxybenzoic acid efflux pump subunit AaeB	SwissProt
tdn_71090	71.21	0.0	657	sp|O49434|AAH_ARATH	Allantoate deiminase OS=Arabidopsis thaliana GN=AAH PE=1 SV=2	0.95615866388309	0.878095238095238	3702	Eukaryota:Viridiplantae:Streptophyta:Embryophyta:Tracheophyta:Spermatophyta:Magnoliophyta:eudicotyledons:Gunneridae:Pentapetalae:rosids:malvids:Brassicales:Brassicaceae:Camelineae:Arabidopsis:Arabidopsis thaliana	AAH	3.5.3.9	GO:0005783;GO:0006145;GO:0008237;GO:0010136;GO:0046872;GO:0047652	Allantoate deiminase	SwissProt
tdn_98915	67.07	2e-64	244	sp|Q9FJI1|KAD6_ARATH	Adenylate kinase isoenzyme 6 homolog OS=Arabidopsis thaliana GN=AAK6 PE=1 SV=1	0.937853107344633	0.932584269662921	3702	Eukaryota:Viridiplantae:Streptophyta:Embryophyta:Tracheophyta:Spermatophyta:Magnoliophyta:eudicotyledons:Gunneridae:Pentapetalae:rosids:malvids:Brassicales:Brassicaceae:Camelineae:Arabidopsis:Arabidopsis thaliana	AAK6	2.7.4.3	GO:0004017;GO:0005524;GO:0005634;GO:0007275;GO:0016887;GO:0040008;GO:0080186	Adenylate kinase isoenzyme 6 homolog	SwissProt
tdn_98916	63.86	2e-62	238	sp|Q9FJI1|KAD6_ARATH	Adenylate kinase isoenzyme 6 homolog OS=Arabidopsis thaliana GN=AAK6 PE=1 SV=1	0.932203389830508	0.926966292134832	3702	Eukaryota:Viridiplantae:Streptophyta:Embryophyta:Tracheophyta:Spermatophyta:Magnoliophyta:eudicotyledons:Gunneridae:Pentapetalae:rosids:malvids:Brassicales:Brassicaceae:Camelineae:Arabidopsis:Arabidopsis thaliana	AAK6	2.7.4.3	GO:0004017;GO:0005524;GO:0005634;GO:0007275;GO:0016887;GO:0040008;GO:0080186	Adenylate kinase isoenzyme 6 homolog	SwissProt
tdn_98918	64.07	9e-63	239	sp|Q9FJI1|KAD6_ARATH	Adenylate kinase isoenzyme 6 homolog OS=Arabidopsis thaliana GN=AAK6 PE=1 SV=1	0.937853107344633	0.932584269662921	3702	Eukaryota:Viridiplantae:Streptophyta:Embryophyta:Tracheophyta:Spermatophyta:Magnoliophyta:eudicotyledons:Gunneridae:Pentapetalae:rosids:malvids:Brassicales:Brassicaceae:Camelineae:Arabidopsis:Arabidopsis thaliana	AAK6	2.7.4.3	GO:0004017;GO:0005524;GO:0005634;GO:0007275;GO:0016887;GO:0040008;GO:0080186	Adenylate kinase isoenzyme 6 homolog	SwissProt
tdn_93471	35.10	1e-65	250	sp|Q13685|AAMP_HUMAN,sp|Q5RCG7|AAMP_PONAB,sp|Q7YR70|AAMP_CANLF	Angio-associated migratory cell protein OS=Canis lupus familiaris GN=AAMP PE=3 SV=1	0.985111662531017	0.91264367816092	9606	Eukaryota:Metazoa:Chordata:Craniata:Vertebrata:Euteleostomi:Mammalia:Eutheria:Euarchontoglires:Primates:Haplorrhini:Catarrhini:Hominidae:Homo:Homo sapiens	AAMP		GO:0001525;GO:0005737;GO:0005886;GO:0008201;GO:0009986;GO:0010595;GO:0014909;GO:0015630;GO:0030154;GO:0030687;GO:0042273;GO:0045171;GO:0051082	Angio-associated migratory cell protein	SwissProt
tdn_27514	63.71	1e-42	178	tr|V5H242|V5H242_ANOGL	Angio-associated migratory cell protein (Fragment) OS=Anoplophora glabripennis GN=AAMP PE=4 SV=1	0.991935483870968	0.342618384401114	217634	Eukaryota:Metazoa:Ecdysozoa:Arthropoda:Hexapoda:Insecta:Pterygota:Neoptera:Endopterygota:Coleoptera:Polyphaga:Cucujiformia:Chrysomeloidea:Cerambycidae:Lamiinae:Lamiini:Anoplophora:Anoplophora glabripennis	AAMP			Angio-associated migratory cell protein	TrEMBL
tdn_139557	50.69	3e-174	612	sp|P24792|ASO_CUCMA	L-ascorbate oxidase OS=Cucurbita maxima GN=AAO PE=1 SV=2	0.977624784853701	0.981001727115717	3661	Eukaryota:Viridiplantae:Streptophyta:Embryophyta:Tracheophyta:Spermatophyta:Magnoliophyta:eudicotyledons:Gunneridae:Pentapetalae:rosids:fabids:Cucurbitales:Cucurbitaceae:Cucurbiteae:Cucurbita:Cucurbita maxima	AAO	1.10.3.3	GO:0005507;GO:0005576;GO:0008447	L-ascorbate oxidase	SwissProt
k65_6019	56.69	0.0	895	sp|Q7G193|ALDO1_ARATH	Indole-3-acetaldehyde oxidase OS=Arabidopsis thaliana GN=AAO1 PE=1 SV=2	0.949458483754513	0.570906432748538	3702	Eukaryota:Viridiplantae:Streptophyta:Embryophyta:Tracheophyta:Spermatophyta:Magnoliophyta:eudicotyledons:Gunneridae:Pentapetalae:rosids:malvids:Brassicales:Brassicaceae:Camelineae:Arabidopsis:Arabidopsis thaliana	AAO1	1.2.3.7	GO:0004031;GO:0004854;GO:0005506;GO:0005829;GO:0009055;GO:0009115;GO:0009688;GO:0009851;GO:0016614;GO:0050302;GO:0050660;GO:0051537	Indole-3-acetaldehyde oxidase	SwissProt
tdn_177410	58.81	0.0	1598	sp|Q7G193|ALDO1_ARATH	Indole-3-acetaldehyde oxidase OS=Arabidopsis thaliana GN=AAO1 PE=1 SV=2	0.991953182150695	0.983918128654971	3702	Eukaryota:Viridiplantae:Streptophyta:Embryophyta:Tracheophyta:Spermatophyta:Magnoliophyta:eudicotyledons:Gunneridae:Pentapetalae:rosids:malvids:Brassicales:Brassicaceae:Camelineae:Arabidopsis:Arabidopsis thaliana	AAO1	1.2.3.7	GO:0004031;GO:0004854;GO:0005506;GO:0005829;GO:0009055;GO:0009115;GO:0009688;GO:0009851;GO:0016614;GO:0050302;GO:0050660;GO:0051537	Indole-3-acetaldehyde oxidase	SwissProt
tdn_177412	57.38	0.0	1249	sp|Q7G193|ALDO1_ARATH	Indole-3-acetaldehyde oxidase OS=Arabidopsis thaliana GN=AAO1 PE=1 SV=2	0.997257769652651	0.789473684210526	3702	Eukaryota:Viridiplantae:Streptophyta:Embryophyta:Tracheophyta:Spermatophyta:Magnoliophyta:eudicotyledons:Gunneridae:Pentapetalae:rosids:malvids:Brassicales:Brassicaceae:Camelineae:Arabidopsis:Arabidopsis thaliana	AAO1	1.2.3.7	GO:0004031;GO:0004854;GO:0005506;GO:0005829;GO:0009055;GO:0009115;GO:0009688;GO:0009851;GO:0016614;GO:0050302;GO:0050660;GO:0051537	Indole-3-acetaldehyde oxidase	SwissProt
k31_146605	69.44	2e-08	58.2	sp|Q7G192|ALDO2_ARATH,sp|Q852M1|ALDO2_ORYSJ,sp|Q852M2|ALDO3_ORYSJ	Indole-3-acetaldehyde oxidase OS=Arabidopsis thaliana GN=AAO2 PE=1 SV=2	0.686274509803922	0.0264950794852385	3702	Eukaryota:Viridiplantae:Streptophyta:Embryophyta:Tracheophyta:Spermatophyta:Magnoliophyta:eudicotyledons:Gunneridae:Pentapetalae:rosids:malvids:Brassicales:Brassicaceae:Camelineae:Arabidopsis:Arabidopsis thaliana	AAO2	1.2.3.7	GO:0004031;GO:0004854;GO:0005506;GO:0005829;GO:0009055;GO:0009115;GO:0009688;GO:0009851;GO:0016614;GO:0050302;GO:0050660;GO:0051537	Indole-3-acetaldehyde oxidase	SwissProt
k67_13026	65.24	0.0	1075	sp|Q7G9P4|ALDO3_ARATH	Abscisic-aldehyde oxidase OS=Arabidopsis thaliana GN=AAO3 PE=1 SV=1	0.976572133168927	0.594594594594595	3702	Eukaryota:Viridiplantae:Streptophyta:Embryophyta:Tracheophyta:Spermatophyta:Magnoliophyta:eudicotyledons:Gunneridae:Pentapetalae:rosids:malvids:Brassicales:Brassicaceae:Camelineae:Arabidopsis:Arabidopsis thaliana	AAO3	1.2.3.14	GO:0004031;GO:0004854;GO:0005506;GO:0005829;GO:0009055;GO:0009115;GO:0009688;GO:0009851;GO:0010293;GO:0016614;GO:0031625;GO:0050302;GO:0050660;GO:0051537	Abscisic-aldehyde oxidase	SwissProt
k67_13027	63.64	0.0	855	sp|Q7G9P4|ALDO3_ARATH	Abscisic-aldehyde oxidase OS=Arabidopsis thaliana GN=AAO3 PE=1 SV=1	0.975867269984917	0.485735735735736	3702	Eukaryota:Viridiplantae:Streptophyta:Embryophyta:Tracheophyta:Spermatophyta:Magnoliophyta:eudicotyledons:Gunneridae:Pentapetalae:rosids:malvids:Brassicales:Brassicaceae:Camelineae:Arabidopsis:Arabidopsis thaliana	AAO3	1.2.3.14	GO:0004031;GO:0004854;GO:0005506;GO:0005829;GO:0009055;GO:0009115;GO:0009688;GO:0009851;GO:0010293;GO:0016614;GO:0031625;GO:0050302;GO:0050660;GO:0051537	Abscisic-aldehyde oxidase	SwissProt
k55_64151	60.78	2e-13	74.3	sp|Q7G191|ALDO4_ARATH	Benzaldehyde dehydrogenase (NAD(+)) OS=Arabidopsis thaliana GN=AAO4 PE=1 SV=2	0.471698113207547	0.037397157816006	3702	Eukaryota:Viridiplantae:Streptophyta:Embryophyta:Tracheophyta:Spermatophyta:Magnoliophyta:eudicotyledons:Gunneridae:Pentapetalae:rosids:malvids:Brassicales:Brassicaceae:Camelineae:Arabidopsis:Arabidopsis thaliana	AAO4	1.2.1.28	GO:0004854;GO:0005506;GO:0005829;GO:0009055;GO:0009115;GO:0009688;GO:0009851;GO:0016614;GO:0018479;GO:0018488;GO:0019760;GO:0050302;GO:0050660;GO:0051537	Benzaldehyde dehydrogenase (NAD(+))	SwissProt
tdn_48252	56.57	8e-31	132	sp|Q42400|AAP1_ARATH	Amino acid permease 1 OS=Arabidopsis thaliana GN=AAP1 PE=1 SV=1	0.98	0.202061855670103	3702	Eukaryota:Viridiplantae:Streptophyta:Embryophyta:Tracheophyta:Spermatophyta:Magnoliophyta:eudicotyledons:Gunneridae:Pentapetalae:rosids:malvids:Brassicales:Brassicaceae:Camelineae:Arabidopsis:Arabidopsis thaliana	AAP1		GO:0005313;GO:0005886;GO:0009624;GO:0015171;GO:0015180;GO:0015186;GO:0015193;GO:0015194;GO:0015293;GO:0015808;GO:0016021;GO:0043090;GO:0098712	Amino acid permease 1	SwissProt
k61_42262	91.30	3e-82	303	sp|Q8LEZ8|AP1S1_ARATH	AP-1 complex subunit sigma-1 OS=Arabidopsis thaliana GN=AAP19-1 PE=1 SV=1	0.993788819875776	0.993788819875776	3702	Eukaryota:Viridiplantae:Streptophyta:Embryophyta:Tracheophyta:Spermatophyta:Magnoliophyta:eudicotyledons:Gunneridae:Pentapetalae:rosids:malvids:Brassicales:Brassicaceae:Camelineae:Arabidopsis:Arabidopsis thaliana	AAP19-1		GO:0005794;GO:0006886;GO:0008565;GO:0016192;GO:0030117;GO:0030665	AP-1 complex subunit sigma-1	SwissProt
k73_16029	65.80	0.0	652	sp|Q38967|AAP2_ARATH	Amino acid permease 2 OS=Arabidopsis thaliana GN=AAP2 PE=1 SV=1	0.933884297520661	0.929006085192698	3702	Eukaryota:Viridiplantae:Streptophyta:Embryophyta:Tracheophyta:Spermatophyta:Magnoliophyta:eudicotyledons:Gunneridae:Pentapetalae:rosids:malvids:Brassicales:Brassicaceae:Camelineae:Arabidopsis:Arabidopsis thaliana	AAP2		GO:0005887;GO:0015293;GO:0015800;GO:0015804	Amino acid permease 2	SwissProt
tdn_114812	79.24	0.0	734	sp|Q38967|AAP2_ARATH	Amino acid permease 2 OS=Arabidopsis thaliana GN=AAP2 PE=1 SV=1	0.940552016985138	0.906693711967546	3702	Eukaryota:Viridiplantae:Streptophyta:Embryophyta:Tracheophyta:Spermatophyta:Magnoliophyta:eudicotyledons:Gunneridae:Pentapetalae:rosids:malvids:Brassicales:Brassicaceae:Camelineae:Arabidopsis:Arabidopsis thaliana	AAP2		GO:0005887;GO:0015293;GO:0015800;GO:0015804	Amino acid permease 2	SwissProt
tdn_138081	72.63	0.0	716	sp|Q38967|AAP2_ARATH	Amino acid permease 2 OS=Arabidopsis thaliana GN=AAP2 PE=1 SV=1	0.90234375	0.926977687626775	3702	Eukaryota:Viridiplantae:Streptophyta:Embryophyta:Tracheophyta:Spermatophyta:Magnoliophyta:eudicotyledons:Gunneridae:Pentapetalae:rosids:malvids:Brassicales:Brassicaceae:Camelineae:Arabidopsis:Arabidopsis thaliana	AAP2		GO:0005887;GO:0015293;GO:0015800;GO:0015804	Amino acid permease 2	SwissProt
tdn_46708	70.47	7e-80	296	sp|Q38967|AAP2_ARATH	Amino acid permease 2 OS=Arabidopsis thaliana GN=AAP2 PE=1 SV=1	0.901408450704225	0.389452332657201	3702	Eukaryota:Viridiplantae:Streptophyta:Embryophyta:Tracheophyta:Spermatophyta:Magnoliophyta:eudicotyledons:Gunneridae:Pentapetalae:rosids:malvids:Brassicales:Brassicaceae:Camelineae:Arabidopsis:Arabidopsis thaliana	AAP2		GO:0005887;GO:0015293;GO:0015800;GO:0015804	Amino acid permease 2	SwissProt
tgg_46446	67.78	6e-109	393	sp|Q38967|AAP2_ARATH	Amino acid permease 2 OS=Arabidopsis thaliana GN=AAP2 PE=1 SV=1	0.992452830188679	0.545638945233266	3702	Eukaryota:Viridiplantae:Streptophyta:Embryophyta:Tracheophyta:Spermatophyta:Magnoliophyta:eudicotyledons:Gunneridae:Pentapetalae:rosids:malvids:Brassicales:Brassicaceae:Camelineae:Arabidopsis:Arabidopsis thaliana	AAP2		GO:0005887;GO:0015293;GO:0015800;GO:0015804	Amino acid permease 2	SwissProt
tdn_132071	74.68	0.0	751	sp|Q39134|AAP3_ARATH	Amino acid permease 3 OS=Arabidopsis thaliana GN=AAP3 PE=1 SV=2	0.979296066252588	0.991596638655462	3702	Eukaryota:Viridiplantae:Streptophyta:Embryophyta:Tracheophyta:Spermatophyta:Magnoliophyta:eudicotyledons:Gunneridae:Pentapetalae:rosids:malvids:Brassicales:Brassicaceae:Camelineae:Arabidopsis:Arabidopsis thaliana	AAP3		GO:0003333;GO:0005886;GO:0015171;GO:0015293;GO:0015802;GO:0016021;GO:0031965	Amino acid permease 3	SwissProt
tdn_148178	74.32	0.0	751	sp|Q39134|AAP3_ARATH	Amino acid permease 3 OS=Arabidopsis thaliana GN=AAP3 PE=1 SV=2	0.983333333333333	0.993697478991597	3702	Eukaryota:Viridiplantae:Streptophyta:Embryophyta:Tracheophyta:Spermatophyta:Magnoliophyta:eudicotyledons:Gunneridae:Pentapetalae:rosids:malvids:Brassicales:Brassicaceae:Camelineae:Arabidopsis:Arabidopsis thaliana	AAP3		GO:0003333;GO:0005886;GO:0015171;GO:0015293;GO:0015802;GO:0016021;GO:0031965	Amino acid permease 3	SwissProt
tgg_9934	53.85	4e-79	294	sp|Q39134|AAP3_ARATH	Amino acid permease 3 OS=Arabidopsis thaliana GN=AAP3 PE=1 SV=2	0.937956204379562	0.544117647058823	3702	Eukaryota:Viridiplantae:Streptophyta:Embryophyta:Tracheophyta:Spermatophyta:Magnoliophyta:eudicotyledons:Gunneridae:Pentapetalae:rosids:malvids:Brassicales:Brassicaceae:Camelineae:Arabidopsis:Arabidopsis thaliana	AAP3		GO:0003333;GO:0005886;GO:0015171;GO:0015293;GO:0015802;GO:0016021;GO:0031965	Amino acid permease 3	SwissProt
k33_167795	52.86	2e-14	77.4	sp|Q8GUM3|AAP5_ARATH	Amino acid permease 5 OS=Arabidopsis thaliana GN=AAP5 PE=1 SV=1	0.928571428571429	0.14375	3702	Eukaryota:Viridiplantae:Streptophyta:Embryophyta:Tracheophyta:Spermatophyta:Magnoliophyta:eudicotyledons:Gunneridae:Pentapetalae:rosids:malvids:Brassicales:Brassicaceae:Camelineae:Arabidopsis:Arabidopsis thaliana	AAP5		GO:0005886;GO:0015171;GO:0015174;GO:0015293;GO:0015802;GO:0015809;GO:0016021	Amino acid permease 5	SwissProt
tdn_86080	58.78	1e-40	164	sp|Q8GUM3|AAP5_ARATH	Amino acid permease 5 OS=Arabidopsis thaliana GN=AAP5 PE=1 SV=1	0.915492957746479	0.270833333333333	3702	Eukaryota:Viridiplantae:Streptophyta:Embryophyta:Tracheophyta:Spermatophyta:Magnoliophyta:eudicotyledons:Gunneridae:Pentapetalae:rosids:malvids:Brassicales:Brassicaceae:Camelineae:Arabidopsis:Arabidopsis thaliana	AAP5		GO:0005886;GO:0015171;GO:0015174;GO:0015293;GO:0015802;GO:0015809;GO:0016021	Amino acid permease 5	SwissProt
tdn_86082	56.39	3e-38	157	sp|Q8GUM3|AAP5_ARATH	Amino acid permease 5 OS=Arabidopsis thaliana GN=AAP5 PE=1 SV=1	0.781065088757396	0.272916666666667	3702	Eukaryota:Viridiplantae:Streptophyta:Embryophyta:Tracheophyta:Spermatophyta:Magnoliophyta:eudicotyledons:Gunneridae:Pentapetalae:rosids:malvids:Brassicales:Brassicaceae:Camelineae:Arabidopsis:Arabidopsis thaliana	AAP5		GO:0005886;GO:0015171;GO:0015174;GO:0015293;GO:0015802;GO:0015809;GO:0016021	Amino acid permease 5	SwissProt
k21_224478	64.91	5e-39	159	sp|P92934|AAP6_ARATH	Amino acid permease 6 OS=Arabidopsis thaliana GN=AAP6 PE=1 SV=1	0.991228070175439	0.234927234927235	3702	Eukaryota:Viridiplantae:Streptophyta:Embryophyta:Tracheophyta:Spermatophyta:Magnoliophyta:eudicotyledons:Gunneridae:Pentapetalae:rosids:malvids:Brassicales:Brassicaceae:Camelineae:Arabidopsis:Arabidopsis thaliana	AAP6		GO:0005886;GO:0015172;GO:0015175;GO:0015293;GO:0015810;GO:0015827;GO:0016021	Amino acid permease 6	SwissProt
tdn_133145	75.92	0.0	751	sp|P92934|AAP6_ARATH	Amino acid permease 6 OS=Arabidopsis thaliana GN=AAP6 PE=1 SV=1	0.9723991507431	0.956340956340956	3702	Eukaryota:Viridiplantae:Streptophyta:Embryophyta:Tracheophyta:Spermatophyta:Magnoliophyta:eudicotyledons:Gunneridae:Pentapetalae:rosids:malvids:Brassicales:Brassicaceae:Camelineae:Arabidopsis:Arabidopsis thaliana	AAP6		GO:0005886;GO:0015172;GO:0015175;GO:0015293;GO:0015810;GO:0015827;GO:0016021	Amino acid permease 6	SwissProt
tdn_48253	65.17	1e-76	285	sp|P92934|AAP6_ARATH	Amino acid permease 6 OS=Arabidopsis thaliana GN=AAP6 PE=1 SV=1	995	0.415800415800416	3702	Eukaryota:Viridiplantae:Streptophyta:Embryophyta:Tracheophyta:Spermatophyta:Magnoliophyta:eudicotyledons:Gunneridae:Pentapetalae:rosids:malvids:Brassicales:Brassicaceae:Camelineae:Arabidopsis:Arabidopsis thaliana	AAP6		GO:0005886;GO:0015172;GO:0015175;GO:0015293;GO:0015810;GO:0015827;GO:0016021	Amino acid permease 6	SwissProt
tdn_48254	61.69	2e-173	608	sp|P92934|AAP6_ARATH	Amino acid permease 6 OS=Arabidopsis thaliana GN=AAP6 PE=1 SV=1	0.987096774193548	0.958419958419958	3702	Eukaryota:Viridiplantae:Streptophyta:Embryophyta:Tracheophyta:Spermatophyta:Magnoliophyta:eudicotyledons:Gunneridae:Pentapetalae:rosids:malvids:Brassicales:Brassicaceae:Camelineae:Arabidopsis:Arabidopsis thaliana	AAP6		GO:0005886;GO:0015172;GO:0015175;GO:0015293;GO:0015810;GO:0015827;GO:0016021	Amino acid permease 6	SwissProt
tdn_63723	77.41	0.0	772	sp|P92934|AAP6_ARATH	Amino acid permease 6 OS=Arabidopsis thaliana GN=AAP6 PE=1 SV=1	0.981327800829875	0.991683991683992	3702	Eukaryota:Viridiplantae:Streptophyta:Embryophyta:Tracheophyta:Spermatophyta:Magnoliophyta:eudicotyledons:Gunneridae:Pentapetalae:rosids:malvids:Brassicales:Brassicaceae:Camelineae:Arabidopsis:Arabidopsis thaliana	AAP6		GO:0005886;GO:0015172;GO:0015175;GO:0015293;GO:0015810;GO:0015827;GO:0016021	Amino acid permease 6	SwissProt
k59_593	58.50	1e-151	536	sp|Q9FF99|AAP7_ARATH	Probable amino acid permease 7 OS=Arabidopsis thaliana GN=AAP7 PE=2 SV=1	0.945147679324895	0.944325481798715	3702	Eukaryota:Viridiplantae:Streptophyta:Embryophyta:Tracheophyta:Spermatophyta:Magnoliophyta:eudicotyledons:Gunneridae:Pentapetalae:rosids:malvids:Brassicales:Brassicaceae:Camelineae:Arabidopsis:Arabidopsis thaliana	AAP7		GO:0003333;GO:0005886;GO:0006865;GO:0015293;GO:0016020;GO:0016021	Probable amino acid permease 7	SwissProt
tdn_123464	50.47	7e-123	441	sp|Q9FF99|AAP7_ARATH	Probable amino acid permease 7 OS=Arabidopsis thaliana GN=AAP7 PE=2 SV=1	0.997630331753555	0.910064239828694	3702	Eukaryota:Viridiplantae:Streptophyta:Embryophyta:Tracheophyta:Spermatophyta:Magnoliophyta:eudicotyledons:Gunneridae:Pentapetalae:rosids:malvids:Brassicales:Brassicaceae:Camelineae:Arabidopsis:Arabidopsis thaliana	AAP7		GO:0003333;GO:0005886;GO:0006865;GO:0015293;GO:0016020;GO:0016021	Probable amino acid permease 7	SwissProt
tdn_171951	60.31	2e-123	442	sp|Q9FF99|AAP7_ARATH	Probable amino acid permease 7 OS=Arabidopsis thaliana GN=AAP7 PE=2 SV=1	0.98159509202454	0.693790149892934	3702	Eukaryota:Viridiplantae:Streptophyta:Embryophyta:Tracheophyta:Spermatophyta:Magnoliophyta:eudicotyledons:Gunneridae:Pentapetalae:rosids:malvids:Brassicales:Brassicaceae:Camelineae:Arabidopsis:Arabidopsis thaliana	AAP7		GO:0003333;GO:0005886;GO:0006865;GO:0015293;GO:0016020;GO:0016021	Probable amino acid permease 7	SwissProt
tdn_171952	61.25	1e-109	396	sp|Q9FF99|AAP7_ARATH	Probable amino acid permease 7 OS=Arabidopsis thaliana GN=AAP7 PE=2 SV=1	0.996491228070175	0.616702355460385	3702	Eukaryota:Viridiplantae:Streptophyta:Embryophyta:Tracheophyta:Spermatophyta:Magnoliophyta:eudicotyledons:Gunneridae:Pentapetalae:rosids:malvids:Brassicales:Brassicaceae:Camelineae:Arabidopsis:Arabidopsis thaliana	AAP7		GO:0003333;GO:0005886;GO:0006865;GO:0015293;GO:0016020;GO:0016021	Probable amino acid permease 7	SwissProt
tdn_171957	61.42	1e-97	355	sp|Q9FF99|AAP7_ARATH	Probable amino acid permease 7 OS=Arabidopsis thaliana GN=AAP7 PE=2 SV=1	0.92619926199262	0.541755888650964	3702	Eukaryota:Viridiplantae:Streptophyta:Embryophyta:Tracheophyta:Spermatophyta:Magnoliophyta:eudicotyledons:Gunneridae:Pentapetalae:rosids:malvids:Brassicales:Brassicaceae:Camelineae:Arabidopsis:Arabidopsis thaliana	AAP7		GO:0003333;GO:0005886;GO:0006865;GO:0015293;GO:0016020;GO:0016021	Probable amino acid permease 7	SwissProt
tdn_64623	62.82	6e-83	307	sp|Q9FF99|AAP7_ARATH	Probable amino acid permease 7 OS=Arabidopsis thaliana GN=AAP7 PE=2 SV=1	0.881679389312977	0.498929336188437	3702	Eukaryota:Viridiplantae:Streptophyta:Embryophyta:Tracheophyta:Spermatophyta:Magnoliophyta:eudicotyledons:Gunneridae:Pentapetalae:rosids:malvids:Brassicales:Brassicaceae:Camelineae:Arabidopsis:Arabidopsis thaliana	AAP7		GO:0003333;GO:0005886;GO:0006865;GO:0015293;GO:0016020;GO:0016021	Probable amino acid permease 7	SwissProt
tgg_47461	58.70	3e-66	250	sp|Q9FF99|AAP7_ARATH	Probable amino acid permease 7 OS=Arabidopsis thaliana GN=AAP7 PE=2 SV=1	0.994505494505495	0.39186295503212	3702	Eukaryota:Viridiplantae:Streptophyta:Embryophyta:Tracheophyta:Spermatophyta:Magnoliophyta:eudicotyledons:Gunneridae:Pentapetalae:rosids:malvids:Brassicales:Brassicaceae:Camelineae:Arabidopsis:Arabidopsis thaliana	AAP7		GO:0003333;GO:0005886;GO:0006865;GO:0015293;GO:0016020;GO:0016021	Probable amino acid permease 7	SwissProt
tgg_58640	59.90	2e-72	271	sp|Q9FF99|AAP7_ARATH	Probable amino acid permease 7 OS=Arabidopsis thaliana GN=AAP7 PE=2 SV=1	0.984771573604061	0.419700214132762	3702	Eukaryota:Viridiplantae:Streptophyta:Embryophyta:Tracheophyta:Spermatophyta:Magnoliophyta:eudicotyledons:Gunneridae:Pentapetalae:rosids:malvids:Brassicales:Brassicaceae:Camelineae:Arabidopsis:Arabidopsis thaliana	AAP7		GO:0003333;GO:0005886;GO:0006865;GO:0015293;GO:0016020;GO:0016021	Probable amino acid permease 7	SwissProt
tgg_76633	65.48	5e-77	286	sp|Q9FF99|AAP7_ARATH	Probable amino acid permease 7 OS=Arabidopsis thaliana GN=AAP7 PE=2 SV=1	0.984771573604061	0.419700214132762	3702	Eukaryota:Viridiplantae:Streptophyta:Embryophyta:Tracheophyta:Spermatophyta:Magnoliophyta:eudicotyledons:Gunneridae:Pentapetalae:rosids:malvids:Brassicales:Brassicaceae:Camelineae:Arabidopsis:Arabidopsis thaliana	AAP7		GO:0003333;GO:0005886;GO:0006865;GO:0015293;GO:0016020;GO:0016021	Probable amino acid permease 7	SwissProt
k53_35582	59.56	2e-38	157	sp|O80592|AAP8_ARATH	Amino acid permease 8 OS=Arabidopsis thaliana GN=AAP8 PE=1 SV=1	0.9375	0.28	3702	Eukaryota:Viridiplantae:Streptophyta:Embryophyta:Tracheophyta:Spermatophyta:Magnoliophyta:eudicotyledons:Gunneridae:Pentapetalae:rosids:malvids:Brassicales:Brassicaceae:Camelineae:Arabidopsis:Arabidopsis thaliana	AAP8		GO:0005886;GO:0006865;GO:0015293;GO:0016020;GO:0016021	Amino acid permease 8	SwissProt
tdn_116011	50.88	2e-137	489	sp|O80592|AAP8_ARATH	Amino acid permease 8 OS=Arabidopsis thaliana GN=AAP8 PE=1 SV=1	0.935281837160752	0.949473684210526	3702	Eukaryota:Viridiplantae:Streptophyta:Embryophyta:Tracheophyta:Spermatophyta:Magnoliophyta:eudicotyledons:Gunneridae:Pentapetalae:rosids:malvids:Brassicales:Brassicaceae:Camelineae:Arabidopsis:Arabidopsis thaliana	AAP8		GO:0005886;GO:0006865;GO:0015293;GO:0016020;GO:0016021	Amino acid permease 8	SwissProt
tdn_130590	53.20	9e-148	523	sp|O80592|AAP8_ARATH	Amino acid permease 8 OS=Arabidopsis thaliana GN=AAP8 PE=1 SV=1	0.957537154989384	0.951578947368421	3702	Eukaryota:Viridiplantae:Streptophyta:Embryophyta:Tracheophyta:Spermatophyta:Magnoliophyta:eudicotyledons:Gunneridae:Pentapetalae:rosids:malvids:Brassicales:Brassicaceae:Camelineae:Arabidopsis:Arabidopsis thaliana	AAP8		GO:0005886;GO:0006865;GO:0015293;GO:0016020;GO:0016021	Amino acid permease 8	SwissProt
k67_7301	81.49	0.0	678	sp|O82567|AAPT1_ARATH	Choline/ethanolaminephosphotransferase 1 OS=Arabidopsis thaliana GN=AAPT1 PE=1 SV=1	0.997429305912596	0.997429305912596	3702	Eukaryota:Viridiplantae:Streptophyta:Embryophyta:Tracheophyta:Spermatophyta:Magnoliophyta:eudicotyledons:Gunneridae:Pentapetalae:rosids:malvids:Brassicales:Brassicaceae:Camelineae:Arabidopsis:Arabidopsis thaliana	AAPT1	2.7.8.1	GO:0004142;GO:0004307;GO:0005794;GO:0006646;GO:0016021;GO:0046872	Choline/ethanolaminephosphotransferase 1	SwissProt
tdn_134587	78.55	0.0	654	sp|O82567|AAPT1_ARATH	Choline/ethanolaminephosphotransferase 1 OS=Arabidopsis thaliana GN=AAPT1 PE=1 SV=1	0.994845360824742	0.992287917737789	3702	Eukaryota:Viridiplantae:Streptophyta:Embryophyta:Tracheophyta:Spermatophyta:Magnoliophyta:eudicotyledons:Gunneridae:Pentapetalae:rosids:malvids:Brassicales:Brassicaceae:Camelineae:Arabidopsis:Arabidopsis thaliana	AAPT1	2.7.8.1	GO:0004142;GO:0004307;GO:0005794;GO:0006646;GO:0016021;GO:0046872	Choline/ethanolaminephosphotransferase 1	SwissProt
tdn_134588	81.14	0.0	672	sp|O82567|AAPT1_ARATH	Choline/ethanolaminephosphotransferase 1 OS=Arabidopsis thaliana GN=AAPT1 PE=1 SV=1	0.994845360824742	0.992287917737789	3702	Eukaryota:Viridiplantae:Streptophyta:Embryophyta:Tracheophyta:Spermatophyta:Magnoliophyta:eudicotyledons:Gunneridae:Pentapetalae:rosids:malvids:Brassicales:Brassicaceae:Camelineae:Arabidopsis:Arabidopsis thaliana	AAPT1	2.7.8.1	GO:0004142;GO:0004307;GO:0005794;GO:0006646;GO:0016021;GO:0046872	Choline/ethanolaminephosphotransferase 1	SwissProt
tdn_134600	80.15	5e-135	480	sp|O82567|AAPT1_ARATH	Choline/ethanolaminephosphotransferase 1 OS=Arabidopsis thaliana GN=AAPT1 PE=1 SV=1	0.91864406779661	0.696658097686375	3702	Eukaryota:Viridiplantae:Streptophyta:Embryophyta:Tracheophyta:Spermatophyta:Magnoliophyta:eudicotyledons:Gunneridae:Pentapetalae:rosids:malvids:Brassicales:Brassicaceae:Camelineae:Arabidopsis:Arabidopsis thaliana	AAPT1	2.7.8.1	GO:0004142;GO:0004307;GO:0005794;GO:0006646;GO:0016021;GO:0046872	Choline/ethanolaminephosphotransferase 1	SwissProt
tgg_12681	38.38	2e-11	68.9	sp|Q5R5N9|AAR2_PONAB,sp|Q9Y312|AAR2_HUMAN	Protein AAR2 homolog OS=Homo sapiens GN=AAR2 PE=1 SV=2	0.550561797752809	0.252604166666667	9606	Eukaryota:Metazoa:Chordata:Craniata:Vertebrata:Euteleostomi:Mammalia:Eutheria:Euarchontoglires:Primates:Haplorrhini:Catarrhini:Hominidae:Homo:Homo sapiens	AAR2		GO:0000244	Protein AAR2 homolog	SwissProt
tgg_27724	38.19	3e-21	100	sp|Q4R7D0|AAR2_MACFA	Protein AAR2 homolog OS=Macaca fascicularis GN=AAR2 PE=2 SV=1	0.959183673469388	0.369791666666667	9541	Eukaryota:Metazoa:Chordata:Craniata:Vertebrata:Euteleostomi:Mammalia:Eutheria:Euarchontoglires:Primates:Haplorrhini:Catarrhini:Cercopithecidae:Cercopithecinae:Macaca:Macaca fascicularis	AAR2			Protein AAR2 homolog	SwissProt
tdn_112456	31.80	9e-27	120	sp|Q6DJH2|ADPPT_XENLA	L-aminoadipate-semialdehyde dehydrogenase-phosphopantetheinyl transferase OS=Xenopus laevis GN=aasdhppt PE=2 SV=1	0.790940766550523	0.76158940397351	8355	Eukaryota:Metazoa:Chordata:Craniata:Vertebrata:Euteleostomi:Amphibia:Batrachia:Anura:Pipoidea:Pipidae:Xenopodinae:Xenopus:Xenopus:Xenopus laevis	aasdhppt	2.7.8.-	GO:0000287;GO:0005737;GO:0006633;GO:0008897	L-aminoadipate-semialdehyde dehydrogenase-phosphopantetheinyl transferase	SwissProt
k27_116775	42.31	6e-29	126	sp|Q99K67|AASS_MOUSE	Alpha-aminoadipic semialdehyde synthase, mitochondrial OS=Mus musculus GN=Aass PE=1 SV=1	0.993589743589744	0.163066954643628	10090	Eukaryota:Metazoa:Chordata:Craniata:Vertebrata:Euteleostomi:Mammalia:Eutheria:Euarchontoglires:Glires:Rodentia:Sciurognathi:Muroidea:Muridae:Murinae:Mus:Mus:Mus musculus	Aass	1.5.1.8	GO:0005739;GO:0006091;GO:0019477;GO:0033512;GO:0043231;GO:0047130;GO:0047131	Alpha-aminoadipic semialdehyde synthase, mitochondrial	SwissProt
tdn_13814	43.39	3e-53	208	sp|Q9UDR5|AASS_HUMAN	Alpha-aminoadipic semialdehyde synthase, mitochondrial OS=Homo sapiens GN=AASS PE=1 SV=1	0.979591836734694	0.259179265658747	9606	Eukaryota:Metazoa:Chordata:Craniata:Vertebrata:Euteleostomi:Mammalia:Eutheria:Euarchontoglires:Primates:Haplorrhini:Catarrhini:Hominidae:Homo:Homo sapiens	AASS	1.5.1.8	GO:0005739;GO:0005759;GO:0006554;GO:0033512;GO:0043231;GO:0047130;GO:0047131;GO:0051262	Alpha-aminoadipic semialdehyde synthase, mitochondrial	SwissProt
k29_165040	48.33	3e-27	120	sp|A8E657|AASS_BOVIN	Alpha-aminoadipic semialdehyde synthase, mitochondrial OS=Bos taurus GN=AASS PE=2 SV=1	0.991525423728814	0.127429805615551	9913	Eukaryota:Metazoa:Chordata:Craniata:Vertebrata:Euteleostomi:Mammalia:Eutheria:Laurasiatheria:Cetartiodactyla:Ruminantia:Pecora:Bovidae:Bovinae:Bos:Bos taurus	AASS	1.5.1.8	GO:0005739;GO:0033512;GO:0047130;GO:0047131	Alpha-aminoadipic semialdehyde synthase, mitochondrial	SwissProt
k39_98848	53.91	2e-37	154	sp|A2VCW9|AASS_RAT	Alpha-aminoadipic semialdehyde synthase, mitochondrial OS=Rattus norvegicus GN=Aass PE=2 SV=1	0.984496124031008	0.137149028077754	10116	Eukaryota:Metazoa:Chordata:Craniata:Vertebrata:Euteleostomi:Mammalia:Eutheria:Euarchontoglires:Glires:Rodentia:Sciurognathi:Muroidea:Muridae:Murinae:Rattus:Rattus norvegicus	Aass	1.5.1.8	GO:0005739;GO:0033512;GO:0047130;GO:0047131	Alpha-aminoadipic semialdehyde synthase, mitochondrial	SwissProt
tdn_4336	67.72	9e-46	181	sp|A8E657|AASS_BOVIN	Alpha-aminoadipic semialdehyde synthase, mitochondrial OS=Bos taurus GN=AASS PE=2 SV=1	0.976744186046512	0.136069114470842	9913	Eukaryota:Metazoa:Chordata:Craniata:Vertebrata:Euteleostomi:Mammalia:Eutheria:Laurasiatheria:Cetartiodactyla:Ruminantia:Pecora:Bovidae:Bovinae:Bos:Bos taurus	AASS	1.5.1.8	GO:0005739;GO:0033512;GO:0047130;GO:0047131	Alpha-aminoadipic semialdehyde synthase, mitochondrial	SwissProt
tdn_140419	85.07	0.0	677	sp|Q8S4Y1|THIC1_ARATH	Acetyl-CoA acetyltransferase, cytosolic 1 OS=Arabidopsis thaliana GN=AAT1 PE=2 SV=1	0.980440097799511	0.995037220843672	3702	Eukaryota:Viridiplantae:Streptophyta:Embryophyta:Tracheophyta:Spermatophyta:Magnoliophyta:eudicotyledons:Gunneridae:Pentapetalae:rosids:malvids:Brassicales:Brassicaceae:Camelineae:Arabidopsis:Arabidopsis thaliana	AAT1	2.3.1.9	GO:0003985;GO:0005777;GO:0005829;GO:0005886;GO:0008299;GO:0009846;GO:0009860;GO:0016125;GO:0046872	Acetyl-CoA acetyltransferase, cytosolic 1	SwissProt
k67_11851	94.50	0.0	786	sp|P28011|AAT1_MEDSA	Aspartate aminotransferase 1 OS=Medicago sativa GN=AAT-1 PE=2 SV=2	0.900647948164147	0.997607655502392	3879	Eukaryota:Viridiplantae:Streptophyta:Embryophyta:Tracheophyta:Spermatophyta:Magnoliophyta:eudicotyledons:Gunneridae:Pentapetalae:rosids:fabids:Fabales:Fabaceae:Papilionoideae:Trifolieae:Medicago:Medicago sativa	AAT-1	2.6.1.1	GO:0004069;GO:0005737;GO:0006520;GO:0009058;GO:0030170;GO:0080130	Aspartate aminotransferase 1	SwissProt
k19_58763	67.31	3e-35	146	sp|Q9SX98|LHTL8_ARATH	Lysine histidine transporter-like 8 OS=Arabidopsis thaliana GN=AATL1 PE=1 SV=1	0.990384615384615	0.198458574181118	3702	Eukaryota:Viridiplantae:Streptophyta:Embryophyta:Tracheophyta:Spermatophyta:Magnoliophyta:eudicotyledons:Gunneridae:Pentapetalae:rosids:malvids:Brassicales:Brassicaceae:Camelineae:Arabidopsis:Arabidopsis thaliana	AATL1		GO:0003333;GO:0005886;GO:0015171;GO:0016021	Lysine histidine transporter-like 8	SwissProt
tdn_127514	89.21	0.0	964	sp|Q9SX98|LHTL8_ARATH	Lysine histidine transporter-like 8 OS=Arabidopsis thaliana GN=AATL1 PE=1 SV=1	0.996153846153846	0.994219653179191	3702	Eukaryota:Viridiplantae:Streptophyta:Embryophyta:Tracheophyta:Spermatophyta:Magnoliophyta:eudicotyledons:Gunneridae:Pentapetalae:rosids:malvids:Brassicales:Brassicaceae:Camelineae:Arabidopsis:Arabidopsis thaliana	AATL1		GO:0003333;GO:0005886;GO:0015171;GO:0016021	Lysine histidine transporter-like 8	SwissProt
tdn_130016	52.36	1e-131	470	sp|Q9SX98|LHTL8_ARATH	Lysine histidine transporter-like 8 OS=Arabidopsis thaliana GN=AATL1 PE=1 SV=1	0.870588235294118	0.838150289017341	3702	Eukaryota:Viridiplantae:Streptophyta:Embryophyta:Tracheophyta:Spermatophyta:Magnoliophyta:eudicotyledons:Gunneridae:Pentapetalae:rosids:malvids:Brassicales:Brassicaceae:Camelineae:Arabidopsis:Arabidopsis thaliana	AATL1		GO:0003333;GO:0005886;GO:0015171;GO:0016021	Lysine histidine transporter-like 8	SwissProt
tdn_135564	57.52	7e-173	607	sp|Q9SX98|LHTL8_ARATH	Lysine histidine transporter-like 8 OS=Arabidopsis thaliana GN=AATL1 PE=1 SV=1	0.970149253731343	0.988439306358382	3702	Eukaryota:Viridiplantae:Streptophyta:Embryophyta:Tracheophyta:Spermatophyta:Magnoliophyta:eudicotyledons:Gunneridae:Pentapetalae:rosids:malvids:Brassicales:Brassicaceae:Camelineae:Arabidopsis:Arabidopsis thaliana	AATL1		GO:0003333;GO:0005886;GO:0015171;GO:0016021	Lysine histidine transporter-like 8	SwissProt
tdn_135565	56.98	9e-174	610	sp|Q9SX98|LHTL8_ARATH	Lysine histidine transporter-like 8 OS=Arabidopsis thaliana GN=AATL1 PE=1 SV=1	0.970037453183521	0.988439306358382	3702	Eukaryota:Viridiplantae:Streptophyta:Embryophyta:Tracheophyta:Spermatophyta:Magnoliophyta:eudicotyledons:Gunneridae:Pentapetalae:rosids:malvids:Brassicales:Brassicaceae:Camelineae:Arabidopsis:Arabidopsis thaliana	AATL1		GO:0003333;GO:0005886;GO:0015171;GO:0016021	Lysine histidine transporter-like 8	SwissProt
tdn_135566	56.39	1e-171	603	sp|Q9SX98|LHTL8_ARATH	Lysine histidine transporter-like 8 OS=Arabidopsis thaliana GN=AATL1 PE=1 SV=1	0.970149253731343	0.988439306358382	3702	Eukaryota:Viridiplantae:Streptophyta:Embryophyta:Tracheophyta:Spermatophyta:Magnoliophyta:eudicotyledons:Gunneridae:Pentapetalae:rosids:malvids:Brassicales:Brassicaceae:Camelineae:Arabidopsis:Arabidopsis thaliana	AATL1		GO:0003333;GO:0005886;GO:0015171;GO:0016021	Lysine histidine transporter-like 8	SwissProt
tdn_77035	55.41	6e-167	587	sp|Q9SX98|LHTL8_ARATH	Lysine histidine transporter-like 8 OS=Arabidopsis thaliana GN=AATL1 PE=1 SV=1	0.998039215686275	0.994219653179191	3702	Eukaryota:Viridiplantae:Streptophyta:Embryophyta:Tracheophyta:Spermatophyta:Magnoliophyta:eudicotyledons:Gunneridae:Pentapetalae:rosids:malvids:Brassicales:Brassicaceae:Camelineae:Arabidopsis:Arabidopsis thaliana	AATL1		GO:0003333;GO:0005886;GO:0015171;GO:0016021	Lysine histidine transporter-like 8	SwissProt
tdn_165050	79.32	0.0	950	sp|Q39002|TLC1_ARATH	ADP,ATP carrier protein 1, chloroplastic OS=Arabidopsis thaliana GN=AATP1 PE=1 SV=2	0.9664	0.97275641025641	3702	Eukaryota:Viridiplantae:Streptophyta:Embryophyta:Tracheophyta:Spermatophyta:Magnoliophyta:eudicotyledons:Gunneridae:Pentapetalae:rosids:malvids:Brassicales:Brassicaceae:Camelineae:Arabidopsis:Arabidopsis thaliana	AATP1		GO:0005471;GO:0005524;GO:0009536;GO:0009941;GO:0016020;GO:0016021;GO:0031969	ADP,ATP carrier protein 1, chloroplastic	SwissProt
tdn_165060	55.36	1e-160	566	sp|Q9FLD5|ASD_ARATH	AAA-ATPase ASD, mitochondrial OS=Arabidopsis thaliana GN=AATP1 PE=1 SV=1	0.992015968063872	0.974708171206226	3702	Eukaryota:Viridiplantae:Streptophyta:Embryophyta:Tracheophyta:Spermatophyta:Magnoliophyta:eudicotyledons:Gunneridae:Pentapetalae:rosids:malvids:Brassicales:Brassicaceae:Camelineae:Arabidopsis:Arabidopsis thaliana	AATP1	3.6.1.3	GO:0005524;GO:0005739;GO:0005783;GO:0009409;GO:0009414;GO:0009651;GO:0009737;GO:0010154;GO:0010431;GO:0016021;GO:0016887;GO:0031966	AAA-ATPase ASD, mitochondrial	SwissProt
tdn_165062	60.75	2e-167	589	sp|Q9FLD5|ASD_ARATH	AAA-ATPase ASD, mitochondrial OS=Arabidopsis thaliana GN=AATP1 PE=1 SV=1	0.995771670190275	0.926070038910506	3702	Eukaryota:Viridiplantae:Streptophyta:Embryophyta:Tracheophyta:Spermatophyta:Magnoliophyta:eudicotyledons:Gunneridae:Pentapetalae:rosids:malvids:Brassicales:Brassicaceae:Camelineae:Arabidopsis:Arabidopsis thaliana	AATP1	3.6.1.3	GO:0005524;GO:0005739;GO:0005783;GO:0009409;GO:0009414;GO:0009651;GO:0009737;GO:0010154;GO:0010431;GO:0016021;GO:0016887;GO:0031966	AAA-ATPase ASD, mitochondrial	SwissProt
tdn_170917	59.25	4e-174	611	sp|Q9FLD5|ASD_ARATH	AAA-ATPase ASD, mitochondrial OS=Arabidopsis thaliana GN=AATP1 PE=1 SV=1	0.963178294573643	0.980544747081712	3702	Eukaryota:Viridiplantae:Streptophyta:Embryophyta:Tracheophyta:Spermatophyta:Magnoliophyta:eudicotyledons:Gunneridae:Pentapetalae:rosids:malvids:Brassicales:Brassicaceae:Camelineae:Arabidopsis:Arabidopsis thaliana	AATP1	3.6.1.3	GO:0005524;GO:0005739;GO:0005783;GO:0009409;GO:0009414;GO:0009651;GO:0009737;GO:0010154;GO:0010431;GO:0016021;GO:0016887;GO:0031966	AAA-ATPase ASD, mitochondrial	SwissProt
tgg_13957	55.84	1e-165	583	sp|Q9FLD5|ASD_ARATH	AAA-ATPase ASD, mitochondrial OS=Arabidopsis thaliana GN=AATP1 PE=1 SV=1	0.986381322957198	0.974708171206226	3702	Eukaryota:Viridiplantae:Streptophyta:Embryophyta:Tracheophyta:Spermatophyta:Magnoliophyta:eudicotyledons:Gunneridae:Pentapetalae:rosids:malvids:Brassicales:Brassicaceae:Camelineae:Arabidopsis:Arabidopsis thaliana	AATP1	3.6.1.3	GO:0005524;GO:0005739;GO:0005783;GO:0009409;GO:0009414;GO:0009651;GO:0009737;GO:0010154;GO:0010431;GO:0016021;GO:0016887;GO:0031966	AAA-ATPase ASD, mitochondrial	SwissProt
tgg_55234	52.36	1e-66	252	sp|Q9FLD5|ASD_ARATH	AAA-ATPase ASD, mitochondrial OS=Arabidopsis thaliana GN=AATP1 PE=1 SV=1	0.972350230414747	0.408560311284047	3702	Eukaryota:Viridiplantae:Streptophyta:Embryophyta:Tracheophyta:Spermatophyta:Magnoliophyta:eudicotyledons:Gunneridae:Pentapetalae:rosids:malvids:Brassicales:Brassicaceae:Camelineae:Arabidopsis:Arabidopsis thaliana	AATP1	3.6.1.3	GO:0005524;GO:0005739;GO:0005783;GO:0009409;GO:0009414;GO:0009651;GO:0009737;GO:0010154;GO:0010431;GO:0016021;GO:0016887;GO:0031966	AAA-ATPase ASD, mitochondrial	SwissProt
tdn_44867	63.16	2e-100	365	sp|Q9VLM8|SYAC_DROME	Alanine--tRNA ligase, cytoplasmic OS=Drosophila melanogaster GN=Aats-ala PE=2 SV=1	0.993006993006993	0.29399585921325	7227	Eukaryota:Metazoa:Ecdysozoa:Arthropoda:Hexapoda:Insecta:Pterygota:Neoptera:Endopterygota:Diptera:Brachycera:Muscomorpha:Ephydroidea:Drosophilidae:Drosophila:Sophophora:Drosophila melanogaster	Aats-ala	6.1.1.7	GO:0000049;GO:0004813;GO:0005524;GO:0005829;GO:0006400;GO:0006419;GO:0008270;GO:0016597	Alanine--tRNA ligase, cytoplasmic	SwissProt
tdn_52205	85.07	3e-142	504	sp|Q9VLM8|SYAC_DROME	Alanine--tRNA ligase, cytoplasmic OS=Drosophila melanogaster GN=Aats-ala PE=2 SV=1	0.996268656716418	0.27639751552795	7227	Eukaryota:Metazoa:Ecdysozoa:Arthropoda:Hexapoda:Insecta:Pterygota:Neoptera:Endopterygota:Diptera:Brachycera:Muscomorpha:Ephydroidea:Drosophilidae:Drosophila:Sophophora:Drosophila melanogaster	Aats-ala	6.1.1.7	GO:0000049;GO:0004813;GO:0005524;GO:0005829;GO:0006400;GO:0006419;GO:0008270;GO:0016597	Alanine--tRNA ligase, cytoplasmic	SwissProt
tdn_13838	60.78	5e-29	126	sp|Q291L4|SYCC_DROPS	Cysteine--tRNA ligase, cytoplasmic OS=Drosophila pseudoobscura pseudoobscura GN=Aats-cys PE=3 SV=1	0.990196078431373	0.134952766531714	46245	Eukaryota:Metazoa:Ecdysozoa:Arthropoda:Hexapoda:Insecta:Pterygota:Neoptera:Endopterygota:Diptera:Brachycera:Muscomorpha:Ephydroidea:Drosophilidae:Drosophila:Sophophora:Drosophila pseudoobscura pseudoobscura	Aats-cys	6.1.1.16	GO:0000049;GO:0004817;GO:0005524;GO:0005737;GO:0006423;GO:0046872	Cysteine--tRNA ligase, cytoplasmic	SwissProt
tdn_35851	62.86	3e-46	183	sp|Q7KN90|SYCC_DROME	Cysteine--tRNA ligase, cytoplasmic OS=Drosophila melanogaster GN=Aats-cys PE=1 SV=1	0.971631205673759	0.187584345479082	7227	Eukaryota:Metazoa:Ecdysozoa:Arthropoda:Hexapoda:Insecta:Pterygota:Neoptera:Endopterygota:Diptera:Brachycera:Muscomorpha:Ephydroidea:Drosophilidae:Drosophila:Sophophora:Drosophila melanogaster	Aats-cys	6.1.1.16	GO:0000049;GO:0004817;GO:0005524;GO:0005737;GO:0005829;GO:0006423;GO:0046872	Cysteine--tRNA ligase, cytoplasmic	SwissProt
tdn_58090	74.27	0.0	765	sp|Q9Y105|SYQ_DROME	Probable glutamine--tRNA ligase OS=Drosophila melanogaster GN=Aats-gln PE=2 SV=1	0.987628865979381	0.616966580976864	7227	Eukaryota:Metazoa:Ecdysozoa:Arthropoda:Hexapoda:Insecta:Pterygota:Neoptera:Endopterygota:Diptera:Brachycera:Muscomorpha:Ephydroidea:Drosophilidae:Drosophila:Sophophora:Drosophila melanogaster	Aats-gln	6.1.1.18	GO:0003723;GO:0004819;GO:0005524;GO:0005739;GO:0005829;GO:0005875;GO:0006425;GO:0017101;GO:0048813	Probable glutamine--tRNA ligase	SwissProt
tdn_58091	56.34	7e-37	152	sp|Q9Y105|SYQ_DROME	Probable glutamine--tRNA ligase OS=Drosophila melanogaster GN=Aats-gln PE=2 SV=1	0.912751677852349	0.181233933161954	7227	Eukaryota:Metazoa:Ecdysozoa:Arthropoda:Hexapoda:Insecta:Pterygota:Neoptera:Endopterygota:Diptera:Brachycera:Muscomorpha:Ephydroidea:Drosophilidae:Drosophila:Sophophora:Drosophila melanogaster	Aats-gln	6.1.1.18	GO:0003723;GO:0004819;GO:0005524;GO:0005739;GO:0005829;GO:0005875;GO:0006425;GO:0017101;GO:0048813	Probable glutamine--tRNA ligase	SwissProt
tdn_15685	84.38	9e-79	291	sp|P28668|SYEP_DROME	Bifunctional glutamate/proline--tRNA ligase OS=Drosophila melanogaster GN=Aats-glupro PE=1 SV=2	0.99375	0.0927654609101517	7227	Eukaryota:Metazoa:Ecdysozoa:Arthropoda:Hexapoda:Insecta:Pterygota:Neoptera:Endopterygota:Diptera:Brachycera:Muscomorpha:Ephydroidea:Drosophilidae:Drosophila:Sophophora:Drosophila melanogaster	Aats-glupro	6.1.1.17	GO:0003723;GO:0004818;GO:0004827;GO:0005524;GO:0005737;GO:0006424;GO:0006433;GO:0017101	Bifunctional glutamate/proline--tRNA ligase	SwissProt
tdn_40980	84.46	4e-150	530	sp|P28668|SYEP_DROME	Bifunctional glutamate/proline--tRNA ligase OS=Drosophila melanogaster GN=Aats-glupro PE=1 SV=2	0.986622073578595	0.172112018669778	7227	Eukaryota:Metazoa:Ecdysozoa:Arthropoda:Hexapoda:Insecta:Pterygota:Neoptera:Endopterygota:Diptera:Brachycera:Muscomorpha:Ephydroidea:Drosophilidae:Drosophila:Sophophora:Drosophila melanogaster	Aats-glupro	6.1.1.17	GO:0003723;GO:0004818;GO:0004827;GO:0005524;GO:0005737;GO:0006424;GO:0006433;GO:0017101	Bifunctional glutamate/proline--tRNA ligase	SwissProt
tdn_57016	39.03	4e-55	215	sp|P28668|SYEP_DROME	Bifunctional glutamate/proline--tRNA ligase OS=Drosophila melanogaster GN=Aats-glupro PE=1 SV=2	0.991329479768786	0.193698949824971	7227	Eukaryota:Metazoa:Ecdysozoa:Arthropoda:Hexapoda:Insecta:Pterygota:Neoptera:Endopterygota:Diptera:Brachycera:Muscomorpha:Ephydroidea:Drosophilidae:Drosophila:Sophophora:Drosophila melanogaster	Aats-glupro	6.1.1.17	GO:0003723;GO:0004818;GO:0004827;GO:0005524;GO:0005737;GO:0006424;GO:0006433;GO:0017101	Bifunctional glutamate/proline--tRNA ligase	SwissProt
tdn_57017	65.37	2e-96	352	sp|P28668|SYEP_DROME	Bifunctional glutamate/proline--tRNA ligase OS=Drosophila melanogaster GN=Aats-glupro PE=1 SV=2	0.980694980694981	0.149358226371062	7227	Eukaryota:Metazoa:Ecdysozoa:Arthropoda:Hexapoda:Insecta:Pterygota:Neoptera:Endopterygota:Diptera:Brachycera:Muscomorpha:Ephydroidea:Drosophilidae:Drosophila:Sophophora:Drosophila melanogaster	Aats-glupro	6.1.1.17	GO:0003723;GO:0004818;GO:0004827;GO:0005524;GO:0005737;GO:0006424;GO:0006433;GO:0017101	Bifunctional glutamate/proline--tRNA ligase	SwissProt
tdn_7045	36.00	2e-14	77.8	sp|P28668|SYEP_DROME	Bifunctional glutamate/proline--tRNA ligase OS=Drosophila melanogaster GN=Aats-glupro PE=1 SV=2	0.983193277310924	0.0694282380396733	7227	Eukaryota:Metazoa:Ecdysozoa:Arthropoda:Hexapoda:Insecta:Pterygota:Neoptera:Endopterygota:Diptera:Brachycera:Muscomorpha:Ephydroidea:Drosophilidae:Drosophila:Sophophora:Drosophila melanogaster	Aats-glupro	6.1.1.17	GO:0003723;GO:0004818;GO:0004827;GO:0005524;GO:0005737;GO:0006424;GO:0006433;GO:0017101	Bifunctional glutamate/proline--tRNA ligase	SwissProt
tdn_7845	52.38	1e-20	98.2	sp|P28668|SYEP_DROME	Bifunctional glutamate/proline--tRNA ligase OS=Drosophila melanogaster GN=Aats-glupro PE=1 SV=2	0.962962962962963	0.0560093348891482	7227	Eukaryota:Metazoa:Ecdysozoa:Arthropoda:Hexapoda:Insecta:Pterygota:Neoptera:Endopterygota:Diptera:Brachycera:Muscomorpha:Ephydroidea:Drosophilidae:Drosophila:Sophophora:Drosophila melanogaster	Aats-glupro	6.1.1.17	GO:0003723;GO:0004818;GO:0004827;GO:0005524;GO:0005737;GO:0006424;GO:0006433;GO:0017101	Bifunctional glutamate/proline--tRNA ligase	SwissProt
k31_6023	94.70	5e-71	265	sp|P07371|CB22_PEA,sp|P27490|CB28_PEA	Chlorophyll a-b binding protein AB80, chloroplastic OS=Pisum sativum GN=AB80 PE=1 SV=1	0.992424242424242	0.486988847583643	3888	Eukaryota:Viridiplantae:Streptophyta:Embryophyta:Tracheophyta:Spermatophyta:Magnoliophyta:eudicotyledons:Gunneridae:Pentapetalae:rosids:fabids:Fabales:Fabaceae:Papilionoideae:Fabeae:Pisum:Pisum sativum	AB80		GO:0009522;GO:0009523;GO:0009535;GO:0009765;GO:0016021;GO:0016168;GO:0018298;GO:0046872	Chlorophyll a-b binding protein AB80, chloroplastic	SwissProt
tdn_170341	88.27	1e-87	322	sp|P07371|CB22_PEA	Chlorophyll a-b binding protein AB80, chloroplastic OS=Pisum sativum GN=AB80 PE=1 SV=1	0.98876404494382	0.661710037174721	3888	Eukaryota:Viridiplantae:Streptophyta:Embryophyta:Tracheophyta:Spermatophyta:Magnoliophyta:eudicotyledons:Gunneridae:Pentapetalae:rosids:fabids:Fabales:Fabaceae:Papilionoideae:Fabeae:Pisum:Pisum sativum	AB80		GO:0009522;GO:0009523;GO:0009535;GO:0009765;GO:0016021;GO:0016168;GO:0018298;GO:0046872	Chlorophyll a-b binding protein AB80, chloroplastic	SwissProt
tdn_170344	94.59	1e-78	291	sp|P07371|CB22_PEA,sp|P27490|CB28_PEA	Chlorophyll a-b binding protein AB80, chloroplastic OS=Pisum sativum GN=AB80 PE=1 SV=1	0.986486486486487	0.546468401486989	3888	Eukaryota:Viridiplantae:Streptophyta:Embryophyta:Tracheophyta:Spermatophyta:Magnoliophyta:eudicotyledons:Gunneridae:Pentapetalae:rosids:fabids:Fabales:Fabaceae:Papilionoideae:Fabeae:Pisum:Pisum sativum	AB80		GO:0009522;GO:0009523;GO:0009535;GO:0009765;GO:0016021;GO:0016168;GO:0018298;GO:0046872	Chlorophyll a-b binding protein AB80, chloroplastic	SwissProt
tgg_23860	94.72	1e-146	518	sp|P07371|CB22_PEA	Chlorophyll a-b binding protein AB80, chloroplastic OS=Pisum sativum GN=AB80 PE=1 SV=1	0.992481203007519	0.981412639405205	3888	Eukaryota:Viridiplantae:Streptophyta:Embryophyta:Tracheophyta:Spermatophyta:Magnoliophyta:eudicotyledons:Gunneridae:Pentapetalae:rosids:fabids:Fabales:Fabaceae:Papilionoideae:Fabeae:Pisum:Pisum sativum	AB80		GO:0009522;GO:0009523;GO:0009535;GO:0009765;GO:0016021;GO:0016168;GO:0018298;GO:0046872	Chlorophyll a-b binding protein AB80, chloroplastic	SwissProt
tdn_100539	69.85	2e-108	392	sp|Q9C826|ABA2_ARATH	Xanthoxin dehydrogenase OS=Arabidopsis thaliana GN=ABA2 PE=1 SV=1	0.95729537366548	0.950877192982456	3702	Eukaryota:Viridiplantae:Streptophyta:Embryophyta:Tracheophyta:Spermatophyta:Magnoliophyta:eudicotyledons:Gunneridae:Pentapetalae:rosids:malvids:Brassicales:Brassicaceae:Camelineae:Arabidopsis:Arabidopsis thaliana	ABA2	1.1.1.288	GO:0004022;GO:0005829;GO:0006561;GO:0009408;GO:0009414;GO:0009688;GO:0009750;GO:0010115;GO:0010182;GO:0010301	Xanthoxin dehydrogenase	SwissProt
k19_229282	48.00	4e-14	76.6	sp|P80147|GABT_PIG	4-aminobutyrate aminotransferase, mitochondrial OS=Sus scrofa GN=ABAT PE=1 SV=2	0.711538461538462	148	9823	Eukaryota:Metazoa:Chordata:Craniata:Vertebrata:Euteleostomi:Mammalia:Eutheria:Laurasiatheria:Cetartiodactyla:Suina:Suidae:Sus:Sus scrofa	ABAT	2.6.1.19	GO:0003867;GO:0005739;GO:0005759;GO:0005829;GO:0009450;GO:0030170;GO:0032144;GO:0032145;GO:0042135;GO:0042803;GO:0046872;GO:0047298;GO:0048148;GO:0051537	4-aminobutyrate aminotransferase, mitochondrial	SwissProt
tdn_151324	59.79	2e-132	472	sp|P61922|GABT_MOUSE	4-aminobutyrate aminotransferase, mitochondrial OS=Mus musculus GN=Abat PE=1 SV=1	0.906024096385542	752	10090	Eukaryota:Metazoa:Chordata:Craniata:Vertebrata:Euteleostomi:Mammalia:Eutheria:Euarchontoglires:Glires:Rodentia:Sciurognathi:Muroidea:Muridae:Murinae:Mus:Mus:Mus musculus	Abat	2.6.1.19		4-aminobutyrate aminotransferase, mitochondrial	SwissProt
tdn_116259	67.59	1e-125	450	sp|Q0WUA3|MENA_ARATH	2-carboxy-1,4-naphthoquinone phytyltransferase, chloroplastic OS=Arabidopsis thaliana GN=ABC4 PE=1 SV=2	0.832041343669251	0.845549738219895	3702	Eukaryota:Viridiplantae:Streptophyta:Embryophyta:Tracheophyta:Spermatophyta:Magnoliophyta:eudicotyledons:Gunneridae:Pentapetalae:rosids:malvids:Brassicales:Brassicaceae:Camelineae:Arabidopsis:Arabidopsis thaliana	ABC4	2.5.1.130	GO:0009507;GO:0009772;GO:0010236;GO:0016021;GO:0031969;GO:0042372;GO:0046428	2-carboxy-1,4-naphthoquinone phytyltransferase, chloroplastic	SwissProt
tdn_172745	71.41	0.0	2724	sp|Q84M24|AB1A_ARATH	ABC transporter A family member 1 OS=Arabidopsis thaliana GN=ABCA1 PE=2 SV=2	0.999471458773784	0.999468650371945	3702	Eukaryota:Viridiplantae:Streptophyta:Embryophyta:Tracheophyta:Spermatophyta:Magnoliophyta:eudicotyledons:Gunneridae:Pentapetalae:rosids:malvids:Brassicales:Brassicaceae:Camelineae:Arabidopsis:Arabidopsis thaliana	ABCA1		GO:0005524;GO:0005774;GO:0006869;GO:0016021;GO:0042626	ABC transporter A family member 1	SwissProt
tdn_143041	67.01	0.0	1311	sp|Q84K47|AB2A_ARATH	ABC transporter A family member 2 OS=Arabidopsis thaliana GN=ABCA2 PE=2 SV=1	0.987513007284079	0.967446592065107	3702	Eukaryota:Viridiplantae:Streptophyta:Embryophyta:Tracheophyta:Spermatophyta:Magnoliophyta:eudicotyledons:Gunneridae:Pentapetalae:rosids:malvids:Brassicales:Brassicaceae:Camelineae:Arabidopsis:Arabidopsis thaliana	ABCA2		GO:0005215;GO:0005524;GO:0006869;GO:0016021;GO:0042626;GO:0043231	ABC transporter A family member 2	SwissProt
k19_124986	42.86	7e-28	122	sp|Q8R420|ABCA3_MOUSE,sp|Q99758|ABCA3_HUMAN	ATP-binding cassette sub-family A member 3 OS=Homo sapiens GN=ABCA3 PE=1 SV=2	0.992857142857143	0.0786384976525822	10090	Eukaryota:Metazoa:Chordata:Craniata:Vertebrata:Euteleostomi:Mammalia:Eutheria:Euarchontoglires:Glires:Rodentia:Sciurognathi:Muroidea:Muridae:Murinae:Mus:Mus:Mus musculus	Abca3		GO:0005524;GO:0005615;GO:0005886;GO:0006810;GO:0006869;GO:0016021;GO:0042626;GO:0051384;GO:0097208;GO:0097233	ATP-binding cassette sub-family A member 3	SwissProt
tdn_51791	57.95	2e-94	345	sp|Q8R420|ABCA3_MOUSE	ATP-binding cassette sub-family A member 3 OS=Mus musculus GN=Abca3 PE=1 SV=3	0.996466431095406	0.165492957746479	10090	Eukaryota:Metazoa:Chordata:Craniata:Vertebrata:Euteleostomi:Mammalia:Eutheria:Euarchontoglires:Glires:Rodentia:Sciurognathi:Muroidea:Muridae:Murinae:Mus:Mus:Mus musculus	Abca3		GO:0005524;GO:0005615;GO:0005886;GO:0006810;GO:0006869;GO:0016021;GO:0042626;GO:0051384;GO:0097208;GO:0097233	ATP-binding cassette sub-family A member 3	SwissProt
tdn_63173	33.91	1e-27	122	sp|Q99758|ABCA3_HUMAN	ATP-binding cassette sub-family A member 3 OS=Homo sapiens GN=ABCA3 PE=1 SV=2	0.995348837209302	0.129694835680751	9606	Eukaryota:Metazoa:Chordata:Craniata:Vertebrata:Euteleostomi:Mammalia:Eutheria:Euarchontoglires:Primates:Haplorrhini:Catarrhini:Hominidae:Homo:Homo sapiens	ABCA3		GO:0005215;GO:0005319;GO:0005524;GO:0005615;GO:0005886;GO:0006810;GO:0006869;GO:0016020;GO:0016021;GO:0042493;GO:0042626;GO:0044267;GO:0051384;GO:0055085;GO:0097208;GO:0097232;GO:0097233	ATP-binding cassette sub-family A member 3	SwissProt
tdn_63174	52.23	1e-59	229	sp|Q8R420|ABCA3_MOUSE	ATP-binding cassette sub-family A member 3 OS=Mus musculus GN=Abca3 PE=1 SV=3	0.978070175438597	0.127347417840376	10090	Eukaryota:Metazoa:Chordata:Craniata:Vertebrata:Euteleostomi:Mammalia:Eutheria:Euarchontoglires:Glires:Rodentia:Sciurognathi:Muroidea:Muridae:Murinae:Mus:Mus:Mus musculus	Abca3		GO:0005524;GO:0005615;GO:0005886;GO:0006810;GO:0006869;GO:0016021;GO:0042626;GO:0051384;GO:0097208;GO:0097233	ATP-binding cassette sub-family A member 3	SwissProt
k45_17999	44.58	1e-72	274	sp|Q9STT6|AB6A_ARATH	ABC transporter A family member 6 OS=Arabidopsis thaliana GN=ABCA6 PE=3 SV=2	0.818181818181818	0.355291576673866	3702	Eukaryota:Viridiplantae:Streptophyta:Embryophyta:Tracheophyta:Spermatophyta:Magnoliophyta:eudicotyledons:Gunneridae:Pentapetalae:rosids:malvids:Brassicales:Brassicaceae:Camelineae:Arabidopsis:Arabidopsis thaliana	ABCA6		GO:0005524;GO:0006869;GO:0016021;GO:0042626;GO:0043231	ABC transporter A family member 6	SwissProt
k59_10421	74.76	2e-41	167	sp|Q9STT5|AB7A_ARATH	ABC transporter A family member 7 OS=Arabidopsis thaliana GN=ABCA7 PE=3 SV=2	0.990291262135922	0.109090909090909	3702	Eukaryota:Viridiplantae:Streptophyta:Embryophyta:Tracheophyta:Spermatophyta:Magnoliophyta:eudicotyledons:Gunneridae:Pentapetalae:rosids:malvids:Brassicales:Brassicaceae:Camelineae:Arabidopsis:Arabidopsis thaliana	ABCA7		GO:0005215;GO:0005524;GO:0005886;GO:0006869;GO:0009506;GO:0016021;GO:0042626;GO:0043231	ABC transporter A family member 7	SwissProt
k59_10422	73.79	1e-40	164	sp|Q9STT5|AB7A_ARATH	ABC transporter A family member 7 OS=Arabidopsis thaliana GN=ABCA7 PE=3 SV=2	0.990291262135922	0.109090909090909	3702	Eukaryota:Viridiplantae:Streptophyta:Embryophyta:Tracheophyta:Spermatophyta:Magnoliophyta:eudicotyledons:Gunneridae:Pentapetalae:rosids:malvids:Brassicales:Brassicaceae:Camelineae:Arabidopsis:Arabidopsis thaliana	ABCA7		GO:0005215;GO:0005524;GO:0005886;GO:0006869;GO:0009506;GO:0016021;GO:0042626;GO:0043231	ABC transporter A family member 7	SwissProt
tdn_172690	74.43	9e-76	282	sp|Q9STT5|AB7A_ARATH	ABC transporter A family member 7 OS=Arabidopsis thaliana GN=ABCA7 PE=3 SV=2	0.988700564971751	0.18716577540107	3702	Eukaryota:Viridiplantae:Streptophyta:Embryophyta:Tracheophyta:Spermatophyta:Magnoliophyta:eudicotyledons:Gunneridae:Pentapetalae:rosids:malvids:Brassicales:Brassicaceae:Camelineae:Arabidopsis:Arabidopsis thaliana	ABCA7		GO:0005215;GO:0005524;GO:0005886;GO:0006869;GO:0009506;GO:0016021;GO:0042626;GO:0043231	ABC transporter A family member 7	SwissProt
tdn_172692	60.94	0.0	1146	sp|Q9STT5|AB7A_ARATH	ABC transporter A family member 7 OS=Arabidopsis thaliana GN=ABCA7 PE=3 SV=2	0.997851772287862	0.998930481283422	3702	Eukaryota:Viridiplantae:Streptophyta:Embryophyta:Tracheophyta:Spermatophyta:Magnoliophyta:eudicotyledons:Gunneridae:Pentapetalae:rosids:malvids:Brassicales:Brassicaceae:Camelineae:Arabidopsis:Arabidopsis thaliana	ABCA7		GO:0005215;GO:0005524;GO:0005886;GO:0006869;GO:0009506;GO:0016021;GO:0042626;GO:0043231	ABC transporter A family member 7	SwissProt
tdn_172693	71.25	6e-129	461	sp|Q9STT5|AB7A_ARATH	ABC transporter A family member 7 OS=Arabidopsis thaliana GN=ABCA7 PE=3 SV=2	0.67287784679089	0.342245989304813	3702	Eukaryota:Viridiplantae:Streptophyta:Embryophyta:Tracheophyta:Spermatophyta:Magnoliophyta:eudicotyledons:Gunneridae:Pentapetalae:rosids:malvids:Brassicales:Brassicaceae:Camelineae:Arabidopsis:Arabidopsis thaliana	ABCA7		GO:0005215;GO:0005524;GO:0005886;GO:0006869;GO:0009506;GO:0016021;GO:0042626;GO:0043231	ABC transporter A family member 7	SwissProt
tdn_172695	58.40	0.0	946	sp|Q9STT5|AB7A_ARATH	ABC transporter A family member 7 OS=Arabidopsis thaliana GN=ABCA7 PE=3 SV=2	0.834375	0.862032085561497	3702	Eukaryota:Viridiplantae:Streptophyta:Embryophyta:Tracheophyta:Spermatophyta:Magnoliophyta:eudicotyledons:Gunneridae:Pentapetalae:rosids:malvids:Brassicales:Brassicaceae:Camelineae:Arabidopsis:Arabidopsis thaliana	ABCA7		GO:0005215;GO:0005524;GO:0005886;GO:0006869;GO:0009506;GO:0016021;GO:0042626;GO:0043231	ABC transporter A family member 7	SwissProt
tdn_172699	53.10	4e-28	123	sp|Q9STT5|AB7A_ARATH	ABC transporter A family member 7 OS=Arabidopsis thaliana GN=ABCA7 PE=3 SV=2	0.827067669172932	0.119786096256684	3702	Eukaryota:Viridiplantae:Streptophyta:Embryophyta:Tracheophyta:Spermatophyta:Magnoliophyta:eudicotyledons:Gunneridae:Pentapetalae:rosids:malvids:Brassicales:Brassicaceae:Camelineae:Arabidopsis:Arabidopsis thaliana	ABCA7		GO:0005215;GO:0005524;GO:0005886;GO:0006869;GO:0009506;GO:0016021;GO:0042626;GO:0043231	ABC transporter A family member 7	SwissProt
tgg_30897	57.52	0.0	908	sp|Q9STT5|AB7A_ARATH	ABC transporter A family member 7 OS=Arabidopsis thaliana GN=ABCA7 PE=3 SV=2	0.997435897435897	0.837433155080214	3702	Eukaryota:Viridiplantae:Streptophyta:Embryophyta:Tracheophyta:Spermatophyta:Magnoliophyta:eudicotyledons:Gunneridae:Pentapetalae:rosids:malvids:Brassicales:Brassicaceae:Camelineae:Arabidopsis:Arabidopsis thaliana	ABCA7		GO:0005215;GO:0005524;GO:0005886;GO:0006869;GO:0009506;GO:0016021;GO:0042626;GO:0043231	ABC transporter A family member 7	SwissProt
tgg_32119	80.13	9e-67	251	sp|Q9STT5|AB7A_ARATH	ABC transporter A family member 7 OS=Arabidopsis thaliana GN=ABCA7 PE=3 SV=2	0.986842105263158	0.160427807486631	3702	Eukaryota:Viridiplantae:Streptophyta:Embryophyta:Tracheophyta:Spermatophyta:Magnoliophyta:eudicotyledons:Gunneridae:Pentapetalae:rosids:malvids:Brassicales:Brassicaceae:Camelineae:Arabidopsis:Arabidopsis thaliana	ABCA7		GO:0005215;GO:0005524;GO:0005886;GO:0006869;GO:0009506;GO:0016021;GO:0042626;GO:0043231	ABC transporter A family member 7	SwissProt
tdn_128766	88.36	0.0	2222	sp|Q9ZR72|AB1B_ARATH	ABC transporter B family member 1 OS=Arabidopsis thaliana GN=ABCB1 PE=1 SV=1	0.94812030075188	0.981337480559876	3702	Eukaryota:Viridiplantae:Streptophyta:Embryophyta:Tracheophyta:Spermatophyta:Magnoliophyta:eudicotyledons:Gunneridae:Pentapetalae:rosids:malvids:Brassicales:Brassicaceae:Camelineae:Arabidopsis:Arabidopsis thaliana	ABCB1		GO:0005524;GO:0005886;GO:0008361;GO:0009506;GO:0009624;GO:0009637;GO:0009639;GO:0009640;GO:0009733;GO:0009734;GO:0009926;GO:0009958;GO:0010315;GO:0010328;GO:0010329;GO:0016021;GO:0042626;GO:0043481;GO:0048443	ABC transporter B family member 1	SwissProt
tdn_175859	44.02	0.0	1031	sp|Q9ZR72|AB1B_ARATH	ABC transporter B family member 1 OS=Arabidopsis thaliana GN=ABCB1 PE=1 SV=1	0.970289288506646	0.95800933125972	3702	Eukaryota:Viridiplantae:Streptophyta:Embryophyta:Tracheophyta:Spermatophyta:Magnoliophyta:eudicotyledons:Gunneridae:Pentapetalae:rosids:malvids:Brassicales:Brassicaceae:Camelineae:Arabidopsis:Arabidopsis thaliana	ABCB1		GO:0005524;GO:0005886;GO:0008361;GO:0009506;GO:0009624;GO:0009637;GO:0009639;GO:0009640;GO:0009733;GO:0009734;GO:0009926;GO:0009958;GO:0010315;GO:0010328;GO:0010329;GO:0016021;GO:0042626;GO:0043481;GO:0048443	ABC transporter B family member 1	SwissProt
tdn_43635	51.61	1e-57	222	sp|P08183|MDR1_HUMAN	Multidrug resistance protein 1 OS=Homo sapiens GN=ABCB1 PE=1 SV=3	0.97737556561086	0.1671875	9606	Eukaryota:Metazoa:Chordata:Craniata:Vertebrata:Euteleostomi:Mammalia:Eutheria:Euarchontoglires:Primates:Haplorrhini:Catarrhini:Hominidae:Homo:Homo sapiens	ABCB1	3.6.3.44	GO:0000086;GO:0002481;GO:0002485;GO:0002489;GO:0002591;GO:0005215;GO:0005524;GO:0005886;GO:0006810;GO:0008559;GO:0009986;GO:0016020;GO:0016021;GO:0042493;GO:0042626;GO:0055085;GO:0070062;GO:0072089	Multidrug resistance protein 1	SwissProt
k39_115858	70.62	9e-58	222	sp|Q9C7F8|AB13B_ARATH	ABC transporter B family member 13 OS=Arabidopsis thaliana GN=ABCB13 PE=3 SV=1	0.99375	0.127710843373494	3702	Eukaryota:Viridiplantae:Streptophyta:Embryophyta:Tracheophyta:Spermatophyta:Magnoliophyta:eudicotyledons:Gunneridae:Pentapetalae:rosids:malvids:Brassicales:Brassicaceae:Camelineae:Arabidopsis:Arabidopsis thaliana	ABCB13		GO:0005524;GO:0016021;GO:0042626;GO:0055085	ABC transporter B family member 13	SwissProt
tdn_22913	70.93	3e-29	127	sp|Q9C7F8|AB13B_ARATH	ABC transporter B family member 13 OS=Arabidopsis thaliana GN=ABCB13 PE=3 SV=1	0.80952380952381	0.0682730923694779	3702	Eukaryota:Viridiplantae:Streptophyta:Embryophyta:Tracheophyta:Spermatophyta:Magnoliophyta:eudicotyledons:Gunneridae:Pentapetalae:rosids:malvids:Brassicales:Brassicaceae:Camelineae:Arabidopsis:Arabidopsis thaliana	ABCB13		GO:0005524;GO:0016021;GO:0042626;GO:0055085	ABC transporter B family member 13	SwissProt
k35_149579	41.40	5e-28	123	sp|Q9C7F2|AB14B_ARATH	ABC transporter B family member 14 OS=Arabidopsis thaliana GN=ABCB14 PE=3 SV=1	0.993630573248408	0.125100240577386	3702	Eukaryota:Viridiplantae:Streptophyta:Embryophyta:Tracheophyta:Spermatophyta:Magnoliophyta:eudicotyledons:Gunneridae:Pentapetalae:rosids:malvids:Brassicales:Brassicaceae:Camelineae:Arabidopsis:Arabidopsis thaliana	ABCB14		GO:0005524;GO:0016021;GO:0042626;GO:0055085	ABC transporter B family member 14	SwissProt
tdn_13672	31.28	6e-23	107	sp|Q9C7F2|AB14B_ARATH	ABC transporter B family member 14 OS=Arabidopsis thaliana GN=ABCB14 PE=3 SV=1	0.994413407821229	0.142742582197273	3702	Eukaryota:Viridiplantae:Streptophyta:Embryophyta:Tracheophyta:Spermatophyta:Magnoliophyta:eudicotyledons:Gunneridae:Pentapetalae:rosids:malvids:Brassicales:Brassicaceae:Camelineae:Arabidopsis:Arabidopsis thaliana	ABCB14		GO:0005524;GO:0016021;GO:0042626;GO:0055085	ABC transporter B family member 14	SwissProt
k69_10656	68.23	3e-144	512	sp|Q9LHD1|AB15B_ARATH	ABC transporter B family member 15 OS=Arabidopsis thaliana GN=ABCB15 PE=3 SV=1	0.690248565965583	0.290322580645161	3702	Eukaryota:Viridiplantae:Streptophyta:Embryophyta:Tracheophyta:Spermatophyta:Magnoliophyta:eudicotyledons:Gunneridae:Pentapetalae:rosids:malvids:Brassicales:Brassicaceae:Camelineae:Arabidopsis:Arabidopsis thaliana	ABCB15		GO:0005524;GO:0005886;GO:0016021;GO:0042626;GO:0055085	ABC transporter B family member 15	SwissProt
tgg_29246	75.57	0.0	684	sp|Q9LHD1|AB15B_ARATH	ABC transporter B family member 15 OS=Arabidopsis thaliana GN=ABCB15 PE=3 SV=1	0.684952978056426	0.35241935483871	3702	Eukaryota:Viridiplantae:Streptophyta:Embryophyta:Tracheophyta:Spermatophyta:Magnoliophyta:eudicotyledons:Gunneridae:Pentapetalae:rosids:malvids:Brassicales:Brassicaceae:Camelineae:Arabidopsis:Arabidopsis thaliana	ABCB15		GO:0005524;GO:0005886;GO:0016021;GO:0042626;GO:0055085	ABC transporter B family member 15	SwissProt
k39_8241	51.02	1e-32	139	sp|Q9LSJ6|AB17B_ARATH	ABC transporter B family member 17 OS=Arabidopsis thaliana GN=ABCB17 PE=3 SV=1	0.620689655172414	0.110483870967742	3702	Eukaryota:Viridiplantae:Streptophyta:Embryophyta:Tracheophyta:Spermatophyta:Magnoliophyta:eudicotyledons:Gunneridae:Pentapetalae:rosids:malvids:Brassicales:Brassicaceae:Camelineae:Arabidopsis:Arabidopsis thaliana	ABCB17		GO:0005524;GO:0005886;GO:0009506;GO:0016021;GO:0042626;GO:0055085	ABC transporter B family member 17	SwissProt
tdn_54922	52.34	2e-125	449	sp|Q9LSJ5|AB18B_ARATH	ABC transporter B family member 18 OS=Arabidopsis thaliana GN=ABCB18 PE=3 SV=1	0.995337995337995	0.346938775510204	3702	Eukaryota:Viridiplantae:Streptophyta:Embryophyta:Tracheophyta:Spermatophyta:Magnoliophyta:eudicotyledons:Gunneridae:Pentapetalae:rosids:malvids:Brassicales:Brassicaceae:Camelineae:Arabidopsis:Arabidopsis thaliana	ABCB18		GO:0005524;GO:0016021;GO:0042626;GO:0055085	ABC transporter B family member 18	SwissProt
tgg_57245	63.77	0.0	900	sp|Q9LSJ5|AB18B_ARATH	ABC transporter B family member 18 OS=Arabidopsis thaliana GN=ABCB18 PE=3 SV=1	0.99860529986053	0.588571428571429	3702	Eukaryota:Viridiplantae:Streptophyta:Embryophyta:Tracheophyta:Spermatophyta:Magnoliophyta:eudicotyledons:Gunneridae:Pentapetalae:rosids:malvids:Brassicales:Brassicaceae:Camelineae:Arabidopsis:Arabidopsis thaliana	ABCB18		GO:0005524;GO:0016021;GO:0042626;GO:0055085	ABC transporter B family member 18	SwissProt
k69_12520	90.62	0.0	1930	sp|Q9LJX0|AB19B_ARATH	ABC transporter B family member 19 OS=Arabidopsis thaliana GN=ABCB19 PE=1 SV=1	0.999080882352941	0.86741214057508	3702	Eukaryota:Viridiplantae:Streptophyta:Embryophyta:Tracheophyta:Spermatophyta:Magnoliophyta:eudicotyledons:Gunneridae:Pentapetalae:rosids:malvids:Brassicales:Brassicaceae:Camelineae:Arabidopsis:Arabidopsis thaliana	ABCB19		GO:0005524;GO:0005886;GO:0008361;GO:0009637;GO:0009639;GO:0009640;GO:0009733;GO:0009734;GO:0009926;GO:0009958;GO:0010160;GO:0010218;GO:0010329;GO:0010540;GO:0010541;GO:0016021;GO:0042626;GO:0043481;GO:0048364;GO:0048443;GO:0048527;GO:0060918	ABC transporter B family member 19	SwissProt
tdn_27824	68.75	1e-77	288	sp|P06795|MDR1B_MOUSE	Multidrug resistance protein 1B OS=Mus musculus GN=Abcb1b PE=1 SV=1	0.990430622009569	0.162225705329154	10090	Eukaryota:Metazoa:Chordata:Craniata:Vertebrata:Euteleostomi:Mammalia:Eutheria:Euarchontoglires:Glires:Rodentia:Sciurognathi:Muroidea:Muridae:Murinae:Mus:Mus:Mus musculus	Abcb1b	3.6.3.44	GO:0002481;GO:0002485;GO:0002489;GO:0002591;GO:0005524;GO:0005739;GO:0005886;GO:0008559;GO:0016021;GO:0042626;GO:0046581;GO:0055085	Multidrug resistance protein 1B	SwissProt
tdn_43637	67.88	6e-56	216	sp|P06795|MDR1B_MOUSE,sp|P21447|MDR1A_MOUSE	Multidrug resistance protein 1A OS=Mus musculus GN=Abcb1a PE=1 SV=3	0.95906432748538	0.128526645768025	10090	Eukaryota:Metazoa:Chordata:Craniata:Vertebrata:Euteleostomi:Mammalia:Eutheria:Euarchontoglires:Glires:Rodentia:Sciurognathi:Muroidea:Muridae:Murinae:Mus:Mus:Mus musculus	Abcb1b	3.6.3.44	GO:0002481;GO:0002485;GO:0002489;GO:0002591;GO:0005524;GO:0005739;GO:0005886;GO:0008559;GO:0016021;GO:0042626;GO:0046581;GO:0055085	Multidrug resistance protein 1B	SwissProt
k67_6021	71.55	0.0	956	sp|Q8LPK2|AB2B_ARATH	ABC transporter B family member 2 OS=Arabidopsis thaliana GN=ABCB2 PE=1 SV=3	0.98981077147016	0.537313432835821	3702	Eukaryota:Viridiplantae:Streptophyta:Embryophyta:Tracheophyta:Spermatophyta:Magnoliophyta:eudicotyledons:Gunneridae:Pentapetalae:rosids:malvids:Brassicales:Brassicaceae:Camelineae:Arabidopsis:Arabidopsis thaliana	ABCB2		GO:0005524;GO:0016020;GO:0016021;GO:0042626;GO:0055085	ABC transporter B family member 2	SwissProt
tdn_153711	79.72	0.0	1814	sp|Q8LPK2|AB2B_ARATH	ABC transporter B family member 2 OS=Arabidopsis thaliana GN=ABCB2 PE=1 SV=3	0.995682210708117	0.902592301649647	3702	Eukaryota:Viridiplantae:Streptophyta:Embryophyta:Tracheophyta:Spermatophyta:Magnoliophyta:eudicotyledons:Gunneridae:Pentapetalae:rosids:malvids:Brassicales:Brassicaceae:Camelineae:Arabidopsis:Arabidopsis thaliana	ABCB2		GO:0005524;GO:0016020;GO:0016021;GO:0042626;GO:0055085	ABC transporter B family member 2	SwissProt
k69_6169	83.44	0.0	2333	sp|Q9M3B9|AB20B_ARATH	ABC transporter B family member 20 OS=Arabidopsis thaliana GN=ABCB20 PE=1 SV=1	0.984485190409027	0.997159090909091	3702	Eukaryota:Viridiplantae:Streptophyta:Embryophyta:Tracheophyta:Spermatophyta:Magnoliophyta:eudicotyledons:Gunneridae:Pentapetalae:rosids:malvids:Brassicales:Brassicaceae:Camelineae:Arabidopsis:Arabidopsis thaliana	ABCB20		GO:0005524;GO:0005634;GO:0005886;GO:0016021;GO:0042626	ABC transporter B family member 20	SwissProt
k69_9621	90.23	0.0	911	sp|Q9M3B9|AB20B_ARATH	ABC transporter B family member 20 OS=Arabidopsis thaliana GN=ABCB20 PE=1 SV=1	0.996101364522417	0.362926136363636	3702	Eukaryota:Viridiplantae:Streptophyta:Embryophyta:Tracheophyta:Spermatophyta:Magnoliophyta:eudicotyledons:Gunneridae:Pentapetalae:rosids:malvids:Brassicales:Brassicaceae:Camelineae:Arabidopsis:Arabidopsis thaliana	ABCB20		GO:0005524;GO:0005634;GO:0005886;GO:0016021;GO:0042626	ABC transporter B family member 20	SwissProt
tdn_171456	78.90	0.0	1261	sp|Q9M3B9|AB20B_ARATH	ABC transporter B family member 20 OS=Arabidopsis thaliana GN=ABCB20 PE=1 SV=1	0.997539975399754	0.574573863636364	3702	Eukaryota:Viridiplantae:Streptophyta:Embryophyta:Tracheophyta:Spermatophyta:Magnoliophyta:eudicotyledons:Gunneridae:Pentapetalae:rosids:malvids:Brassicales:Brassicaceae:Camelineae:Arabidopsis:Arabidopsis thaliana	ABCB20		GO:0005524;GO:0005634;GO:0005886;GO:0016021;GO:0042626	ABC transporter B family member 20	SwissProt
tdn_171457	83.76	0.0	1684	sp|Q9M3B9|AB20B_ARATH	ABC transporter B family member 20 OS=Arabidopsis thaliana GN=ABCB20 PE=1 SV=1	0.999018645731109	0.721590909090909	3702	Eukaryota:Viridiplantae:Streptophyta:Embryophyta:Tracheophyta:Spermatophyta:Magnoliophyta:eudicotyledons:Gunneridae:Pentapetalae:rosids:malvids:Brassicales:Brassicaceae:Camelineae:Arabidopsis:Arabidopsis thaliana	ABCB20		GO:0005524;GO:0005634;GO:0005886;GO:0016021;GO:0042626	ABC transporter B family member 20	SwissProt
tdn_171461	82.66	0.0	2309	sp|Q9M3B9|AB20B_ARATH	ABC transporter B family member 20 OS=Arabidopsis thaliana GN=ABCB20 PE=1 SV=1	0.999287241625089	0.999289772727273	3702	Eukaryota:Viridiplantae:Streptophyta:Embryophyta:Tracheophyta:Spermatophyta:Magnoliophyta:eudicotyledons:Gunneridae:Pentapetalae:rosids:malvids:Brassicales:Brassicaceae:Camelineae:Arabidopsis:Arabidopsis thaliana	ABCB20		GO:0005524;GO:0005634;GO:0005886;GO:0016021;GO:0042626	ABC transporter B family member 20	SwissProt
k73_3609	75.95	0.0	1138	sp|Q9M1Q9|AB21B_ARATH	ABC transporter B family member 21 OS=Arabidopsis thaliana GN=ABCB21 PE=1 SV=2	0.997445721583653	0.587962962962963	3702	Eukaryota:Viridiplantae:Streptophyta:Embryophyta:Tracheophyta:Spermatophyta:Magnoliophyta:eudicotyledons:Gunneridae:Pentapetalae:rosids:malvids:Brassicales:Brassicaceae:Camelineae:Arabidopsis:Arabidopsis thaliana	ABCB21		GO:0005524;GO:0010540;GO:0016021;GO:0042626	ABC transporter B family member 21	SwissProt
tdn_7463	84.87	1e-67	254	sp|Q9M1Q9|AB21B_ARATH	ABC transporter B family member 21 OS=Arabidopsis thaliana GN=ABCB21 PE=1 SV=2	0.993421052631579	0.116512345679012	3702	Eukaryota:Viridiplantae:Streptophyta:Embryophyta:Tracheophyta:Spermatophyta:Magnoliophyta:eudicotyledons:Gunneridae:Pentapetalae:rosids:malvids:Brassicales:Brassicaceae:Camelineae:Arabidopsis:Arabidopsis thaliana	ABCB21		GO:0005524;GO:0010540;GO:0016021;GO:0042626	ABC transporter B family member 21	SwissProt
tgg_40418	78.76	3e-44	176	sp|Q9M1Q9|AB21B_ARATH	ABC transporter B family member 21 OS=Arabidopsis thaliana GN=ABCB21 PE=1 SV=2	0.991150442477876	0.0864197530864197	3702	Eukaryota:Viridiplantae:Streptophyta:Embryophyta:Tracheophyta:Spermatophyta:Magnoliophyta:eudicotyledons:Gunneridae:Pentapetalae:rosids:malvids:Brassicales:Brassicaceae:Camelineae:Arabidopsis:Arabidopsis thaliana	ABCB21		GO:0005524;GO:0010540;GO:0016021;GO:0042626	ABC transporter B family member 21	SwissProt
tdn_160772	75.21	0.0	1008	sp|Q9LVM1|AB25B_ARATH	ABC transporter B family member 25, mitochondrial OS=Arabidopsis thaliana GN=ABCB25 PE=1 SV=1	0.940298507462687	0.947802197802198	3702	Eukaryota:Viridiplantae:Streptophyta:Embryophyta:Tracheophyta:Spermatophyta:Magnoliophyta:eudicotyledons:Gunneridae:Pentapetalae:rosids:malvids:Brassicales:Brassicaceae:Camelineae:Arabidopsis:Arabidopsis thaliana	ABCB25		GO:0005215;GO:0005524;GO:0005739;GO:0005743;GO:0006777;GO:0006811;GO:0006879;GO:0009507;GO:0009555;GO:0009658;GO:0009941;GO:0010288;GO:0010380;GO:0016021;GO:0042626;GO:0046686;GO:0048364;GO:0050790;GO:0051276;GO:0055085	ABC transporter B family member 25, mitochondrial	SwissProt
k61_2422	65.11	0.0	716	sp|Q8RY46|AB26B_ARATH	ABC transporter B family member 26, chloroplastic OS=Arabidopsis thaliana GN=ABCB26 PE=2 SV=1	0.844936708860759	0.764285714285714	3702	Eukaryota:Viridiplantae:Streptophyta:Embryophyta:Tracheophyta:Spermatophyta:Magnoliophyta:eudicotyledons:Gunneridae:Pentapetalae:rosids:malvids:Brassicales:Brassicaceae:Camelineae:Arabidopsis:Arabidopsis thaliana	ABCB26		GO:0005215;GO:0005524;GO:0009507;GO:0009941;GO:0016021;GO:0031969;GO:0042626	ABC transporter B family member 26, chloroplastic	SwissProt
tdn_146827	74.96	0.0	976	sp|Q8RY46|AB26B_ARATH	ABC transporter B family member 26, chloroplastic OS=Arabidopsis thaliana GN=ABCB26 PE=2 SV=1	0.931133428981349	0.934285714285714	3702	Eukaryota:Viridiplantae:Streptophyta:Embryophyta:Tracheophyta:Spermatophyta:Magnoliophyta:eudicotyledons:Gunneridae:Pentapetalae:rosids:malvids:Brassicales:Brassicaceae:Camelineae:Arabidopsis:Arabidopsis thaliana	ABCB26		GO:0005215;GO:0005524;GO:0009507;GO:0009941;GO:0016021;GO:0031969;GO:0042626	ABC transporter B family member 26, chloroplastic	SwissProt
tdn_118349	72.87	0.0	936	sp|Q8LPQ6|AB28B_ARATH	ABC transporter B family member 28 OS=Arabidopsis thaliana GN=ABCB28 PE=2 SV=1	0.880984952120383	0.897759103641457	3702	Eukaryota:Viridiplantae:Streptophyta:Embryophyta:Tracheophyta:Spermatophyta:Magnoliophyta:eudicotyledons:Gunneridae:Pentapetalae:rosids:malvids:Brassicales:Brassicaceae:Camelineae:Arabidopsis:Arabidopsis thaliana	ABCB28		GO:0005215;GO:0005524;GO:0009507;GO:0009941;GO:0016020;GO:0016021;GO:0042626;GO:0055085	ABC transporter B family member 28	SwissProt
tgg_70704	52.37	3e-135	482	sp|Q9LZB8|AB29B_ARATH	ABC transporter B family member 29, chloroplastic OS=Arabidopsis thaliana GN=ABCB29 PE=2 SV=1	0.865530303030303	0.717665615141956	3702	Eukaryota:Viridiplantae:Streptophyta:Embryophyta:Tracheophyta:Spermatophyta:Magnoliophyta:eudicotyledons:Gunneridae:Pentapetalae:rosids:malvids:Brassicales:Brassicaceae:Camelineae:Arabidopsis:Arabidopsis thaliana	ABCB29		GO:0005215;GO:0005524;GO:0009507;GO:0009941;GO:0016021;GO:0031969;GO:0042626;GO:0055085	ABC transporter B family member 29, chloroplastic	SwissProt
k51_22289	42.22	3e-11	67.0	sp|O80725|AB4B_ARATH	ABC transporter B family member 4 OS=Arabidopsis thaliana GN=ABCB4 PE=1 SV=1	0.87	0.0692068429237947	3702	Eukaryota:Viridiplantae:Streptophyta:Embryophyta:Tracheophyta:Spermatophyta:Magnoliophyta:eudicotyledons:Gunneridae:Pentapetalae:rosids:malvids:Brassicales:Brassicaceae:Camelineae:Arabidopsis:Arabidopsis thaliana	ABCB4		GO:0005524;GO:0005886;GO:0008559;GO:0009506;GO:0009630;GO:0009733;GO:0009734;GO:0009735;GO:0009926;GO:0010315;GO:0010328;GO:0010329;GO:0010540;GO:0016020;GO:0016021;GO:0048767;GO:0060919	ABC transporter B family member 4	SwissProt
tdn_174254	68.57	0.0	1540	sp|O80725|AB4B_ARATH	ABC transporter B family member 4 OS=Arabidopsis thaliana GN=ABCB4 PE=1 SV=1	0.99295154185022	0.879471228615863	3702	Eukaryota:Viridiplantae:Streptophyta:Embryophyta:Tracheophyta:Spermatophyta:Magnoliophyta:eudicotyledons:Gunneridae:Pentapetalae:rosids:malvids:Brassicales:Brassicaceae:Camelineae:Arabidopsis:Arabidopsis thaliana	ABCB4		GO:0005524;GO:0005886;GO:0008559;GO:0009506;GO:0009630;GO:0009733;GO:0009734;GO:0009735;GO:0009926;GO:0010315;GO:0010328;GO:0010329;GO:0010540;GO:0016020;GO:0016021;GO:0048767;GO:0060919	ABC transporter B family member 4	SwissProt
tgg_63967	73.32	0.0	776	sp|O80725|AB4B_ARATH	ABC transporter B family member 4 OS=Arabidopsis thaliana GN=ABCB4 PE=1 SV=1	0.955882352941177	0.402021772939347	3702	Eukaryota:Viridiplantae:Streptophyta:Embryophyta:Tracheophyta:Spermatophyta:Magnoliophyta:eudicotyledons:Gunneridae:Pentapetalae:rosids:malvids:Brassicales:Brassicaceae:Camelineae:Arabidopsis:Arabidopsis thaliana	ABCB4		GO:0005524;GO:0005886;GO:0008559;GO:0009506;GO:0009630;GO:0009733;GO:0009734;GO:0009735;GO:0009926;GO:0010315;GO:0010328;GO:0010329;GO:0010540;GO:0016020;GO:0016021;GO:0048767;GO:0060919	ABC transporter B family member 4	SwissProt
tdn_43636	37.21	6e-31	133	sp|Q2M3G0|ABCB5_HUMAN	ATP-binding cassette sub-family B member 5 OS=Homo sapiens GN=ABCB5 PE=1 SV=4	0.886010362694301	0.135242641209228	9606	Eukaryota:Metazoa:Chordata:Craniata:Vertebrata:Euteleostomi:Mammalia:Eutheria:Euarchontoglires:Primates:Haplorrhini:Catarrhini:Hominidae:Homo:Homo sapiens	ABCB5		GO:0002481;GO:0002485;GO:0002489;GO:0002591;GO:0005524;GO:0005886;GO:0005887;GO:0008559;GO:0015562;GO:0030154;GO:0042391;GO:0042626;GO:0048058;GO:0055085	ATP-binding cassette sub-family B member 5	SwissProt
k23_194484	54.12	2e-19	94.4	sp|Q08D64|ABCB6_XENTR	ATP-binding cassette sub-family B member 6, mitochondrial OS=Xenopus tropicalis GN=abcb6 PE=2 SV=1	0.815533980582524	0.0977620730270907	8364	Eukaryota:Metazoa:Chordata:Craniata:Vertebrata:Euteleostomi:Amphibia:Batrachia:Anura:Pipoidea:Pipidae:Xenopodinae:Xenopus:Silurana:Xenopus tropicalis	abcb6		GO:0005524;GO:0005741;GO:0005743;GO:0005783;GO:0005794;GO:0005886;GO:0006879;GO:0016021;GO:0042626;GO:0055085	ATP-binding cassette sub-family B member 6, mitochondrial	SwissProt
tdn_51123	62.03	9e-87	320	sp|Q08D64|ABCB6_XENTR	ATP-binding cassette sub-family B member 6, mitochondrial OS=Xenopus tropicalis GN=abcb6 PE=2 SV=1	0.996240601503759	0.309776207302709	8364	Eukaryota:Metazoa:Chordata:Craniata:Vertebrata:Euteleostomi:Amphibia:Batrachia:Anura:Pipoidea:Pipidae:Xenopodinae:Xenopus:Silurana:Xenopus tropicalis	abcb6		GO:0005524;GO:0005741;GO:0005743;GO:0005783;GO:0005794;GO:0005886;GO:0006879;GO:0016021;GO:0042626;GO:0055085	ATP-binding cassette sub-family B member 6, mitochondrial	SwissProt
tdn_51124	46.67	4e-20	96.7	sp|Q08D64|ABCB6_XENTR	ATP-binding cassette sub-family B member 6, mitochondrial OS=Xenopus tropicalis GN=abcb6 PE=2 SV=1	0.704225352112676	0.114252061248528	8364	Eukaryota:Metazoa:Chordata:Craniata:Vertebrata:Euteleostomi:Amphibia:Batrachia:Anura:Pipoidea:Pipidae:Xenopodinae:Xenopus:Silurana:Xenopus tropicalis	abcb6		GO:0005524;GO:0005741;GO:0005743;GO:0005783;GO:0005794;GO:0005886;GO:0006879;GO:0016021;GO:0042626;GO:0055085	ATP-binding cassette sub-family B member 6, mitochondrial	SwissProt
tdn_28376	65.83	2e-39	160	sp|Q61102|ABCB7_MOUSE	ATP-binding cassette sub-family B member 7, mitochondrial OS=Mus musculus GN=Abcb7 PE=1 SV=3	0.983471074380165	0.158244680851064	10090	Eukaryota:Metazoa:Chordata:Craniata:Vertebrata:Euteleostomi:Mammalia:Eutheria:Euarchontoglires:Glires:Rodentia:Sciurognathi:Muroidea:Muridae:Murinae:Mus:Mus:Mus musculus	Abcb7		GO:0005524;GO:0005739;GO:0005743;GO:0006879;GO:0016021;GO:0042626;GO:0055085	ATP-binding cassette sub-family B member 7, mitochondrial	SwissProt
k21_132497	63.33	4e-36	149	sp|Q9LHK4|AB8B_ARATH	Putative ABC transporter B family member 8 OS=Arabidopsis thaliana GN=ABCB8 PE=5 SV=1	0.908396946564885	0.0958904109589041	3702	Eukaryota:Viridiplantae:Streptophyta:Embryophyta:Tracheophyta:Spermatophyta:Magnoliophyta:eudicotyledons:Gunneridae:Pentapetalae:rosids:malvids:Brassicales:Brassicaceae:Camelineae:Arabidopsis:Arabidopsis thaliana	ABCB8		GO:0005524;GO:0016021;GO:0042626;GO:0055085	Putative ABC transporter B family member 8	SwissProt
tdn_23212	57.66	2e-39	160	sp|Q9LHK4|AB8B_ARATH	Putative ABC transporter B family member 8 OS=Arabidopsis thaliana GN=ABCB8 PE=5 SV=1	0.992647058823529	0.10958904109589	3702	Eukaryota:Viridiplantae:Streptophyta:Embryophyta:Tracheophyta:Spermatophyta:Magnoliophyta:eudicotyledons:Gunneridae:Pentapetalae:rosids:malvids:Brassicales:Brassicaceae:Camelineae:Arabidopsis:Arabidopsis thaliana	ABCB8		GO:0005524;GO:0016021;GO:0042626;GO:0055085	Putative ABC transporter B family member 8	SwissProt
tdn_27393	69.08	6e-53	206	sp|Q9LHK4|AB8B_ARATH	Putative ABC transporter B family member 8 OS=Arabidopsis thaliana GN=ABCB8 PE=5 SV=1	0.993377483443709	0.120870265914585	3702	Eukaryota:Viridiplantae:Streptophyta:Embryophyta:Tracheophyta:Spermatophyta:Magnoliophyta:eudicotyledons:Gunneridae:Pentapetalae:rosids:malvids:Brassicales:Brassicaceae:Camelineae:Arabidopsis:Arabidopsis thaliana	ABCB8		GO:0005524;GO:0016021;GO:0042626;GO:0055085	Putative ABC transporter B family member 8	SwissProt
tdn_38836	64.29	5e-47	186	sp|Q9LHK4|AB8B_ARATH	Putative ABC transporter B family member 8 OS=Arabidopsis thaliana GN=ABCB8 PE=5 SV=1	0.992805755395683	0.112006446414182	3702	Eukaryota:Viridiplantae:Streptophyta:Embryophyta:Tracheophyta:Spermatophyta:Magnoliophyta:eudicotyledons:Gunneridae:Pentapetalae:rosids:malvids:Brassicales:Brassicaceae:Camelineae:Arabidopsis:Arabidopsis thaliana	ABCB8		GO:0005524;GO:0016021;GO:0042626;GO:0055085	Putative ABC transporter B family member 8	SwissProt
k19_245896	64.49	9e-35	145	sp|O35379|MRP1_MOUSE	Multidrug resistance-associated protein 1 OS=Mus musculus GN=Abcc1 PE=1 SV=1	0.981308411214953	0.0693717277486911	10090	Eukaryota:Metazoa:Chordata:Craniata:Vertebrata:Euteleostomi:Mammalia:Eutheria:Euarchontoglires:Glires:Rodentia:Sciurognathi:Muroidea:Muridae:Murinae:Mus:Mus:Mus musculus	Abcc1		GO:0005524;GO:0005886;GO:0005887;GO:0016020;GO:0016323;GO:0016887;GO:0042626;GO:0070062	Multidrug resistance-associated protein 1	SwissProt
k21_132808	52.71	1e-35	148	sp|Q8CG09|MRP1_RAT	Multidrug resistance-associated protein 1 OS=Rattus norvegicus GN=Abcc1 PE=1 SV=2	0.992248062015504	0.0835509138381201	10116	Eukaryota:Metazoa:Chordata:Craniata:Vertebrata:Euteleostomi:Mammalia:Eutheria:Euarchontoglires:Glires:Rodentia:Sciurognathi:Muroidea:Muridae:Murinae:Rattus:Rattus norvegicus	Abcc1			Multidrug resistance-associated protein 1	SwissProt
k29_110027	55.97	9e-35	145	sp|O35379|MRP1_MOUSE	Multidrug resistance-associated protein 1 OS=Mus musculus GN=Abcc1 PE=1 SV=1	0.992481203007519	0.0870418848167539	10090	Eukaryota:Metazoa:Chordata:Craniata:Vertebrata:Euteleostomi:Mammalia:Eutheria:Euarchontoglires:Glires:Rodentia:Sciurognathi:Muroidea:Muridae:Murinae:Mus:Mus:Mus musculus	Abcc1		GO:0005524;GO:0005886;GO:0005887;GO:0016020;GO:0016323;GO:0016887;GO:0042626;GO:0070062	Multidrug resistance-associated protein 1	SwissProt
tdn_142726	77.70	0.0	2062	sp|Q94FB9|AB1D_ARATH	ABC transporter D family member 1 OS=Arabidopsis thaliana GN=ABCC1 PE=1 SV=1	0.999251497005988	0.99700822737472	3702	Eukaryota:Viridiplantae:Streptophyta:Embryophyta:Tracheophyta:Spermatophyta:Magnoliophyta:eudicotyledons:Gunneridae:Pentapetalae:rosids:malvids:Brassicales:Brassicaceae:Camelineae:Arabidopsis:Arabidopsis thaliana	ABCC1	3.6.3.47	GO:0005325;GO:0005524;GO:0009514;GO:0016021;GO:0016042;GO:0042626;GO:0046861	ABC transporter D family member 1	SwissProt
tdn_40638	53.99	2e-46	184	sp|O35379|MRP1_MOUSE	Multidrug resistance-associated protein 1 OS=Mus musculus GN=Abcc1 PE=1 SV=1	0.993865030674847	0.106020942408377	10090	Eukaryota:Metazoa:Chordata:Craniata:Vertebrata:Euteleostomi:Mammalia:Eutheria:Euarchontoglires:Glires:Rodentia:Sciurognathi:Muroidea:Muridae:Murinae:Mus:Mus:Mus musculus	Abcc1		GO:0005524;GO:0005886;GO:0005887;GO:0016020;GO:0016323;GO:0016887;GO:0042626;GO:0070062	Multidrug resistance-associated protein 1	SwissProt
tdn_45871	60.29	4e-16	83.2	sp|Q5F364|MRP1_CHICK	Multidrug resistance-associated protein 1 OS=Gallus gallus GN=ABCC1 PE=2 SV=1	0.598214285714286	0.0439344262295082	9031	Eukaryota:Metazoa:Chordata:Craniata:Vertebrata:Euteleostomi:Archelosauria:Archosauria:Dinosauria:Saurischia:Theropoda:Coelurosauria:Aves:Neognathae:Galloanserae:Galliformes:Phasianidae:Phasianinae:Gallus:Gallus gallus	ABCC1		GO:0005524;GO:0005886;GO:0016021;GO:0042626	Multidrug resistance-associated protein 1	SwissProt
tdn_54414	70.22	2e-106	385	sp|P33527|MRP1_HUMAN,sp|Q864R9|MRP1_MACFA	Multidrug resistance-associated protein 1 OS=Homo sapiens GN=ABCC1 PE=1 SV=3	0.996323529411765	0.177008491182234	9606	Eukaryota:Metazoa:Chordata:Craniata:Vertebrata:Euteleostomi:Mammalia:Eutheria:Euarchontoglires:Primates:Haplorrhini:Catarrhini:Hominidae:Homo:Homo sapiens	ABCC1		GO:0005215;GO:0005524;GO:0005886;GO:0005887;GO:0006691;GO:0006810;GO:0009235;GO:0015420;GO:0016020;GO:0016323;GO:0016887;GO:0042493;GO:0042626;GO:0043225;GO:0055085;GO:0070062	Multidrug resistance-associated protein 1	SwissProt
tdn_54415	69.31	8e-107	386	sp|P33527|MRP1_HUMAN	Multidrug resistance-associated protein 1 OS=Homo sapiens GN=ABCC1 PE=1 SV=3	0.996389891696751	0.180274330502939	9606	Eukaryota:Metazoa:Chordata:Craniata:Vertebrata:Euteleostomi:Mammalia:Eutheria:Euarchontoglires:Primates:Haplorrhini:Catarrhini:Hominidae:Homo:Homo sapiens	ABCC1		GO:0005215;GO:0005524;GO:0005886;GO:0005887;GO:0006691;GO:0006810;GO:0009235;GO:0015420;GO:0016020;GO:0016323;GO:0016887;GO:0042493;GO:0042626;GO:0043225;GO:0055085;GO:0070062	Multidrug resistance-associated protein 1	SwissProt
k37_23790	41.58	9e-13	72.4	sp|Q9LYS2|AB10C_ARATH	ABC transporter C family member 10 OS=Arabidopsis thaliana GN=ABCC10 PE=2 SV=2	0.680272108843537	0.0653819683413627	3702	Eukaryota:Viridiplantae:Streptophyta:Embryophyta:Tracheophyta:Spermatophyta:Magnoliophyta:eudicotyledons:Gunneridae:Pentapetalae:rosids:malvids:Brassicales:Brassicaceae:Camelineae:Arabidopsis:Arabidopsis thaliana	ABCC10	3.6.3.44	GO:0005524;GO:0005774;GO:0008559;GO:0016021;GO:0042626	ABC transporter C family member 10	SwissProt
k53_10878	76.53	3e-85	315	sp|Q9LYS2|AB10C_ARATH	ABC transporter C family member 10 OS=Arabidopsis thaliana GN=ABCC10 PE=2 SV=2	0.557142857142857	0.134205092911218	3702	Eukaryota:Viridiplantae:Streptophyta:Embryophyta:Tracheophyta:Spermatophyta:Magnoliophyta:eudicotyledons:Gunneridae:Pentapetalae:rosids:malvids:Brassicales:Brassicaceae:Camelineae:Arabidopsis:Arabidopsis thaliana	ABCC10	3.6.3.44	GO:0005524;GO:0005774;GO:0008559;GO:0016021;GO:0042626	ABC transporter C family member 10	SwissProt
k69_11217	79.25	1e-122	439	sp|Q9LYS2|AB10C_ARATH	ABC transporter C family member 10 OS=Arabidopsis thaliana GN=ABCC10 PE=2 SV=2	0.992481203007519	0.181693048864418	3702	Eukaryota:Viridiplantae:Streptophyta:Embryophyta:Tracheophyta:Spermatophyta:Magnoliophyta:eudicotyledons:Gunneridae:Pentapetalae:rosids:malvids:Brassicales:Brassicaceae:Camelineae:Arabidopsis:Arabidopsis thaliana	ABCC10	3.6.3.44	GO:0005524;GO:0005774;GO:0008559;GO:0016021;GO:0042626	ABC transporter C family member 10	SwissProt
tdn_139909	55.41	4e-161	568	sp|Q9LYS2|AB10C_ARATH	ABC transporter C family member 10 OS=Arabidopsis thaliana GN=ABCC10 PE=2 SV=2	0.998102466793169	0.372333103922918	3702	Eukaryota:Viridiplantae:Streptophyta:Embryophyta:Tracheophyta:Spermatophyta:Magnoliophyta:eudicotyledons:Gunneridae:Pentapetalae:rosids:malvids:Brassicales:Brassicaceae:Camelineae:Arabidopsis:Arabidopsis thaliana	ABCC10	3.6.3.44	GO:0005524;GO:0005774;GO:0008559;GO:0016021;GO:0042626	ABC transporter C family member 10	SwissProt
tdn_177918	67.00	0.0	1843	sp|Q9LYS2|AB10C_ARATH	ABC transporter C family member 10 OS=Arabidopsis thaliana GN=ABCC10 PE=2 SV=2	0.985232067510548	0.960770818995182	3702	Eukaryota:Viridiplantae:Streptophyta:Embryophyta:Tracheophyta:Spermatophyta:Magnoliophyta:eudicotyledons:Gunneridae:Pentapetalae:rosids:malvids:Brassicales:Brassicaceae:Camelineae:Arabidopsis:Arabidopsis thaliana	ABCC10	3.6.3.44	GO:0005524;GO:0005774;GO:0008559;GO:0016021;GO:0042626	ABC transporter C family member 10	SwissProt
tdn_86174	56.25	2e-28	124	sp|Q9LYS2|AB10C_ARATH	ABC transporter C family member 10 OS=Arabidopsis thaliana GN=ABCC10 PE=2 SV=2	0.973684210526316	0.0763936682725396	3702	Eukaryota:Viridiplantae:Streptophyta:Embryophyta:Tracheophyta:Spermatophyta:Magnoliophyta:eudicotyledons:Gunneridae:Pentapetalae:rosids:malvids:Brassicales:Brassicaceae:Camelineae:Arabidopsis:Arabidopsis thaliana	ABCC10	3.6.3.44	GO:0005524;GO:0005774;GO:0008559;GO:0016021;GO:0042626	ABC transporter C family member 10	SwissProt
tdn_86177	73.51	0.0	777	sp|Q9LYS2|AB10C_ARATH	ABC transporter C family member 10 OS=Arabidopsis thaliana GN=ABCC10 PE=2 SV=2	0.998080614203455	0.357880247763248	3702	Eukaryota:Viridiplantae:Streptophyta:Embryophyta:Tracheophyta:Spermatophyta:Magnoliophyta:eudicotyledons:Gunneridae:Pentapetalae:rosids:malvids:Brassicales:Brassicaceae:Camelineae:Arabidopsis:Arabidopsis thaliana	ABCC10	3.6.3.44	GO:0005524;GO:0005774;GO:0008559;GO:0016021;GO:0042626	ABC transporter C family member 10	SwissProt
tdn_86180	80.00	1e-47	187	sp|Q9LYS2|AB10C_ARATH	ABC transporter C family member 10 OS=Arabidopsis thaliana GN=ABCC10 PE=2 SV=2	0.990909090909091	0.0750172057811425	3702	Eukaryota:Viridiplantae:Streptophyta:Embryophyta:Tracheophyta:Spermatophyta:Magnoliophyta:eudicotyledons:Gunneridae:Pentapetalae:rosids:malvids:Brassicales:Brassicaceae:Camelineae:Arabidopsis:Arabidopsis thaliana	ABCC10	3.6.3.44	GO:0005524;GO:0005774;GO:0008559;GO:0016021;GO:0042626	ABC transporter C family member 10	SwissProt
tdn_86181	73.93	0.0	730	sp|Q9LYS2|AB10C_ARATH	ABC transporter C family member 10 OS=Arabidopsis thaliana GN=ABCC10 PE=2 SV=2	0.98989898989899	0.337233310392292	3702	Eukaryota:Viridiplantae:Streptophyta:Embryophyta:Tracheophyta:Spermatophyta:Magnoliophyta:eudicotyledons:Gunneridae:Pentapetalae:rosids:malvids:Brassicales:Brassicaceae:Camelineae:Arabidopsis:Arabidopsis thaliana	ABCC10	3.6.3.44	GO:0005524;GO:0005774;GO:0008559;GO:0016021;GO:0042626	ABC transporter C family member 10	SwissProt
tdn_86183	77.78	4e-87	320	sp|Q9LYS2|AB10C_ARATH	ABC transporter C family member 10 OS=Arabidopsis thaliana GN=ABCC10 PE=2 SV=2	0.994949494949495	0.135581555402615	3702	Eukaryota:Viridiplantae:Streptophyta:Embryophyta:Tracheophyta:Spermatophyta:Magnoliophyta:eudicotyledons:Gunneridae:Pentapetalae:rosids:malvids:Brassicales:Brassicaceae:Camelineae:Arabidopsis:Arabidopsis thaliana	ABCC10	3.6.3.44	GO:0005524;GO:0005774;GO:0008559;GO:0016021;GO:0042626	ABC transporter C family member 10	SwissProt
tgg_10382	59.43	0.0	1228	sp|Q9LYS2|AB10C_ARATH	ABC transporter C family member 10 OS=Arabidopsis thaliana GN=ABCC10 PE=2 SV=2	0.985157699443414	0.743289745354439	3702	Eukaryota:Viridiplantae:Streptophyta:Embryophyta:Tracheophyta:Spermatophyta:Magnoliophyta:eudicotyledons:Gunneridae:Pentapetalae:rosids:malvids:Brassicales:Brassicaceae:Camelineae:Arabidopsis:Arabidopsis thaliana	ABCC10	3.6.3.44	GO:0005524;GO:0005774;GO:0008559;GO:0016021;GO:0042626	ABC transporter C family member 10	SwissProt
tgg_32093	66.71	0.0	1060	sp|Q9LYS2|AB10C_ARATH	ABC transporter C family member 10 OS=Arabidopsis thaliana GN=ABCC10 PE=2 SV=2	0.996300863131936	0.557467309015829	3702	Eukaryota:Viridiplantae:Streptophyta:Embryophyta:Tracheophyta:Spermatophyta:Magnoliophyta:eudicotyledons:Gunneridae:Pentapetalae:rosids:malvids:Brassicales:Brassicaceae:Camelineae:Arabidopsis:Arabidopsis thaliana	ABCC10	3.6.3.44	GO:0005524;GO:0005774;GO:0008559;GO:0016021;GO:0042626	ABC transporter C family member 10	SwissProt
tgg_4937	68.82	0.0	1947	sp|Q9LYS2|AB10C_ARATH	ABC transporter C family member 10 OS=Arabidopsis thaliana GN=ABCC10 PE=2 SV=2	0.979039891818796	0.987611837577426	3702	Eukaryota:Viridiplantae:Streptophyta:Embryophyta:Tracheophyta:Spermatophyta:Magnoliophyta:eudicotyledons:Gunneridae:Pentapetalae:rosids:malvids:Brassicales:Brassicaceae:Camelineae:Arabidopsis:Arabidopsis thaliana	ABCC10	3.6.3.44	GO:0005524;GO:0005774;GO:0008559;GO:0016021;GO:0042626	ABC transporter C family member 10	SwissProt
tdn_177097	70.94	0.0	2161	sp|Q9C8H0|AB12C_ARATH	ABC transporter C family member 12 OS=Arabidopsis thaliana GN=ABCC12 PE=2 SV=1	0.923314780457638	0.995317725752508	3702	Eukaryota:Viridiplantae:Streptophyta:Embryophyta:Tracheophyta:Spermatophyta:Magnoliophyta:eudicotyledons:Gunneridae:Pentapetalae:rosids:malvids:Brassicales:Brassicaceae:Camelineae:Arabidopsis:Arabidopsis thaliana	ABCC12	3.6.3.44	GO:0005524;GO:0008559;GO:0016021	ABC transporter C family member 12	SwissProt
tdn_71979	32.11	6e-64	245	sp|Q54U44|ABCCC_DICDI	ABC transporter C family member 12 OS=Dictyostelium discoideum GN=abcC12 PE=3 SV=1	0.992380952380952	0.399848828420257	44689	Eukaryota:Amoebozoa:Mycetozoa:Dictyosteliida:Dictyostelium:Dictyostelium discoideum	abcC12		GO:0005215;GO:0005524;GO:0006810;GO:0016021;GO:0042626	ABC transporter C family member 12	SwissProt
k69_1626	72.46	0.0	785	sp|Q9SKX0|AB13C_ARATH	ABC transporter C family member 13 OS=Arabidopsis thaliana GN=ABCC13 PE=2 SV=3	0.955752212389381	0.380141843971631	3702	Eukaryota:Viridiplantae:Streptophyta:Embryophyta:Tracheophyta:Spermatophyta:Magnoliophyta:eudicotyledons:Gunneridae:Pentapetalae:rosids:malvids:Brassicales:Brassicaceae:Camelineae:Arabidopsis:Arabidopsis thaliana	ABCC13	3.6.3.44	GO:0005524;GO:0008559;GO:0016021	ABC transporter C family member 13	SwissProt
tdn_142916	39.12	2e-46	186	sp|Q9SKX0|AB13C_ARATH	ABC transporter C family member 13 OS=Arabidopsis thaliana GN=ABCC13 PE=2 SV=3	0.812324929971989	0.197872340425532	3702	Eukaryota:Viridiplantae:Streptophyta:Embryophyta:Tracheophyta:Spermatophyta:Magnoliophyta:eudicotyledons:Gunneridae:Pentapetalae:rosids:malvids:Brassicales:Brassicaceae:Camelineae:Arabidopsis:Arabidopsis thaliana	ABCC13	3.6.3.44	GO:0005524;GO:0008559;GO:0016021	ABC transporter C family member 13	SwissProt
tdn_172856	67.67	0.0	718	sp|Q9SKX0|AB13C_ARATH	ABC transporter C family member 13 OS=Arabidopsis thaliana GN=ABCC13 PE=2 SV=3	0.676056338028169	0.370212765957447	3702	Eukaryota:Viridiplantae:Streptophyta:Embryophyta:Tracheophyta:Spermatophyta:Magnoliophyta:eudicotyledons:Gunneridae:Pentapetalae:rosids:malvids:Brassicales:Brassicaceae:Camelineae:Arabidopsis:Arabidopsis thaliana	ABCC13	3.6.3.44	GO:0005524;GO:0008559;GO:0016021	ABC transporter C family member 13	SwissProt
k33_92481	45.70	9e-31	132	sp|A2XCD4|AB13C_ORYSI,sp|Q10RX7|AB13C_ORYSJ	ABC transporter C family member 13 OS=Oryza sativa subsp. indica GN=ABCC13 PE=3 SV=1	0.9125	0.0963455149501661	39946	Eukaryota:Viridiplantae:Streptophyta:Embryophyta:Tracheophyta:Spermatophyta:Magnoliophyta:Liliopsida:Poales:Poaceae:BOP clade:Oryzoideae:Oryzeae:Oryzinae:Oryza:Oryza sativa subsp. indica	ABCC13	3.6.3.-	GO:0000325;GO:0005524;GO:0005774;GO:0008281;GO:0009651;GO:0016021;GO:0030007;GO:0042626;GO:1901527	ABC transporter C family member 13	SwissProt
k41_79096	85.25	1e-55	214	sp|Q7FB56|AB15C_ARATH,sp|Q9M1C7|AB9C_ARATH	Putative ABC transporter C family member 15 OS=Arabidopsis thaliana GN=ABCC15 PE=5 SV=2	0.991803278688525	0.114909781576448	3702	Eukaryota:Viridiplantae:Streptophyta:Embryophyta:Tracheophyta:Spermatophyta:Magnoliophyta:eudicotyledons:Gunneridae:Pentapetalae:rosids:malvids:Brassicales:Brassicaceae:Camelineae:Arabidopsis:Arabidopsis thaliana	ABCC15	3.6.3.44	GO:0005524;GO:0008559;GO:0016021	Putative ABC transporter C family member 15	SwissProt
tdn_168277	61.69	4e-49	193	sp|Q7FB56|AB15C_ARATH	Putative ABC transporter C family member 15 OS=Arabidopsis thaliana GN=ABCC15 PE=5 SV=2	0.974522292993631	0.145299145299145	3702	Eukaryota:Viridiplantae:Streptophyta:Embryophyta:Tracheophyta:Spermatophyta:Magnoliophyta:eudicotyledons:Gunneridae:Pentapetalae:rosids:malvids:Brassicales:Brassicaceae:Camelineae:Arabidopsis:Arabidopsis thaliana	ABCC15	3.6.3.44	GO:0005524;GO:0008559;GO:0016021	Putative ABC transporter C family member 15	SwissProt
k25_92531	45.00	4e-10	63.5	sp|Q28689|MRP2_RABIT	Canalicular multispecific organic anion transporter 1 OS=Oryctolagus cuniculus GN=ABCC2 PE=2 SV=1	0.453846153846154	0.0370843989769821	9986	Eukaryota:Metazoa:Chordata:Craniata:Vertebrata:Euteleostomi:Mammalia:Eutheria:Euarchontoglires:Glires:Lagomorpha:Leporidae:Oryctolagus:Oryctolagus cuniculus	ABCC2		GO:0005524;GO:0005887;GO:0008514;GO:0016324;GO:0042626	Canalicular multispecific organic anion transporter 1	SwissProt
k33_30058	41.89	3e-24	110	sp|Q63120|MRP2_RAT	Canalicular multispecific organic anion transporter 1 OS=Rattus norvegicus GN=Abcc2 PE=1 SV=1	0.948387096774194	0.0947436729396496	10116	Eukaryota:Metazoa:Chordata:Craniata:Vertebrata:Euteleostomi:Mammalia:Eutheria:Euarchontoglires:Glires:Rodentia:Sciurognathi:Muroidea:Muridae:Murinae:Rattus:Rattus norvegicus	Abcc2			Canalicular multispecific organic anion transporter 1	SwissProt
k37_25820	42.37	1e-18	93.2	sp|Q63120|MRP2_RAT	Canalicular multispecific organic anion transporter 1 OS=Rattus norvegicus GN=Abcc2 PE=1 SV=1	0.568627450980392	0.0752757949383517	10116	Eukaryota:Metazoa:Chordata:Craniata:Vertebrata:Euteleostomi:Mammalia:Eutheria:Euarchontoglires:Glires:Rodentia:Sciurognathi:Muroidea:Muridae:Murinae:Rattus:Rattus norvegicus	Abcc2			Canalicular multispecific organic anion transporter 1	SwissProt
tdn_166587	69.29	0.0	869	sp|Q6NLC1|AB2D_ARATH	ABC transporter D family member 2, chloroplastic OS=Arabidopsis thaliana GN=ABCC2 PE=1 SV=1	0.857712765957447	0.896600566572238	3702	Eukaryota:Viridiplantae:Streptophyta:Embryophyta:Tracheophyta:Spermatophyta:Magnoliophyta:eudicotyledons:Gunneridae:Pentapetalae:rosids:malvids:Brassicales:Brassicaceae:Camelineae:Arabidopsis:Arabidopsis thaliana	ABCC2	3.6.3.-	GO:0005524;GO:0009507;GO:0016021;GO:0042626	ABC transporter D family member 2, chloroplastic	SwissProt
tdn_34767	44.26	2e-27	120	sp|Q92887|MRP2_HUMAN	Canalicular multispecific organic anion transporter 1 OS=Homo sapiens GN=ABCC2 PE=1 SV=3	0.975806451612903	0.0783171521035599	9606	Eukaryota:Metazoa:Chordata:Craniata:Vertebrata:Euteleostomi:Mammalia:Eutheria:Euarchontoglires:Primates:Haplorrhini:Catarrhini:Hominidae:Homo:Homo sapiens	ABCC2		GO:0005524;GO:0005886;GO:0005887;GO:0006810;GO:0006855;GO:0006979;GO:0008514;GO:0009408;GO:0009986;GO:0015127;GO:0015732;GO:0016324;GO:0030644;GO:0031427;GO:0042626;GO:0043225;GO:0043627;GO:0046581;GO:0046685;GO:0055085;GO:0070327	Canalicular multispecific organic anion transporter 1	SwissProt
tdn_54418	33.98	3e-27	122	sp|Q92887|MRP2_HUMAN	Canalicular multispecific organic anion transporter 1 OS=Homo sapiens GN=ABCC2 PE=1 SV=3	0.772200772200772	0.132038834951456	9606	Eukaryota:Metazoa:Chordata:Craniata:Vertebrata:Euteleostomi:Mammalia:Eutheria:Euarchontoglires:Primates:Haplorrhini:Catarrhini:Hominidae:Homo:Homo sapiens	ABCC2		GO:0005524;GO:0005886;GO:0005887;GO:0006810;GO:0006855;GO:0006979;GO:0008514;GO:0009408;GO:0009986;GO:0015127;GO:0015732;GO:0016324;GO:0030644;GO:0031427;GO:0042626;GO:0043225;GO:0043627;GO:0046581;GO:0046685;GO:0055085;GO:0070327	Canalicular multispecific organic anion transporter 1	SwissProt
tdn_61135	76.83	0.0	2504	sp|Q42093|AB2C_ARATH	ABC transporter C family member 2 OS=Arabidopsis thaliana GN=ABCC2 PE=1 SV=2	0.999382334774552	0.999383857054837	3702	Eukaryota:Viridiplantae:Streptophyta:Embryophyta:Tracheophyta:Spermatophyta:Magnoliophyta:eudicotyledons:Gunneridae:Pentapetalae:rosids:malvids:Brassicales:Brassicaceae:Camelineae:Arabidopsis:Arabidopsis thaliana	ABCC2	3.6.3.44	GO:0000325;GO:0005524;GO:0005773;GO:0005774;GO:0008559;GO:0016021;GO:0042626;GO:1902417;GO:1902418	ABC transporter C family member 2	SwissProt
k21_267382	31.30	5e-17	86.3	sp|Q54JR2|ABCC3_DICDI	ABC transporter C family member 3 OS=Dictyostelium discoideum GN=abcC3 PE=3 SV=1	0.939393939393939	0.0920679886685552	44689	Eukaryota:Amoebozoa:Mycetozoa:Dictyosteliida:Dictyostelium:Dictyostelium discoideum	abcC3		GO:0005215;GO:0005524;GO:0006810;GO:0016021;GO:0031154;GO:0042626	ABC transporter C family member 3	SwissProt
k31_81794	61.54	5e-34	142	sp|O15438|MRP3_HUMAN	Canalicular multispecific organic anion transporter 2 OS=Homo sapiens GN=ABCC3 PE=1 SV=3	0.936363636363636	0.0674525212835625	9606	Eukaryota:Metazoa:Chordata:Craniata:Vertebrata:Euteleostomi:Mammalia:Eutheria:Euarchontoglires:Primates:Haplorrhini:Catarrhini:Hominidae:Homo:Homo sapiens	ABCC3		GO:0005524;GO:0005886;GO:0005887;GO:0006810;GO:0008514;GO:0015432;GO:0015721;GO:0016020;GO:0042626;GO:0043225;GO:0055085	Canalicular multispecific organic anion transporter 2	SwissProt
k45_8679	80.68	2e-35	147	sp|Q9LK64|AB3C_ARATH	ABC transporter C family member 3 OS=Arabidopsis thaliana GN=ABCC3 PE=1 SV=1	0.73109243697479	0.0574636723910172	3702	Eukaryota:Viridiplantae:Streptophyta:Embryophyta:Tracheophyta:Spermatophyta:Magnoliophyta:eudicotyledons:Gunneridae:Pentapetalae:rosids:malvids:Brassicales:Brassicaceae:Camelineae:Arabidopsis:Arabidopsis thaliana	ABCC3	3.6.3.44	GO:0000325;GO:0005524;GO:0005773;GO:0005774;GO:0008559;GO:0009506;GO:0010290;GO:0015431;GO:0016021;GO:0042626;GO:0048046	ABC transporter C family member 3	SwissProt
k51_11038	80.00	2e-54	211	sp|Q9LK64|AB3C_ARATH	ABC transporter C family member 3 OS=Arabidopsis thaliana GN=ABCC3 PE=1 SV=1	0.696629213483146	0.0819022457067371	3702	Eukaryota:Viridiplantae:Streptophyta:Embryophyta:Tracheophyta:Spermatophyta:Magnoliophyta:eudicotyledons:Gunneridae:Pentapetalae:rosids:malvids:Brassicales:Brassicaceae:Camelineae:Arabidopsis:Arabidopsis thaliana	ABCC3	3.6.3.44	GO:0000325;GO:0005524;GO:0005773;GO:0005774;GO:0008559;GO:0009506;GO:0010290;GO:0015431;GO:0016021;GO:0042626;GO:0048046	ABC transporter C family member 3	SwissProt
k57_28688	59.84	9e-36	148	sp|Q9LK64|AB3C_ARATH	ABC transporter C family member 3 OS=Arabidopsis thaliana GN=ABCC3 PE=1 SV=1	0.991803278688525	0.0799207397622193	3702	Eukaryota:Viridiplantae:Streptophyta:Embryophyta:Tracheophyta:Spermatophyta:Magnoliophyta:eudicotyledons:Gunneridae:Pentapetalae:rosids:malvids:Brassicales:Brassicaceae:Camelineae:Arabidopsis:Arabidopsis thaliana	ABCC3	3.6.3.44	GO:0000325;GO:0005524;GO:0005773;GO:0005774;GO:0008559;GO:0009506;GO:0010290;GO:0015431;GO:0016021;GO:0042626;GO:0048046	ABC transporter C family member 3	SwissProt
k61_27138	84.25	6e-58	223	sp|Q9LK64|AB3C_ARATH	ABC transporter C family member 3 OS=Arabidopsis thaliana GN=ABCC3 PE=1 SV=1	0.646153846153846	0.083223249669749	3702	Eukaryota:Viridiplantae:Streptophyta:Embryophyta:Tracheophyta:Spermatophyta:Magnoliophyta:eudicotyledons:Gunneridae:Pentapetalae:rosids:malvids:Brassicales:Brassicaceae:Camelineae:Arabidopsis:Arabidopsis thaliana	ABCC3	3.6.3.44	GO:0000325;GO:0005524;GO:0005773;GO:0005774;GO:0008559;GO:0009506;GO:0010290;GO:0015431;GO:0016021;GO:0042626;GO:0048046	ABC transporter C family member 3	SwissProt
k63_20816	53.92	9e-60	229	sp|Q9LK64|AB3C_ARATH	ABC transporter C family member 3 OS=Arabidopsis thaliana GN=ABCC3 PE=1 SV=1	0.954337899543379	0.142007926023778	3702	Eukaryota:Viridiplantae:Streptophyta:Embryophyta:Tracheophyta:Spermatophyta:Magnoliophyta:eudicotyledons:Gunneridae:Pentapetalae:rosids:malvids:Brassicales:Brassicaceae:Camelineae:Arabidopsis:Arabidopsis thaliana	ABCC3	3.6.3.44	GO:0000325;GO:0005524;GO:0005773;GO:0005774;GO:0008559;GO:0009506;GO:0010290;GO:0015431;GO:0016021;GO:0042626;GO:0048046	ABC transporter C family member 3	SwissProt
k75_9290	61.84	8e-48	190	sp|Q9LK64|AB3C_ARATH	ABC transporter C family member 3 OS=Arabidopsis thaliana GN=ABCC3 PE=1 SV=1	0.665198237885463	0.0997357992073976	3702	Eukaryota:Viridiplantae:Streptophyta:Embryophyta:Tracheophyta:Spermatophyta:Magnoliophyta:eudicotyledons:Gunneridae:Pentapetalae:rosids:malvids:Brassicales:Brassicaceae:Camelineae:Arabidopsis:Arabidopsis thaliana	ABCC3	3.6.3.44	GO:0000325;GO:0005524;GO:0005773;GO:0005774;GO:0008559;GO:0009506;GO:0010290;GO:0015431;GO:0016021;GO:0042626;GO:0048046	ABC transporter C family member 3	SwissProt
tdn_160214	60.26	0.0	808	sp|Q9LK64|AB3C_ARATH	ABC transporter C family member 3 OS=Arabidopsis thaliana GN=ABCC3 PE=1 SV=1	0.991465149359886	0.455746367239102	3702	Eukaryota:Viridiplantae:Streptophyta:Embryophyta:Tracheophyta:Spermatophyta:Magnoliophyta:eudicotyledons:Gunneridae:Pentapetalae:rosids:malvids:Brassicales:Brassicaceae:Camelineae:Arabidopsis:Arabidopsis thaliana	ABCC3	3.6.3.44	GO:0000325;GO:0005524;GO:0005773;GO:0005774;GO:0008559;GO:0009506;GO:0010290;GO:0015431;GO:0016021;GO:0042626;GO:0048046	ABC transporter C family member 3	SwissProt
tdn_168273	42.57	4e-42	171	sp|Q9LK64|AB3C_ARATH	ABC transporter C family member 3 OS=Arabidopsis thaliana GN=ABCC3 PE=1 SV=1	0.933649289099526	0.132760898282695	3702	Eukaryota:Viridiplantae:Streptophyta:Embryophyta:Tracheophyta:Spermatophyta:Magnoliophyta:eudicotyledons:Gunneridae:Pentapetalae:rosids:malvids:Brassicales:Brassicaceae:Camelineae:Arabidopsis:Arabidopsis thaliana	ABCC3	3.6.3.44	GO:0000325;GO:0005524;GO:0005773;GO:0005774;GO:0008559;GO:0009506;GO:0010290;GO:0015431;GO:0016021;GO:0042626;GO:0048046	ABC transporter C family member 3	SwissProt
tdn_168276	54.70	0.0	672	sp|Q9LK64|AB3C_ARATH	ABC transporter C family member 3 OS=Arabidopsis thaliana GN=ABCC3 PE=1 SV=1	0.912121212121212	0.400264200792602	3702	Eukaryota:Viridiplantae:Streptophyta:Embryophyta:Tracheophyta:Spermatophyta:Magnoliophyta:eudicotyledons:Gunneridae:Pentapetalae:rosids:malvids:Brassicales:Brassicaceae:Camelineae:Arabidopsis:Arabidopsis thaliana	ABCC3	3.6.3.44	GO:0000325;GO:0005524;GO:0005773;GO:0005774;GO:0008559;GO:0009506;GO:0010290;GO:0015431;GO:0016021;GO:0042626;GO:0048046	ABC transporter C family member 3	SwissProt
tdn_177740	69.28	0.0	1023	sp|Q9LK64|AB3C_ARATH	ABC transporter C family member 3 OS=Arabidopsis thaliana GN=ABCC3 PE=1 SV=1	0.998644986449865	0.486129458388375	3702	Eukaryota:Viridiplantae:Streptophyta:Embryophyta:Tracheophyta:Spermatophyta:Magnoliophyta:eudicotyledons:Gunneridae:Pentapetalae:rosids:malvids:Brassicales:Brassicaceae:Camelineae:Arabidopsis:Arabidopsis thaliana	ABCC3	3.6.3.44	GO:0000325;GO:0005524;GO:0005773;GO:0005774;GO:0008559;GO:0009506;GO:0010290;GO:0015431;GO:0016021;GO:0042626;GO:0048046	ABC transporter C family member 3	SwissProt
tdn_178339	65.46	0.0	757	sp|Q9LK64|AB3C_ARATH	ABC transporter C family member 3 OS=Arabidopsis thaliana GN=ABCC3 PE=1 SV=1	0.984641638225256	0.381770145310436	3702	Eukaryota:Viridiplantae:Streptophyta:Embryophyta:Tracheophyta:Spermatophyta:Magnoliophyta:eudicotyledons:Gunneridae:Pentapetalae:rosids:malvids:Brassicales:Brassicaceae:Camelineae:Arabidopsis:Arabidopsis thaliana	ABCC3	3.6.3.44	GO:0000325;GO:0005524;GO:0005773;GO:0005774;GO:0008559;GO:0009506;GO:0010290;GO:0015431;GO:0016021;GO:0042626;GO:0048046	ABC transporter C family member 3	SwissProt
tdn_178341	71.43	0.0	956	sp|Q9LK64|AB3C_ARATH	ABC transporter C family member 3 OS=Arabidopsis thaliana GN=ABCC3 PE=1 SV=1	0.886920980926431	0.4332892998679	3702	Eukaryota:Viridiplantae:Streptophyta:Embryophyta:Tracheophyta:Spermatophyta:Magnoliophyta:eudicotyledons:Gunneridae:Pentapetalae:rosids:malvids:Brassicales:Brassicaceae:Camelineae:Arabidopsis:Arabidopsis thaliana	ABCC3	3.6.3.44	GO:0000325;GO:0005524;GO:0005773;GO:0005774;GO:0008559;GO:0009506;GO:0010290;GO:0015431;GO:0016021;GO:0042626;GO:0048046	ABC transporter C family member 3	SwissProt
tdn_27079	62.71	3e-16	83.6	sp|Q9LK64|AB3C_ARATH	ABC transporter C family member 3 OS=Arabidopsis thaliana GN=ABCC3 PE=1 SV=1	0.591836734693878	0.0376486129458388	3702	Eukaryota:Viridiplantae:Streptophyta:Embryophyta:Tracheophyta:Spermatophyta:Magnoliophyta:eudicotyledons:Gunneridae:Pentapetalae:rosids:malvids:Brassicales:Brassicaceae:Camelineae:Arabidopsis:Arabidopsis thaliana	ABCC3	3.6.3.44	GO:0000325;GO:0005524;GO:0005773;GO:0005774;GO:0008559;GO:0009506;GO:0010290;GO:0015431;GO:0016021;GO:0042626;GO:0048046	ABC transporter C family member 3	SwissProt
tdn_34947	41.28	3e-17	87.0	sp|B2RX12|MRP3_MOUSE	Canalicular multispecific organic anion transporter 2 OS=Mus musculus GN=Abcc3 PE=1 SV=1	0.990740740740741	0.0709126723571898	10090	Eukaryota:Metazoa:Chordata:Craniata:Vertebrata:Euteleostomi:Mammalia:Eutheria:Euarchontoglires:Glires:Rodentia:Sciurognathi:Muroidea:Muridae:Murinae:Mus:Mus:Mus musculus	Abcc3		GO:0005524;GO:0005887;GO:0015722;GO:0042626	Canalicular multispecific organic anion transporter 2	SwissProt
tdn_39486	62.39	4e-32	136	sp|B2RX12|MRP3_MOUSE	Canalicular multispecific organic anion transporter 2 OS=Mus musculus GN=Abcc3 PE=1 SV=1	0.981818181818182	0.0709126723571898	10090	Eukaryota:Metazoa:Chordata:Craniata:Vertebrata:Euteleostomi:Mammalia:Eutheria:Euarchontoglires:Glires:Rodentia:Sciurognathi:Muroidea:Muridae:Murinae:Mus:Mus:Mus musculus	Abcc3		GO:0005524;GO:0005887;GO:0015722;GO:0042626	Canalicular multispecific organic anion transporter 2	SwissProt
tdn_48142	67.63	9e-50	196	sp|O15438|MRP3_HUMAN	Canalicular multispecific organic anion transporter 2 OS=Homo sapiens GN=ABCC3 PE=1 SV=3	0.666666666666667	0.0903732809430255	9606	Eukaryota:Metazoa:Chordata:Craniata:Vertebrata:Euteleostomi:Mammalia:Eutheria:Euarchontoglires:Primates:Haplorrhini:Catarrhini:Hominidae:Homo:Homo sapiens	ABCC3		GO:0005524;GO:0005886;GO:0005887;GO:0006810;GO:0008514;GO:0015432;GO:0015721;GO:0016020;GO:0042626;GO:0043225;GO:0055085	Canalicular multispecific organic anion transporter 2	SwissProt
tdn_54420	71.31	1e-46	184	sp|O15438|MRP3_HUMAN	Canalicular multispecific organic anion transporter 2 OS=Homo sapiens GN=ABCC3 PE=1 SV=3	0.991803278688525	0.0792403405370007	9606	Eukaryota:Metazoa:Chordata:Craniata:Vertebrata:Euteleostomi:Mammalia:Eutheria:Euarchontoglires:Primates:Haplorrhini:Catarrhini:Hominidae:Homo:Homo sapiens	ABCC3		GO:0005524;GO:0005886;GO:0005887;GO:0006810;GO:0008514;GO:0015432;GO:0015721;GO:0016020;GO:0042626;GO:0043225;GO:0055085	Canalicular multispecific organic anion transporter 2	SwissProt
tdn_65181	70.32	2e-58	224	sp|Q9LK64|AB3C_ARATH	ABC transporter C family member 3 OS=Arabidopsis thaliana GN=ABCC3 PE=1 SV=1	0.987179487179487	0.101717305151915	3702	Eukaryota:Viridiplantae:Streptophyta:Embryophyta:Tracheophyta:Spermatophyta:Magnoliophyta:eudicotyledons:Gunneridae:Pentapetalae:rosids:malvids:Brassicales:Brassicaceae:Camelineae:Arabidopsis:Arabidopsis thaliana	ABCC3	3.6.3.44	GO:0000325;GO:0005524;GO:0005773;GO:0005774;GO:0008559;GO:0009506;GO:0010290;GO:0015431;GO:0016021;GO:0042626;GO:0048046	ABC transporter C family member 3	SwissProt
tdn_67000	75.00	7e-43	172	sp|B2RX12|MRP3_MOUSE	Canalicular multispecific organic anion transporter 2 OS=Mus musculus GN=Abcc3 PE=1 SV=1	0.965217391304348	0.0728824688115561	10090	Eukaryota:Metazoa:Chordata:Craniata:Vertebrata:Euteleostomi:Mammalia:Eutheria:Euarchontoglires:Glires:Rodentia:Sciurognathi:Muroidea:Muridae:Murinae:Mus:Mus:Mus musculus	Abcc3		GO:0005524;GO:0005887;GO:0015722;GO:0042626	Canalicular multispecific organic anion transporter 2	SwissProt
tdn_67002	72.55	1e-82	305	sp|B2RX12|MRP3_MOUSE,sp|O88563|MRP3_RAT	Canalicular multispecific organic anion transporter 2 OS=Rattus norvegicus GN=Abcc3 PE=1 SV=1	0.980676328502415	0.133377135348226	10090	Eukaryota:Metazoa:Chordata:Craniata:Vertebrata:Euteleostomi:Mammalia:Eutheria:Euarchontoglires:Glires:Rodentia:Sciurognathi:Muroidea:Muridae:Murinae:Mus:Mus:Mus musculus	Abcc3		GO:0005524;GO:0005887;GO:0015722;GO:0042626	Canalicular multispecific organic anion transporter 2	SwissProt
tdn_67003	70.50	4e-54	209	sp|B2RX12|MRP3_MOUSE,sp|O88563|MRP3_RAT	Canalicular multispecific organic anion transporter 2 OS=Rattus norvegicus GN=Abcc3 PE=1 SV=1	0.907894736842105	0.0906701708278581	10090	Eukaryota:Metazoa:Chordata:Craniata:Vertebrata:Euteleostomi:Mammalia:Eutheria:Euarchontoglires:Glires:Rodentia:Sciurognathi:Muroidea:Muridae:Murinae:Mus:Mus:Mus musculus	Abcc3		GO:0005524;GO:0005887;GO:0015722;GO:0042626	Canalicular multispecific organic anion transporter 2	SwissProt
tdn_77261	46.41	1e-119	431	sp|Q9LK64|AB3C_ARATH	ABC transporter C family member 3 OS=Arabidopsis thaliana GN=ABCC3 PE=1 SV=1	0.885764499121265	0.334214002642008	3702	Eukaryota:Viridiplantae:Streptophyta:Embryophyta:Tracheophyta:Spermatophyta:Magnoliophyta:eudicotyledons:Gunneridae:Pentapetalae:rosids:malvids:Brassicales:Brassicaceae:Camelineae:Arabidopsis:Arabidopsis thaliana	ABCC3	3.6.3.44	GO:0000325;GO:0005524;GO:0005773;GO:0005774;GO:0008559;GO:0009506;GO:0010290;GO:0015431;GO:0016021;GO:0042626;GO:0048046	ABC transporter C family member 3	SwissProt
tgg_16902	59.69	2e-127	456	sp|Q9LK64|AB3C_ARATH	ABC transporter C family member 3 OS=Arabidopsis thaliana GN=ABCC3 PE=1 SV=1	0.982278481012658	0.258256274768824	3702	Eukaryota:Viridiplantae:Streptophyta:Embryophyta:Tracheophyta:Spermatophyta:Magnoliophyta:eudicotyledons:Gunneridae:Pentapetalae:rosids:malvids:Brassicales:Brassicaceae:Camelineae:Arabidopsis:Arabidopsis thaliana	ABCC3	3.6.3.44	GO:0000325;GO:0005524;GO:0005773;GO:0005774;GO:0008559;GO:0009506;GO:0010290;GO:0015431;GO:0016021;GO:0042626;GO:0048046	ABC transporter C family member 3	SwissProt
tgg_16903	59.69	2e-127	455	sp|Q9LK64|AB3C_ARATH	ABC transporter C family member 3 OS=Arabidopsis thaliana GN=ABCC3 PE=1 SV=1	0.982278481012658	0.258256274768824	3702	Eukaryota:Viridiplantae:Streptophyta:Embryophyta:Tracheophyta:Spermatophyta:Magnoliophyta:eudicotyledons:Gunneridae:Pentapetalae:rosids:malvids:Brassicales:Brassicaceae:Camelineae:Arabidopsis:Arabidopsis thaliana	ABCC3	3.6.3.44	GO:0000325;GO:0005524;GO:0005773;GO:0005774;GO:0008559;GO:0009506;GO:0010290;GO:0015431;GO:0016021;GO:0042626;GO:0048046	ABC transporter C family member 3	SwissProt
tgg_2078	52.11	3e-47	187	sp|Q9LK64|AB3C_ARATH	ABC transporter C family member 3 OS=Arabidopsis thaliana GN=ABCC3 PE=1 SV=1	0.994708994708995	0.123513870541612	3702	Eukaryota:Viridiplantae:Streptophyta:Embryophyta:Tracheophyta:Spermatophyta:Magnoliophyta:eudicotyledons:Gunneridae:Pentapetalae:rosids:malvids:Brassicales:Brassicaceae:Camelineae:Arabidopsis:Arabidopsis thaliana	ABCC3	3.6.3.44	GO:0000325;GO:0005524;GO:0005773;GO:0005774;GO:0008559;GO:0009506;GO:0010290;GO:0015431;GO:0016021;GO:0042626;GO:0048046	ABC transporter C family member 3	SwissProt
tgg_23068	77.91	3e-117	421	sp|Q9LK64|AB3C_ARATH	ABC transporter C family member 3 OS=Arabidopsis thaliana GN=ABCC3 PE=1 SV=1	0.996124031007752	0.169749009247028	3702	Eukaryota:Viridiplantae:Streptophyta:Embryophyta:Tracheophyta:Spermatophyta:Magnoliophyta:eudicotyledons:Gunneridae:Pentapetalae:rosids:malvids:Brassicales:Brassicaceae:Camelineae:Arabidopsis:Arabidopsis thaliana	ABCC3	3.6.3.44	GO:0000325;GO:0005524;GO:0005773;GO:0005774;GO:0008559;GO:0009506;GO:0010290;GO:0015431;GO:0016021;GO:0042626;GO:0048046	ABC transporter C family member 3	SwissProt
tgg_25206	72.60	2e-150	531	sp|Q9LK64|AB3C_ARATH	ABC transporter C family member 3 OS=Arabidopsis thaliana GN=ABCC3 PE=1 SV=1	0.997175141242938	0.233157199471598	3702	Eukaryota:Viridiplantae:Streptophyta:Embryophyta:Tracheophyta:Spermatophyta:Magnoliophyta:eudicotyledons:Gunneridae:Pentapetalae:rosids:malvids:Brassicales:Brassicaceae:Camelineae:Arabidopsis:Arabidopsis thaliana	ABCC3	3.6.3.44	GO:0000325;GO:0005524;GO:0005773;GO:0005774;GO:0008559;GO:0009506;GO:0010290;GO:0015431;GO:0016021;GO:0042626;GO:0048046	ABC transporter C family member 3	SwissProt
tgg_27288	58.79	1e-55	216	sp|Q9LK64|AB3C_ARATH	ABC transporter C family member 3 OS=Arabidopsis thaliana GN=ABCC3 PE=1 SV=1	0.834101382488479	0.119550858652576	3702	Eukaryota:Viridiplantae:Streptophyta:Embryophyta:Tracheophyta:Spermatophyta:Magnoliophyta:eudicotyledons:Gunneridae:Pentapetalae:rosids:malvids:Brassicales:Brassicaceae:Camelineae:Arabidopsis:Arabidopsis thaliana	ABCC3	3.6.3.44	GO:0000325;GO:0005524;GO:0005773;GO:0005774;GO:0008559;GO:0009506;GO:0010290;GO:0015431;GO:0016021;GO:0042626;GO:0048046	ABC transporter C family member 3	SwissProt
tgg_42749	80.05	2e-176	618	sp|Q9LK64|AB3C_ARATH	ABC transporter C family member 3 OS=Arabidopsis thaliana GN=ABCC3 PE=1 SV=1	0.997340425531915	0.247027741083223	3702	Eukaryota:Viridiplantae:Streptophyta:Embryophyta:Tracheophyta:Spermatophyta:Magnoliophyta:eudicotyledons:Gunneridae:Pentapetalae:rosids:malvids:Brassicales:Brassicaceae:Camelineae:Arabidopsis:Arabidopsis thaliana	ABCC3	3.6.3.44	GO:0000325;GO:0005524;GO:0005773;GO:0005774;GO:0008559;GO:0009506;GO:0010290;GO:0015431;GO:0016021;GO:0042626;GO:0048046	ABC transporter C family member 3	SwissProt
tgg_43563	85.00	4e-87	320	sp|Q9LK64|AB3C_ARATH	ABC transporter C family member 3 OS=Arabidopsis thaliana GN=ABCC3 PE=1 SV=1	0.994444444444444	0.118229854689564	3702	Eukaryota:Viridiplantae:Streptophyta:Embryophyta:Tracheophyta:Spermatophyta:Magnoliophyta:eudicotyledons:Gunneridae:Pentapetalae:rosids:malvids:Brassicales:Brassicaceae:Camelineae:Arabidopsis:Arabidopsis thaliana	ABCC3	3.6.3.44	GO:0000325;GO:0005524;GO:0005773;GO:0005774;GO:0008559;GO:0009506;GO:0010290;GO:0015431;GO:0016021;GO:0042626;GO:0048046	ABC transporter C family member 3	SwissProt
tgg_50547	74.25	2e-161	568	sp|Q9LK64|AB3C_ARATH	ABC transporter C family member 3 OS=Arabidopsis thaliana GN=ABCC3 PE=1 SV=1	0.958333333333333	0.243064729194188	3702	Eukaryota:Viridiplantae:Streptophyta:Embryophyta:Tracheophyta:Spermatophyta:Magnoliophyta:eudicotyledons:Gunneridae:Pentapetalae:rosids:malvids:Brassicales:Brassicaceae:Camelineae:Arabidopsis:Arabidopsis thaliana	ABCC3	3.6.3.44	GO:0000325;GO:0005524;GO:0005773;GO:0005774;GO:0008559;GO:0009506;GO:0010290;GO:0015431;GO:0016021;GO:0042626;GO:0048046	ABC transporter C family member 3	SwissProt
tgg_6170	56.49	4e-114	411	sp|Q9LK64|AB3C_ARATH	ABC transporter C family member 3 OS=Arabidopsis thaliana GN=ABCC3 PE=1 SV=1	0.986338797814208	0.243725231175694	3702	Eukaryota:Viridiplantae:Streptophyta:Embryophyta:Tracheophyta:Spermatophyta:Magnoliophyta:eudicotyledons:Gunneridae:Pentapetalae:rosids:malvids:Brassicales:Brassicaceae:Camelineae:Arabidopsis:Arabidopsis thaliana	ABCC3	3.6.3.44	GO:0000325;GO:0005524;GO:0005773;GO:0005774;GO:0008559;GO:0009506;GO:0010290;GO:0015431;GO:0016021;GO:0042626;GO:0048046	ABC transporter C family member 3	SwissProt
tgg_64952	71.76	6e-88	323	sp|Q9LK64|AB3C_ARATH	ABC transporter C family member 3 OS=Arabidopsis thaliana GN=ABCC3 PE=1 SV=1	0.990783410138249	0.142007926023778	3702	Eukaryota:Viridiplantae:Streptophyta:Embryophyta:Tracheophyta:Spermatophyta:Magnoliophyta:eudicotyledons:Gunneridae:Pentapetalae:rosids:malvids:Brassicales:Brassicaceae:Camelineae:Arabidopsis:Arabidopsis thaliana	ABCC3	3.6.3.44	GO:0000325;GO:0005524;GO:0005773;GO:0005774;GO:0008559;GO:0009506;GO:0010290;GO:0015431;GO:0016021;GO:0042626;GO:0048046	ABC transporter C family member 3	SwissProt
tgg_66437	59.88	5e-53	206	sp|Q9LK64|AB3C_ARATH	ABC transporter C family member 3 OS=Arabidopsis thaliana GN=ABCC3 PE=1 SV=1	0.994186046511628	0.112945838837517	3702	Eukaryota:Viridiplantae:Streptophyta:Embryophyta:Tracheophyta:Spermatophyta:Magnoliophyta:eudicotyledons:Gunneridae:Pentapetalae:rosids:malvids:Brassicales:Brassicaceae:Camelineae:Arabidopsis:Arabidopsis thaliana	ABCC3	3.6.3.44	GO:0000325;GO:0005524;GO:0005773;GO:0005774;GO:0008559;GO:0009506;GO:0010290;GO:0015431;GO:0016021;GO:0042626;GO:0048046	ABC transporter C family member 3	SwissProt
tgg_9012	76.75	3e-121	434	sp|Q9LK64|AB3C_ARATH	ABC transporter C family member 3 OS=Arabidopsis thaliana GN=ABCC3 PE=1 SV=1	0.996309963099631	0.177675033025099	3702	Eukaryota:Viridiplantae:Streptophyta:Embryophyta:Tracheophyta:Spermatophyta:Magnoliophyta:eudicotyledons:Gunneridae:Pentapetalae:rosids:malvids:Brassicales:Brassicaceae:Camelineae:Arabidopsis:Arabidopsis thaliana	ABCC3	3.6.3.44	GO:0000325;GO:0005524;GO:0005773;GO:0005774;GO:0008559;GO:0009506;GO:0010290;GO:0015431;GO:0016021;GO:0042626;GO:0048046	ABC transporter C family member 3	SwissProt
k33_34453	56.74	1e-36	152	sp|O15439|MRP4_HUMAN	Multidrug resistance-associated protein 4 OS=Homo sapiens GN=ABCC4 PE=1 SV=3	0.723404255319149	0.105660377358491	9606	Eukaryota:Metazoa:Chordata:Craniata:Vertebrata:Euteleostomi:Mammalia:Eutheria:Euarchontoglires:Primates:Haplorrhini:Catarrhini:Hominidae:Homo:Homo sapiens	ABCC4		GO:0002576;GO:0005524;GO:0005886;GO:0015662;GO:0016020;GO:0016021;GO:0016323;GO:0016404;GO:0031088;GO:0032310;GO:0042384;GO:0043225;GO:0055085	Multidrug resistance-associated protein 4	SwissProt
k43_25530	47.37	5e-31	132	sp|O15439|MRP4_HUMAN	Multidrug resistance-associated protein 4 OS=Homo sapiens GN=ABCC4 PE=1 SV=3	0.9921875	0.099622641509434	9606	Eukaryota:Metazoa:Chordata:Craniata:Vertebrata:Euteleostomi:Mammalia:Eutheria:Euarchontoglires:Primates:Haplorrhini:Catarrhini:Hominidae:Homo:Homo sapiens	ABCC4		GO:0002576;GO:0005524;GO:0005886;GO:0015662;GO:0016020;GO:0016021;GO:0016323;GO:0016404;GO:0031088;GO:0032310;GO:0042384;GO:0043225;GO:0055085	Multidrug resistance-associated protein 4	SwissProt
tdn_132583	37.22	4e-68	258	sp|O15439|MRP4_HUMAN	Multidrug resistance-associated protein 4 OS=Homo sapiens GN=ABCC4 PE=1 SV=3	0.959239130434783	0.270943396226415	9606	Eukaryota:Metazoa:Chordata:Craniata:Vertebrata:Euteleostomi:Mammalia:Eutheria:Euarchontoglires:Primates:Haplorrhini:Catarrhini:Hominidae:Homo:Homo sapiens	ABCC4		GO:0002576;GO:0005524;GO:0005886;GO:0015662;GO:0016020;GO:0016021;GO:0016323;GO:0016404;GO:0031088;GO:0032310;GO:0042384;GO:0043225;GO:0055085	Multidrug resistance-associated protein 4	SwissProt
tdn_159528	68.72	0.0	2075	sp|Q7DM58|AB4C_ARATH	ABC transporter C family member 4 OS=Arabidopsis thaliana GN=ABCC4 PE=2 SV=2	0.996034368803701	0.995382585751979	3702	Eukaryota:Viridiplantae:Streptophyta:Embryophyta:Tracheophyta:Spermatophyta:Magnoliophyta:eudicotyledons:Gunneridae:Pentapetalae:rosids:malvids:Brassicales:Brassicaceae:Camelineae:Arabidopsis:Arabidopsis thaliana	ABCC4	3.6.3.44	GO:0000325;GO:0005524;GO:0005773;GO:0005774;GO:0005794;GO:0005886;GO:0006855;GO:0008559;GO:0009414;GO:0009506;GO:0009611;GO:0009624;GO:0010118;GO:0016021;GO:0042626	ABC transporter C family member 4	SwissProt
tdn_27821	44.83	2e-21	100	sp|O15439|MRP4_HUMAN	Multidrug resistance-associated protein 4 OS=Homo sapiens GN=ABCC4 PE=1 SV=3	0.982905982905983	0.0860377358490566	9606	Eukaryota:Metazoa:Chordata:Craniata:Vertebrata:Euteleostomi:Mammalia:Eutheria:Euarchontoglires:Primates:Haplorrhini:Catarrhini:Hominidae:Homo:Homo sapiens	ABCC4		GO:0002576;GO:0005524;GO:0005886;GO:0015662;GO:0016020;GO:0016021;GO:0016323;GO:0016404;GO:0031088;GO:0032310;GO:0042384;GO:0043225;GO:0055085	Multidrug resistance-associated protein 4	SwissProt
tdn_47577	61.98	8e-36	148	sp|O15439|MRP4_HUMAN	Multidrug resistance-associated protein 4 OS=Homo sapiens GN=ABCC4 PE=1 SV=3	0.952380952380952	0.0905660377358491	9606	Eukaryota:Metazoa:Chordata:Craniata:Vertebrata:Euteleostomi:Mammalia:Eutheria:Euarchontoglires:Primates:Haplorrhini:Catarrhini:Hominidae:Homo:Homo sapiens	ABCC4		GO:0002576;GO:0005524;GO:0005886;GO:0015662;GO:0016020;GO:0016021;GO:0016323;GO:0016404;GO:0031088;GO:0032310;GO:0042384;GO:0043225;GO:0055085	Multidrug resistance-associated protein 4	SwissProt
tdn_47578	56.85	5e-40	162	sp|O15439|MRP4_HUMAN	Multidrug resistance-associated protein 4 OS=Homo sapiens GN=ABCC4 PE=1 SV=3	0.933774834437086	0.109433962264151	9606	Eukaryota:Metazoa:Chordata:Craniata:Vertebrata:Euteleostomi:Mammalia:Eutheria:Euarchontoglires:Primates:Haplorrhini:Catarrhini:Hominidae:Homo:Homo sapiens	ABCC4		GO:0002576;GO:0005524;GO:0005886;GO:0015662;GO:0016020;GO:0016021;GO:0016323;GO:0016404;GO:0031088;GO:0032310;GO:0042384;GO:0043225;GO:0055085	Multidrug resistance-associated protein 4	SwissProt
tdn_61779	41.44	9e-44	176	sp|O15439|MRP4_HUMAN	Multidrug resistance-associated protein 4 OS=Homo sapiens GN=ABCC4 PE=1 SV=3	0.956140350877193	0.166037735849057	9606	Eukaryota:Metazoa:Chordata:Craniata:Vertebrata:Euteleostomi:Mammalia:Eutheria:Euarchontoglires:Primates:Haplorrhini:Catarrhini:Hominidae:Homo:Homo sapiens	ABCC4		GO:0002576;GO:0005524;GO:0005886;GO:0015662;GO:0016020;GO:0016021;GO:0016323;GO:0016404;GO:0031088;GO:0032310;GO:0042384;GO:0043225;GO:0055085	Multidrug resistance-associated protein 4	SwissProt
tdn_71980	42.62	2e-106	386	sp|O15439|MRP4_HUMAN	Multidrug resistance-associated protein 4 OS=Homo sapiens GN=ABCC4 PE=1 SV=3	0.96319018404908	0.362264150943396	9606	Eukaryota:Metazoa:Chordata:Craniata:Vertebrata:Euteleostomi:Mammalia:Eutheria:Euarchontoglires:Primates:Haplorrhini:Catarrhini:Hominidae:Homo:Homo sapiens	ABCC4		GO:0002576;GO:0005524;GO:0005886;GO:0015662;GO:0016020;GO:0016021;GO:0016323;GO:0016404;GO:0031088;GO:0032310;GO:0042384;GO:0043225;GO:0055085	Multidrug resistance-associated protein 4	SwissProt
tdn_71981	30.81	9e-17	86.3	sp|O15439|MRP4_HUMAN	Multidrug resistance-associated protein 4 OS=Homo sapiens GN=ABCC4 PE=1 SV=3	0.942857142857143	0.128301886792453	9606	Eukaryota:Metazoa:Chordata:Craniata:Vertebrata:Euteleostomi:Mammalia:Eutheria:Euarchontoglires:Primates:Haplorrhini:Catarrhini:Hominidae:Homo:Homo sapiens	ABCC4		GO:0002576;GO:0005524;GO:0005886;GO:0015662;GO:0016020;GO:0016021;GO:0016323;GO:0016404;GO:0031088;GO:0032310;GO:0042384;GO:0043225;GO:0055085	Multidrug resistance-associated protein 4	SwissProt
k25_87205	76.40	1e-33	141	sp|Q7GB25|AB5C_ARATH	ABC transporter C family member 5 OS=Arabidopsis thaliana GN=ABCC5 PE=2 SV=2	0.661654135338346	0.0581241743725231	3702	Eukaryota:Viridiplantae:Streptophyta:Embryophyta:Tracheophyta:Spermatophyta:Magnoliophyta:eudicotyledons:Gunneridae:Pentapetalae:rosids:malvids:Brassicales:Brassicaceae:Camelineae:Arabidopsis:Arabidopsis thaliana	ABCC5	3.6.3.44	GO:0000325;GO:0005524;GO:0005773;GO:0005774;GO:0008281;GO:0008559;GO:0009651;GO:0016021;GO:0030007;GO:0042626;GO:1901527	ABC transporter C family member 5	SwissProt
tdn_167937	78.76	0.0	1974	sp|Q7GB25|AB5C_ARATH	ABC transporter C family member 5 OS=Arabidopsis thaliana GN=ABCC5 PE=2 SV=2	0.992902208201893	0.827608982826949	3702	Eukaryota:Viridiplantae:Streptophyta:Embryophyta:Tracheophyta:Spermatophyta:Magnoliophyta:eudicotyledons:Gunneridae:Pentapetalae:rosids:malvids:Brassicales:Brassicaceae:Camelineae:Arabidopsis:Arabidopsis thaliana	ABCC5	3.6.3.44	GO:0000325;GO:0005524;GO:0005773;GO:0005774;GO:0008281;GO:0008559;GO:0009651;GO:0016021;GO:0030007;GO:0042626;GO:1901527	ABC transporter C family member 5	SwissProt
k27_125808	29.45	3e-10	64.3	sp|Q8T6H3|ABCC6_DICDI	ABC transporter C family member 6 OS=Dictyostelium discoideum GN=abcC6 PE=3 SV=1	0.95625	0.112509252405625	44689	Eukaryota:Amoebozoa:Mycetozoa:Dictyosteliida:Dictyostelium:Dictyostelium discoideum	abcC6		GO:0005215;GO:0005524;GO:0006810;GO:0016021;GO:0031154;GO:0042626	ABC transporter C family member 6	SwissProt
k67_18329	86.36	3e-38	158	sp|Q8VZZ4|AB6C_ARATH	ABC transporter C family member 6 OS=Arabidopsis thaliana GN=ABCC6 PE=2 SV=3	0.349397590361446	0.0593451568894952	3702	Eukaryota:Viridiplantae:Streptophyta:Embryophyta:Tracheophyta:Spermatophyta:Magnoliophyta:eudicotyledons:Gunneridae:Pentapetalae:rosids:malvids:Brassicales:Brassicaceae:Camelineae:Arabidopsis:Arabidopsis thaliana	ABCC6	3.6.3.44	GO:0005524;GO:0005774;GO:0008559;GO:0009506;GO:0016021;GO:0042626	ABC transporter C family member 6	SwissProt
k39_76453	41.45	4e-17	86.7	sp|Q9LK62|AB7C_ARATH	ABC transporter C family member 7 OS=Arabidopsis thaliana GN=ABCC7 PE=1 SV=1	0.993006993006993	0.0997990622906899	3702	Eukaryota:Viridiplantae:Streptophyta:Embryophyta:Tracheophyta:Spermatophyta:Magnoliophyta:eudicotyledons:Gunneridae:Pentapetalae:rosids:malvids:Brassicales:Brassicaceae:Camelineae:Arabidopsis:Arabidopsis thaliana	ABCC7	3.6.3.44	GO:0005524;GO:0005774;GO:0008559;GO:0016021;GO:0042626;GO:0051707	ABC transporter C family member 7	SwissProt
tdn_168275	52.58	0.0	813	sp|Q9LK62|AB7C_ARATH	ABC transporter C family member 7 OS=Arabidopsis thaliana GN=ABCC7 PE=1 SV=1	0.992238033635188	0.518419290020094	3702	Eukaryota:Viridiplantae:Streptophyta:Embryophyta:Tracheophyta:Spermatophyta:Magnoliophyta:eudicotyledons:Gunneridae:Pentapetalae:rosids:malvids:Brassicales:Brassicaceae:Camelineae:Arabidopsis:Arabidopsis thaliana	ABCC7	3.6.3.44	GO:0005524;GO:0005774;GO:0008559;GO:0016021;GO:0042626;GO:0051707	ABC transporter C family member 7	SwissProt
tgg_37343	67.26	6e-37	152	sp|Q9LK62|AB7C_ARATH	ABC transporter C family member 7 OS=Arabidopsis thaliana GN=ABCC7 PE=1 SV=1	0.918032786885246	0.0743469524447421	3702	Eukaryota:Viridiplantae:Streptophyta:Embryophyta:Tracheophyta:Spermatophyta:Magnoliophyta:eudicotyledons:Gunneridae:Pentapetalae:rosids:malvids:Brassicales:Brassicaceae:Camelineae:Arabidopsis:Arabidopsis thaliana	ABCC7	3.6.3.44	GO:0005524;GO:0005774;GO:0008559;GO:0016021;GO:0042626;GO:0051707	ABC transporter C family member 7	SwissProt
tgg_70913	55.56	9e-36	149	sp|Q9LK62|AB7C_ARATH	ABC transporter C family member 7 OS=Arabidopsis thaliana GN=ABCC7 PE=1 SV=1	0.916666666666667	0.0937709310113865	3702	Eukaryota:Viridiplantae:Streptophyta:Embryophyta:Tracheophyta:Spermatophyta:Magnoliophyta:eudicotyledons:Gunneridae:Pentapetalae:rosids:malvids:Brassicales:Brassicaceae:Camelineae:Arabidopsis:Arabidopsis thaliana	ABCC7	3.6.3.44	GO:0005524;GO:0005774;GO:0008559;GO:0016021;GO:0042626;GO:0051707	ABC transporter C family member 7	SwissProt
k25_46922	71.74	1e-34	145	sp|Q8LGU1|AB8C_ARATH	ABC transporter C family member 8 OS=Arabidopsis thaliana GN=ABCC8 PE=2 SV=3	0.619047619047619	0.0621584699453552	3702	Eukaryota:Viridiplantae:Streptophyta:Embryophyta:Tracheophyta:Spermatophyta:Magnoliophyta:eudicotyledons:Gunneridae:Pentapetalae:rosids:malvids:Brassicales:Brassicaceae:Camelineae:Arabidopsis:Arabidopsis thaliana	ABCC8	3.6.3.44	GO:0005524;GO:0008559;GO:0016021	ABC transporter C family member 8	SwissProt
k27_111347	72.41	2e-46	184	sp|Q8LGU1|AB8C_ARATH	ABC transporter C family member 8 OS=Arabidopsis thaliana GN=ABCC8 PE=2 SV=3	0.821428571428571	0.078551912568306	3702	Eukaryota:Viridiplantae:Streptophyta:Embryophyta:Tracheophyta:Spermatophyta:Magnoliophyta:eudicotyledons:Gunneridae:Pentapetalae:rosids:malvids:Brassicales:Brassicaceae:Camelineae:Arabidopsis:Arabidopsis thaliana	ABCC8	3.6.3.44	GO:0005524;GO:0008559;GO:0016021	ABC transporter C family member 8	SwissProt
k29_10823	83.33	8e-42	169	sp|Q8LGU1|AB8C_ARATH	ABC transporter C family member 8 OS=Arabidopsis thaliana GN=ABCC8 PE=2 SV=3	0.66887417218543	0.0689890710382514	3702	Eukaryota:Viridiplantae:Streptophyta:Embryophyta:Tracheophyta:Spermatophyta:Magnoliophyta:eudicotyledons:Gunneridae:Pentapetalae:rosids:malvids:Brassicales:Brassicaceae:Camelineae:Arabidopsis:Arabidopsis thaliana	ABCC8	3.6.3.44	GO:0005524;GO:0008559;GO:0016021	ABC transporter C family member 8	SwissProt
k33_63126	37.63	6e-13	72.8	sp|Q8LGU1|AB8C_ARATH	ABC transporter C family member 8 OS=Arabidopsis thaliana GN=ABCC8 PE=2 SV=3	0.844036697247706	0.0628415300546448	3702	Eukaryota:Viridiplantae:Streptophyta:Embryophyta:Tracheophyta:Spermatophyta:Magnoliophyta:eudicotyledons:Gunneridae:Pentapetalae:rosids:malvids:Brassicales:Brassicaceae:Camelineae:Arabidopsis:Arabidopsis thaliana	ABCC8	3.6.3.44	GO:0005524;GO:0008559;GO:0016021	ABC transporter C family member 8	SwissProt
k39_101472	64.21	8e-28	122	sp|Q8LGU1|AB8C_ARATH	ABC transporter C family member 8 OS=Arabidopsis thaliana GN=ABCC8 PE=2 SV=3	0.580246913580247	0.064207650273224	3702	Eukaryota:Viridiplantae:Streptophyta:Embryophyta:Tracheophyta:Spermatophyta:Magnoliophyta:eudicotyledons:Gunneridae:Pentapetalae:rosids:malvids:Brassicales:Brassicaceae:Camelineae:Arabidopsis:Arabidopsis thaliana	ABCC8	3.6.3.44	GO:0005524;GO:0008559;GO:0016021	ABC transporter C family member 8	SwissProt
k45_36072	37.50	3e-08	57.0	sp|Q8LGU1|AB8C_ARATH	ABC transporter C family member 8 OS=Arabidopsis thaliana GN=ABCC8 PE=2 SV=3	0.855855855855856	0.0628415300546448	3702	Eukaryota:Viridiplantae:Streptophyta:Embryophyta:Tracheophyta:Spermatophyta:Magnoliophyta:eudicotyledons:Gunneridae:Pentapetalae:rosids:malvids:Brassicales:Brassicaceae:Camelineae:Arabidopsis:Arabidopsis thaliana	ABCC8	3.6.3.44	GO:0005524;GO:0008559;GO:0016021	ABC transporter C family member 8	SwissProt
k51_76123	79.21	2e-39	160	sp|Q8LGU1|AB8C_ARATH	ABC transporter C family member 8 OS=Arabidopsis thaliana GN=ABCC8 PE=2 SV=3	0.99009900990099	0.0683060109289618	3702	Eukaryota:Viridiplantae:Streptophyta:Embryophyta:Tracheophyta:Spermatophyta:Magnoliophyta:eudicotyledons:Gunneridae:Pentapetalae:rosids:malvids:Brassicales:Brassicaceae:Camelineae:Arabidopsis:Arabidopsis thaliana	ABCC8	3.6.3.44	GO:0005524;GO:0008559;GO:0016021	ABC transporter C family member 8	SwissProt
k65_28784	83.89	2e-83	308	sp|Q8LGU1|AB8C_ARATH	ABC transporter C family member 8 OS=Arabidopsis thaliana GN=ABCC8 PE=2 SV=3	0.972826086956522	0.122267759562842	3702	Eukaryota:Viridiplantae:Streptophyta:Embryophyta:Tracheophyta:Spermatophyta:Magnoliophyta:eudicotyledons:Gunneridae:Pentapetalae:rosids:malvids:Brassicales:Brassicaceae:Camelineae:Arabidopsis:Arabidopsis thaliana	ABCC8	3.6.3.44	GO:0005524;GO:0008559;GO:0016021	ABC transporter C family member 8	SwissProt
tdn_165264	74.66	0.0	775	sp|Q8LGU1|AB8C_ARATH	ABC transporter C family member 8 OS=Arabidopsis thaliana GN=ABCC8 PE=2 SV=3	0.986512524084778	0.349726775956284	3702	Eukaryota:Viridiplantae:Streptophyta:Embryophyta:Tracheophyta:Spermatophyta:Magnoliophyta:eudicotyledons:Gunneridae:Pentapetalae:rosids:malvids:Brassicales:Brassicaceae:Camelineae:Arabidopsis:Arabidopsis thaliana	ABCC8	3.6.3.44	GO:0005524;GO:0008559;GO:0016021	ABC transporter C family member 8	SwissProt
tdn_165266	82.40	3e-54	209	sp|Q8LGU1|AB8C_ARATH	ABC transporter C family member 8 OS=Arabidopsis thaliana GN=ABCC8 PE=2 SV=3	992	0.0846994535519126	3702	Eukaryota:Viridiplantae:Streptophyta:Embryophyta:Tracheophyta:Spermatophyta:Magnoliophyta:eudicotyledons:Gunneridae:Pentapetalae:rosids:malvids:Brassicales:Brassicaceae:Camelineae:Arabidopsis:Arabidopsis thaliana	ABCC8	3.6.3.44	GO:0005524;GO:0008559;GO:0016021	ABC transporter C family member 8	SwissProt
tdn_176733	57.25	0.0	1160	sp|Q8LGU1|AB8C_ARATH	ABC transporter C family member 8 OS=Arabidopsis thaliana GN=ABCC8 PE=2 SV=3	0.992202729044834	0.702185792349727	3702	Eukaryota:Viridiplantae:Streptophyta:Embryophyta:Tracheophyta:Spermatophyta:Magnoliophyta:eudicotyledons:Gunneridae:Pentapetalae:rosids:malvids:Brassicales:Brassicaceae:Camelineae:Arabidopsis:Arabidopsis thaliana	ABCC8	3.6.3.44	GO:0005524;GO:0008559;GO:0016021	ABC transporter C family member 8	SwissProt
tdn_63779	60.98	3e-83	308	sp|Q8LGU1|AB8C_ARATH	ABC transporter C family member 8 OS=Arabidopsis thaliana GN=ABCC8 PE=2 SV=3	0.996197718631179	0.177595628415301	3702	Eukaryota:Viridiplantae:Streptophyta:Embryophyta:Tracheophyta:Spermatophyta:Magnoliophyta:eudicotyledons:Gunneridae:Pentapetalae:rosids:malvids:Brassicales:Brassicaceae:Camelineae:Arabidopsis:Arabidopsis thaliana	ABCC8	3.6.3.44	GO:0005524;GO:0008559;GO:0016021	ABC transporter C family member 8	SwissProt
tgg_13795	63.67	4e-114	411	sp|Q8LGU1|AB8C_ARATH	ABC transporter C family member 8 OS=Arabidopsis thaliana GN=ABCC8 PE=2 SV=3	0.996784565916399	0.211748633879781	3702	Eukaryota:Viridiplantae:Streptophyta:Embryophyta:Tracheophyta:Spermatophyta:Magnoliophyta:eudicotyledons:Gunneridae:Pentapetalae:rosids:malvids:Brassicales:Brassicaceae:Camelineae:Arabidopsis:Arabidopsis thaliana	ABCC8	3.6.3.44	GO:0005524;GO:0008559;GO:0016021	ABC transporter C family member 8	SwissProt
tgg_32806	65.13	2e-84	311	sp|Q8LGU1|AB8C_ARATH	ABC transporter C family member 8 OS=Arabidopsis thaliana GN=ABCC8 PE=2 SV=3	0.995798319327731	0.161885245901639	3702	Eukaryota:Viridiplantae:Streptophyta:Embryophyta:Tracheophyta:Spermatophyta:Magnoliophyta:eudicotyledons:Gunneridae:Pentapetalae:rosids:malvids:Brassicales:Brassicaceae:Camelineae:Arabidopsis:Arabidopsis thaliana	ABCC8	3.6.3.44	GO:0005524;GO:0008559;GO:0016021	ABC transporter C family member 8	SwissProt
tgg_37706	81.14	5e-128	457	sp|Q8LGU1|AB8C_ARATH	ABC transporter C family member 8 OS=Arabidopsis thaliana GN=ABCC8 PE=2 SV=3	0.979020979020979	0.191256830601093	3702	Eukaryota:Viridiplantae:Streptophyta:Embryophyta:Tracheophyta:Spermatophyta:Magnoliophyta:eudicotyledons:Gunneridae:Pentapetalae:rosids:malvids:Brassicales:Brassicaceae:Camelineae:Arabidopsis:Arabidopsis thaliana	ABCC8	3.6.3.44	GO:0005524;GO:0008559;GO:0016021	ABC transporter C family member 8	SwissProt
tgg_37707	68.61	7e-51	198	sp|Q8LGU1|AB8C_ARATH	ABC transporter C family member 8 OS=Arabidopsis thaliana GN=ABCC8 PE=2 SV=3	0.992700729927007	0.092896174863388	3702	Eukaryota:Viridiplantae:Streptophyta:Embryophyta:Tracheophyta:Spermatophyta:Magnoliophyta:eudicotyledons:Gunneridae:Pentapetalae:rosids:malvids:Brassicales:Brassicaceae:Camelineae:Arabidopsis:Arabidopsis thaliana	ABCC8	3.6.3.44	GO:0005524;GO:0008559;GO:0016021	ABC transporter C family member 8	SwissProt
tgg_63988	54.30	2e-44	177	sp|Q8LGU1|AB8C_ARATH	ABC transporter C family member 8 OS=Arabidopsis thaliana GN=ABCC8 PE=2 SV=3	0.994285714285714	0.12431693989071	3702	Eukaryota:Viridiplantae:Streptophyta:Embryophyta:Tracheophyta:Spermatophyta:Magnoliophyta:eudicotyledons:Gunneridae:Pentapetalae:rosids:malvids:Brassicales:Brassicaceae:Camelineae:Arabidopsis:Arabidopsis thaliana	ABCC8	3.6.3.44	GO:0005524;GO:0008559;GO:0016021	ABC transporter C family member 8	SwissProt
tgg_7382	83.65	9e-96	349	sp|Q8LGU1|AB8C_ARATH	ABC transporter C family member 8 OS=Arabidopsis thaliana GN=ABCC8 PE=2 SV=3	0.953917050691244	0.141393442622951	3702	Eukaryota:Viridiplantae:Streptophyta:Embryophyta:Tracheophyta:Spermatophyta:Magnoliophyta:eudicotyledons:Gunneridae:Pentapetalae:rosids:malvids:Brassicales:Brassicaceae:Camelineae:Arabidopsis:Arabidopsis thaliana	ABCC8	3.6.3.44	GO:0005524;GO:0008559;GO:0016021	ABC transporter C family member 8	SwissProt
tgg_75692	62.26	8e-130	463	sp|Q8LGU1|AB8C_ARATH	ABC transporter C family member 8 OS=Arabidopsis thaliana GN=ABCC8 PE=2 SV=3	0.997245179063361	0.247267759562842	3702	Eukaryota:Viridiplantae:Streptophyta:Embryophyta:Tracheophyta:Spermatophyta:Magnoliophyta:eudicotyledons:Gunneridae:Pentapetalae:rosids:malvids:Brassicales:Brassicaceae:Camelineae:Arabidopsis:Arabidopsis thaliana	ABCC8	3.6.3.44	GO:0005524;GO:0008559;GO:0016021	ABC transporter C family member 8	SwissProt
k27_172720	35.29	6e-21	99.8	sp|Q9M1C7|AB9C_ARATH	ABC transporter C family member 9 OS=Arabidopsis thaliana GN=ABCC9 PE=2 SV=2	0.91025641025641	0.100929614873838	3702	Eukaryota:Viridiplantae:Streptophyta:Embryophyta:Tracheophyta:Spermatophyta:Magnoliophyta:eudicotyledons:Gunneridae:Pentapetalae:rosids:malvids:Brassicales:Brassicaceae:Camelineae:Arabidopsis:Arabidopsis thaliana	ABCC9	3.6.3.44	GO:0005524;GO:0008559;GO:0016021	ABC transporter C family member 9	SwissProt
tdn_168280	67.91	7e-49	192	sp|Q9M1C7|AB9C_ARATH	ABC transporter C family member 9 OS=Arabidopsis thaliana GN=ABCC9 PE=2 SV=2	0.992537313432836	0.0883134130146082	3702	Eukaryota:Viridiplantae:Streptophyta:Embryophyta:Tracheophyta:Spermatophyta:Magnoliophyta:eudicotyledons:Gunneridae:Pentapetalae:rosids:malvids:Brassicales:Brassicaceae:Camelineae:Arabidopsis:Arabidopsis thaliana	ABCC9	3.6.3.44	GO:0005524;GO:0008559;GO:0016021	ABC transporter C family member 9	SwissProt
tdn_170073	38.84	0.0	1062	sp|Q9M1C7|AB9C_ARATH	ABC transporter C family member 9 OS=Arabidopsis thaliana GN=ABCC9 PE=2 SV=2	0.972919418758256	0.98207171314741	3702	Eukaryota:Viridiplantae:Streptophyta:Embryophyta:Tracheophyta:Spermatophyta:Magnoliophyta:eudicotyledons:Gunneridae:Pentapetalae:rosids:malvids:Brassicales:Brassicaceae:Camelineae:Arabidopsis:Arabidopsis thaliana	ABCC9	3.6.3.44	GO:0005524;GO:0008559;GO:0016021	ABC transporter C family member 9	SwissProt
tdn_174148	63.50	0.0	1881	sp|Q9M1C7|AB9C_ARATH	ABC transporter C family member 9 OS=Arabidopsis thaliana GN=ABCC9 PE=2 SV=2	0.977557755775578	0.98273572377158	3702	Eukaryota:Viridiplantae:Streptophyta:Embryophyta:Tracheophyta:Spermatophyta:Magnoliophyta:eudicotyledons:Gunneridae:Pentapetalae:rosids:malvids:Brassicales:Brassicaceae:Camelineae:Arabidopsis:Arabidopsis thaliana	ABCC9	3.6.3.44	GO:0005524;GO:0008559;GO:0016021	ABC transporter C family member 9	SwissProt
tdn_47589	61.90	2e-31	134	sp|Q61285|ABCD2_MOUSE,sp|Q9UBJ2|ABCD2_HUMAN	ATP-binding cassette sub-family D member 2 OS=Homo sapiens GN=ABCD2 PE=1 SV=1	0.980769230769231	0.140540540540541	10090	Eukaryota:Metazoa:Chordata:Craniata:Vertebrata:Euteleostomi:Mammalia:Eutheria:Euarchontoglires:Glires:Rodentia:Sciurognathi:Muroidea:Muridae:Murinae:Mus:Mus:Mus musculus	Abcd2		GO:0000038;GO:0005524;GO:0005739;GO:0005777;GO:0005778;GO:0006635;GO:0016021;GO:0032000;GO:0042626;GO:0042760;GO:0042803;GO:0043231	ATP-binding cassette sub-family D member 2	SwissProt
k21_194007	53.91	3e-29	127	sp|P28288|ABCD3_HUMAN	ATP-binding cassette sub-family D member 3 OS=Homo sapiens GN=ABCD3 PE=1 SV=1	0.991304347826087	0.17298937784522	9606	Eukaryota:Metazoa:Chordata:Craniata:Vertebrata:Euteleostomi:Mammalia:Eutheria:Euarchontoglires:Primates:Haplorrhini:Catarrhini:Hominidae:Homo:Homo sapiens	ABCD3		GO:0005324;GO:0005524;GO:0005743;GO:0005777;GO:0005778;GO:0005782;GO:0005829;GO:0006633;GO:0006635;GO:0007031;GO:0014070;GO:0015910;GO:0016020;GO:0016021;GO:0016887;GO:0042493;GO:0042626;GO:0042760;GO:0042803;GO:0043231;GO:0055085	ATP-binding cassette sub-family D member 3	SwissProt
k31_191647	73.81	7e-49	192	sp|P28288|ABCD3_HUMAN	ATP-binding cassette sub-family D member 3 OS=Homo sapiens GN=ABCD3 PE=1 SV=1	0.984251968503937	0.18361153262519	9606	Eukaryota:Metazoa:Chordata:Craniata:Vertebrata:Euteleostomi:Mammalia:Eutheria:Euarchontoglires:Primates:Haplorrhini:Catarrhini:Hominidae:Homo:Homo sapiens	ABCD3		GO:0005324;GO:0005524;GO:0005743;GO:0005777;GO:0005778;GO:0005782;GO:0005829;GO:0006633;GO:0006635;GO:0007031;GO:0014070;GO:0015910;GO:0016020;GO:0016021;GO:0016887;GO:0042493;GO:0042626;GO:0042760;GO:0042803;GO:0043231;GO:0055085	ATP-binding cassette sub-family D member 3	SwissProt
tdn_106530	80.77	0.0	989	sp|P61221|ABCE1_HUMAN,sp|P61222|ABCE1_MOUSE	ATP-binding cassette sub-family E member 1 OS=Homo sapiens GN=ABCE1 PE=1 SV=1	0.980295566502463	0.994991652754591	9606	Eukaryota:Metazoa:Chordata:Craniata:Vertebrata:Euteleostomi:Mammalia:Eutheria:Euarchontoglires:Primates:Haplorrhini:Catarrhini:Hominidae:Homo:Homo sapiens	ABCE1		GO:0000054;GO:0005506;GO:0005524;GO:0005737;GO:0005739;GO:0005759;GO:0006413;GO:0006415;GO:0016020;GO:0016032;GO:0016887;GO:0043024;GO:0055085;GO:0060698;GO:0060702	ATP-binding cassette sub-family E member 1	SwissProt
tdn_16220	75.56	2e-14	77.4	sp|P61221|ABCE1_HUMAN,sp|P61222|ABCE1_MOUSE	ATP-binding cassette sub-family E member 1 OS=Homo sapiens GN=ABCE1 PE=1 SV=1	0.956521739130435	0.0734557595993322	9606	Eukaryota:Metazoa:Chordata:Craniata:Vertebrata:Euteleostomi:Mammalia:Eutheria:Euarchontoglires:Primates:Haplorrhini:Catarrhini:Hominidae:Homo:Homo sapiens	ABCE1		GO:0000054;GO:0005506;GO:0005524;GO:0005737;GO:0005739;GO:0005759;GO:0006413;GO:0006415;GO:0016020;GO:0016032;GO:0016887;GO:0043024;GO:0055085;GO:0060698;GO:0060702	ATP-binding cassette sub-family E member 1	SwissProt
tdn_40792	80.49	0.0	674	sp|P61221|ABCE1_HUMAN,sp|P61222|ABCE1_MOUSE	ATP-binding cassette sub-family E member 1 OS=Homo sapiens GN=ABCE1 PE=1 SV=1	0.997560975609756	0.681135225375626	9606	Eukaryota:Metazoa:Chordata:Craniata:Vertebrata:Euteleostomi:Mammalia:Eutheria:Euarchontoglires:Primates:Haplorrhini:Catarrhini:Hominidae:Homo:Homo sapiens	ABCE1		GO:0000054;GO:0005506;GO:0005524;GO:0005737;GO:0005739;GO:0005759;GO:0006413;GO:0006415;GO:0016020;GO:0016032;GO:0016887;GO:0043024;GO:0055085;GO:0060698;GO:0060702	ATP-binding cassette sub-family E member 1	SwissProt
k49_15400	86.82	1e-147	522	sp|Q8LPJ4|AB2E_ARATH	ABC transporter E family member 2 OS=Arabidopsis thaliana GN=ABCE2 PE=2 SV=1	0.996621621621622	0.48595041322314	3702	Eukaryota:Viridiplantae:Streptophyta:Embryophyta:Tracheophyta:Spermatophyta:Magnoliophyta:eudicotyledons:Gunneridae:Pentapetalae:rosids:malvids:Brassicales:Brassicaceae:Camelineae:Arabidopsis:Arabidopsis thaliana	ABCE2		GO:0000054;GO:0005215;GO:0005506;GO:0005524;GO:0005623;GO:0006413;GO:0006415;GO:0016020;GO:0016887;GO:0043024;GO:0051539	ABC transporter E family member 2	SwissProt
k65_5538	91.67	0.0	741	sp|Q8LPJ4|AB2E_ARATH	ABC transporter E family member 2 OS=Arabidopsis thaliana GN=ABCE2 PE=2 SV=1	0.997474747474748	0.652892561983471	3702	Eukaryota:Viridiplantae:Streptophyta:Embryophyta:Tracheophyta:Spermatophyta:Magnoliophyta:eudicotyledons:Gunneridae:Pentapetalae:rosids:malvids:Brassicales:Brassicaceae:Camelineae:Arabidopsis:Arabidopsis thaliana	ABCE2		GO:0000054;GO:0005215;GO:0005506;GO:0005524;GO:0005623;GO:0006413;GO:0006415;GO:0016020;GO:0016887;GO:0043024;GO:0051539	ABC transporter E family member 2	SwissProt
k71_13164	91.42	0.0	1123	sp|Q8LPJ4|AB2E_ARATH	ABC transporter E family member 2 OS=Arabidopsis thaliana GN=ABCE2 PE=2 SV=1	0.998349834983498	0.998347107438017	3702	Eukaryota:Viridiplantae:Streptophyta:Embryophyta:Tracheophyta:Spermatophyta:Magnoliophyta:eudicotyledons:Gunneridae:Pentapetalae:rosids:malvids:Brassicales:Brassicaceae:Camelineae:Arabidopsis:Arabidopsis thaliana	ABCE2		GO:0000054;GO:0005215;GO:0005506;GO:0005524;GO:0005623;GO:0006413;GO:0006415;GO:0016020;GO:0016887;GO:0043024;GO:0051539	ABC transporter E family member 2	SwissProt
tdn_174637	91.58	0.0	1123	sp|Q8LPJ4|AB2E_ARATH	ABC transporter E family member 2 OS=Arabidopsis thaliana GN=ABCE2 PE=2 SV=1	0.998349834983498	0.998347107438017	3702	Eukaryota:Viridiplantae:Streptophyta:Embryophyta:Tracheophyta:Spermatophyta:Magnoliophyta:eudicotyledons:Gunneridae:Pentapetalae:rosids:malvids:Brassicales:Brassicaceae:Camelineae:Arabidopsis:Arabidopsis thaliana	ABCE2		GO:0000054;GO:0005215;GO:0005506;GO:0005524;GO:0005623;GO:0006413;GO:0006415;GO:0016020;GO:0016887;GO:0043024;GO:0051539	ABC transporter E family member 2	SwissProt
tdn_174639	91.98	4e-108	390	sp|Q8LPJ4|AB2E_ARATH	ABC transporter E family member 2 OS=Arabidopsis thaliana GN=ABCE2 PE=2 SV=1	0.886554621848739	0.347107438016529	3702	Eukaryota:Viridiplantae:Streptophyta:Embryophyta:Tracheophyta:Spermatophyta:Magnoliophyta:eudicotyledons:Gunneridae:Pentapetalae:rosids:malvids:Brassicales:Brassicaceae:Camelineae:Arabidopsis:Arabidopsis thaliana	ABCE2		GO:0000054;GO:0005215;GO:0005506;GO:0005524;GO:0005623;GO:0006413;GO:0006415;GO:0016020;GO:0016887;GO:0043024;GO:0051539	ABC transporter E family member 2	SwissProt
tdn_174642	90.92	0.0	1115	sp|Q8LPJ4|AB2E_ARATH	ABC transporter E family member 2 OS=Arabidopsis thaliana GN=ABCE2 PE=2 SV=1	0.998349834983498	0.998347107438017	3702	Eukaryota:Viridiplantae:Streptophyta:Embryophyta:Tracheophyta:Spermatophyta:Magnoliophyta:eudicotyledons:Gunneridae:Pentapetalae:rosids:malvids:Brassicales:Brassicaceae:Camelineae:Arabidopsis:Arabidopsis thaliana	ABCE2		GO:0000054;GO:0005215;GO:0005506;GO:0005524;GO:0005623;GO:0006413;GO:0006415;GO:0016020;GO:0016887;GO:0043024;GO:0051539	ABC transporter E family member 2	SwissProt
tdn_49837	86.50	3e-73	273	sp|Q8LPJ4|AB2E_ARATH	ABC transporter E family member 2 OS=Arabidopsis thaliana GN=ABCE2 PE=2 SV=1	0.993865030674847	0.266115702479339	3702	Eukaryota:Viridiplantae:Streptophyta:Embryophyta:Tracheophyta:Spermatophyta:Magnoliophyta:eudicotyledons:Gunneridae:Pentapetalae:rosids:malvids:Brassicales:Brassicaceae:Camelineae:Arabidopsis:Arabidopsis thaliana	ABCE2		GO:0000054;GO:0005215;GO:0005506;GO:0005524;GO:0005623;GO:0006413;GO:0006415;GO:0016020;GO:0016887;GO:0043024;GO:0051539	ABC transporter E family member 2	SwissProt
tgg_62948	91.07	2e-54	210	sp|Q8LPJ4|AB2E_ARATH	ABC transporter E family member 2 OS=Arabidopsis thaliana GN=ABCE2 PE=2 SV=1	0.991071428571429	0.183471074380165	3702	Eukaryota:Viridiplantae:Streptophyta:Embryophyta:Tracheophyta:Spermatophyta:Magnoliophyta:eudicotyledons:Gunneridae:Pentapetalae:rosids:malvids:Brassicales:Brassicaceae:Camelineae:Arabidopsis:Arabidopsis thaliana	ABCE2		GO:0000054;GO:0005215;GO:0005506;GO:0005524;GO:0005623;GO:0006413;GO:0006415;GO:0016020;GO:0016887;GO:0043024;GO:0051539	ABC transporter E family member 2	SwissProt
k49_50816	60.17	1e-154	546	sp|Q6P542|ABCF1_MOUSE	ATP-binding cassette sub-family F member 1 OS=Mus musculus GN=Abcf1 PE=1 SV=1	0.931174089068826	0.542413381123059	10090	Eukaryota:Metazoa:Chordata:Craniata:Vertebrata:Euteleostomi:Mammalia:Eutheria:Euarchontoglires:Glires:Rodentia:Sciurognathi:Muroidea:Muridae:Murinae:Mus:Mus:Mus musculus	Abcf1		GO:0005524;GO:0005635;GO:0005654;GO:0005737;GO:0006413;GO:0008494;GO:0016020;GO:0016887;GO:0042788;GO:0043022;GO:0044822;GO:0045727	ATP-binding cassette sub-family F member 1	SwissProt
k65_7350	84.23	0.0	1025	sp|Q9FJH6|AB1F_ARATH	ABC transporter F family member 1 OS=Arabidopsis thaliana GN=ABCF1 PE=1 SV=1	0.998322147651007	0.998319327731092	3702	Eukaryota:Viridiplantae:Streptophyta:Embryophyta:Tracheophyta:Spermatophyta:Magnoliophyta:eudicotyledons:Gunneridae:Pentapetalae:rosids:malvids:Brassicales:Brassicaceae:Camelineae:Arabidopsis:Arabidopsis thaliana	ABCF1		GO:0005215;GO:0005524;GO:0005886;GO:0016887	ABC transporter F family member 1	SwissProt
tdn_155710	84.90	0.0	1032	sp|Q9FJH6|AB1F_ARATH	ABC transporter F family member 1 OS=Arabidopsis thaliana GN=ABCF1 PE=1 SV=1	0.998322147651007	0.998319327731092	3702	Eukaryota:Viridiplantae:Streptophyta:Embryophyta:Tracheophyta:Spermatophyta:Magnoliophyta:eudicotyledons:Gunneridae:Pentapetalae:rosids:malvids:Brassicales:Brassicaceae:Camelineae:Arabidopsis:Arabidopsis thaliana	ABCF1		GO:0005215;GO:0005524;GO:0005886;GO:0016887	ABC transporter F family member 1	SwissProt
tdn_155712	84.71	0.0	1022	sp|Q9FJH6|AB1F_ARATH	ABC transporter F family member 1 OS=Arabidopsis thaliana GN=ABCF1 PE=1 SV=1	0.998307952622673	0.998319327731092	3702	Eukaryota:Viridiplantae:Streptophyta:Embryophyta:Tracheophyta:Spermatophyta:Magnoliophyta:eudicotyledons:Gunneridae:Pentapetalae:rosids:malvids:Brassicales:Brassicaceae:Camelineae:Arabidopsis:Arabidopsis thaliana	ABCF1		GO:0005215;GO:0005524;GO:0005886;GO:0016887	ABC transporter F family member 1	SwissProt
tdn_155715	84.56	0.0	1025	sp|Q9FJH6|AB1F_ARATH	ABC transporter F family member 1 OS=Arabidopsis thaliana GN=ABCF1 PE=1 SV=1	0.998322147651007	0.998319327731092	3702	Eukaryota:Viridiplantae:Streptophyta:Embryophyta:Tracheophyta:Spermatophyta:Magnoliophyta:eudicotyledons:Gunneridae:Pentapetalae:rosids:malvids:Brassicales:Brassicaceae:Camelineae:Arabidopsis:Arabidopsis thaliana	ABCF1		GO:0005215;GO:0005524;GO:0005886;GO:0016887	ABC transporter F family member 1	SwissProt
k25_50840	49.18	7e-08	55.8	sp|Q9UG63|ABCF2_HUMAN	ATP-binding cassette sub-family F member 2 OS=Homo sapiens GN=ABCF2 PE=1 SV=2	0.571428571428571	0.0963081861958267	9606	Eukaryota:Metazoa:Chordata:Craniata:Vertebrata:Euteleostomi:Mammalia:Eutheria:Euarchontoglires:Primates:Haplorrhini:Catarrhini:Hominidae:Homo:Homo sapiens	ABCF2		GO:0005215;GO:0005524;GO:0005740;GO:0006810;GO:0016020;GO:0016887;GO:0043190	ATP-binding cassette sub-family F member 2	SwissProt
k27_124809	38.61	2e-08	57.8	sp|Q2KJA2|ABCF2_BOVIN	ATP-binding cassette sub-family F member 2 OS=Bos taurus GN=ABCF2 PE=2 SV=1	0.952380952380952	0.1504	9913	Eukaryota:Metazoa:Chordata:Craniata:Vertebrata:Euteleostomi:Mammalia:Eutheria:Laurasiatheria:Cetartiodactyla:Ruminantia:Pecora:Bovidae:Bovinae:Bos:Bos taurus	ABCF2		GO:0005524;GO:0005739;GO:0016020;GO:0016887	ATP-binding cassette sub-family F member 2	SwissProt
tdn_43161	71.33	7e-54	208	sp|Q9UG63|ABCF2_HUMAN	ATP-binding cassette sub-family F member 2 OS=Homo sapiens GN=ABCF2 PE=1 SV=2	0.993006993006993	0.224719101123595	9606	Eukaryota:Metazoa:Chordata:Craniata:Vertebrata:Euteleostomi:Mammalia:Eutheria:Euarchontoglires:Primates:Haplorrhini:Catarrhini:Hominidae:Homo:Homo sapiens	ABCF2		GO:0005215;GO:0005524;GO:0005740;GO:0006810;GO:0016020;GO:0016887;GO:0043190	ATP-binding cassette sub-family F member 2	SwissProt
tdn_48239	78.72	9e-139	493	sp|Q2KJA2|ABCF2_BOVIN	ATP-binding cassette sub-family F member 2 OS=Bos taurus GN=ABCF2 PE=2 SV=1	0.986577181208054	472	9913	Eukaryota:Metazoa:Chordata:Craniata:Vertebrata:Euteleostomi:Mammalia:Eutheria:Laurasiatheria:Cetartiodactyla:Ruminantia:Pecora:Bovidae:Bovinae:Bos:Bos taurus	ABCF2		GO:0005524;GO:0005739;GO:0016020;GO:0016887	ATP-binding cassette sub-family F member 2	SwissProt
tdn_51572	69.18	0.0	882	sp|Q2KJA2|ABCF2_BOVIN	ATP-binding cassette sub-family F member 2 OS=Bos taurus GN=ABCF2 PE=2 SV=1	0.996794871794872	992	9913	Eukaryota:Metazoa:Chordata:Craniata:Vertebrata:Euteleostomi:Mammalia:Eutheria:Laurasiatheria:Cetartiodactyla:Ruminantia:Pecora:Bovidae:Bovinae:Bos:Bos taurus	ABCF2		GO:0005524;GO:0005739;GO:0016020;GO:0016887	ATP-binding cassette sub-family F member 2	SwissProt
tdn_83876	83.47	0.0	1212	sp|Q8H0V6|AB3F_ARATH	ABC transporter F family member 3 OS=Arabidopsis thaliana GN=ABCF3 PE=1 SV=1	0.99859747545582	0.997202797202797	3702	Eukaryota:Viridiplantae:Streptophyta:Embryophyta:Tracheophyta:Spermatophyta:Magnoliophyta:eudicotyledons:Gunneridae:Pentapetalae:rosids:malvids:Brassicales:Brassicaceae:Camelineae:Arabidopsis:Arabidopsis thaliana	ABCF3		GO:0005215;GO:0005524;GO:0005829;GO:0016887;GO:0042742;GO:0046686	ABC transporter F family member 3	SwissProt
k69_3841	44.87	3e-07	53.9	sp|Q8T6B4|ABCF4_DICDI	ABC transporter F family member 4 OS=Dictyostelium discoideum GN=abcF4 PE=3 SV=1	0.527777777777778	0.0674255691768827	44689	Eukaryota:Amoebozoa:Mycetozoa:Dictyosteliida:Dictyostelium:Dictyostelium discoideum	abcF4		GO:0005524;GO:0005829;GO:0006448;GO:0016887;GO:0031288	ABC transporter F family member 4	SwissProt
k73_859	78.72	0.0	1087	sp|Q9M1H3|AB4F_ARATH	ABC transporter F family member 4 OS=Arabidopsis thaliana GN=ABCF4 PE=2 SV=1	0.977591036414566	0.972337482710927	3702	Eukaryota:Viridiplantae:Streptophyta:Embryophyta:Tracheophyta:Spermatophyta:Magnoliophyta:eudicotyledons:Gunneridae:Pentapetalae:rosids:malvids:Brassicales:Brassicaceae:Camelineae:Arabidopsis:Arabidopsis thaliana	ABCF4		GO:0005215;GO:0005524;GO:0016887	ABC transporter F family member 4	SwissProt
tdn_116591	72.14	0.0	984	sp|Q9M1H3|AB4F_ARATH	ABC transporter F family member 4 OS=Arabidopsis thaliana GN=ABCF4 PE=2 SV=1	0.992897727272727	0.972337482710927	3702	Eukaryota:Viridiplantae:Streptophyta:Embryophyta:Tracheophyta:Spermatophyta:Magnoliophyta:eudicotyledons:Gunneridae:Pentapetalae:rosids:malvids:Brassicales:Brassicaceae:Camelineae:Arabidopsis:Arabidopsis thaliana	ABCF4		GO:0005215;GO:0005524;GO:0016887	ABC transporter F family member 4	SwissProt
tdn_139058	20.21	6e-09	63.5	sp|Q8T6B4|ABCF4_DICDI	ABC transporter F family member 4 OS=Dictyostelium discoideum GN=abcF4 PE=3 SV=1	0.508450704225352	0.323117338003503	44689	Eukaryota:Amoebozoa:Mycetozoa:Dictyosteliida:Dictyostelium:Dictyostelium discoideum	abcF4		GO:0005524;GO:0005829;GO:0006448;GO:0016887;GO:0031288	ABC transporter F family member 4	SwissProt
tdn_164217	26.57	5e-07	55.8	sp|Q8T6B4|ABCF4_DICDI	ABC transporter F family member 4 OS=Dictyostelium discoideum GN=abcF4 PE=3 SV=1	0.574780058651026	0.168126094570928	44689	Eukaryota:Amoebozoa:Mycetozoa:Dictyosteliida:Dictyostelium:Dictyostelium discoideum	abcF4		GO:0005524;GO:0005829;GO:0006448;GO:0016887;GO:0031288	ABC transporter F family member 4	SwissProt
tdn_115747	82.12	0.0	1049	sp|Q9LV93|AB5F_ARATH	ABC transporter F family member 5 OS=Arabidopsis thaliana GN=ABCF5 PE=2 SV=1	0.9	0.927745664739884	3702	Eukaryota:Viridiplantae:Streptophyta:Embryophyta:Tracheophyta:Spermatophyta:Magnoliophyta:eudicotyledons:Gunneridae:Pentapetalae:rosids:malvids:Brassicales:Brassicaceae:Camelineae:Arabidopsis:Arabidopsis thaliana	ABCF5		GO:0005215;GO:0005524;GO:0009624;GO:0016887	ABC transporter F family member 5	SwissProt
k37_70658	47.67	3e-40	164	sp|P45844|ABCG1_HUMAN,sp|Q64343|ABCG1_MOUSE	ATP-binding cassette sub-family G member 1 OS=Mus musculus GN=Abcg1 PE=1 SV=1	0.994117647058824	0.256756756756757	9606	Eukaryota:Metazoa:Chordata:Craniata:Vertebrata:Euteleostomi:Mammalia:Eutheria:Euarchontoglires:Primates:Haplorrhini:Catarrhini:Hominidae:Homo:Homo sapiens	ABCG1			ATP-binding cassette sub-family G member 1	SwissProt
tdn_139605	72.65	0.0	1030	sp|O80946|AB1G_ARATH	ABC transporter G family member 1 OS=Arabidopsis thaliana GN=ABCG1 PE=2 SV=1	0.953457446808511	0.964864864864865	3702	Eukaryota:Viridiplantae:Streptophyta:Embryophyta:Tracheophyta:Spermatophyta:Magnoliophyta:eudicotyledons:Gunneridae:Pentapetalae:rosids:malvids:Brassicales:Brassicaceae:Camelineae:Arabidopsis:Arabidopsis thaliana	ABCG1		GO:0005524;GO:0005886;GO:0009624;GO:0010208;GO:0016021;GO:0042626	ABC transporter G family member 1	SwissProt
tdn_60690	56.57	1e-89	331	sp|P45844|ABCG1_HUMAN	ATP-binding cassette sub-family G member 1 OS=Homo sapiens GN=ABCG1 PE=1 SV=3	0.57396449704142	0.435103244837758	9606	Eukaryota:Metazoa:Chordata:Craniata:Vertebrata:Euteleostomi:Mammalia:Eutheria:Euarchontoglires:Primates:Haplorrhini:Catarrhini:Hominidae:Homo:Homo sapiens	ABCG1			ATP-binding cassette sub-family G member 1	SwissProt
tdn_30517	66.53	2e-81	301	sp|Q9MAH4|AB10G_ARATH	ABC transporter G family member 10 OS=Arabidopsis thaliana GN=ABCG10 PE=3 SV=1	0.991666666666667	0.401694915254237	3702	Eukaryota:Viridiplantae:Streptophyta:Embryophyta:Tracheophyta:Spermatophyta:Magnoliophyta:eudicotyledons:Gunneridae:Pentapetalae:rosids:malvids:Brassicales:Brassicaceae:Camelineae:Arabidopsis:Arabidopsis thaliana	ABCG10		GO:0005524;GO:0005886;GO:0016021;GO:0042626	ABC transporter G family member 10	SwissProt
tdn_30519	71.88	8e-62	236	sp|Q9MAH4|AB10G_ARATH	ABC transporter G family member 10 OS=Arabidopsis thaliana GN=ABCG10 PE=3 SV=1	0.873626373626374	0.267796610169492	3702	Eukaryota:Viridiplantae:Streptophyta:Embryophyta:Tracheophyta:Spermatophyta:Magnoliophyta:eudicotyledons:Gunneridae:Pentapetalae:rosids:malvids:Brassicales:Brassicaceae:Camelineae:Arabidopsis:Arabidopsis thaliana	ABCG10		GO:0005524;GO:0005886;GO:0016021;GO:0042626	ABC transporter G family member 10	SwissProt
k39_84688	67.42	1e-28	125	sp|Q8RXN0|AB11G_ARATH	ABC transporter G family member 11 OS=Arabidopsis thaliana GN=ABCG11 PE=1 SV=1	0.619718309859155	0.125177809388336	3702	Eukaryota:Viridiplantae:Streptophyta:Embryophyta:Tracheophyta:Spermatophyta:Magnoliophyta:eudicotyledons:Gunneridae:Pentapetalae:rosids:malvids:Brassicales:Brassicaceae:Camelineae:Arabidopsis:Arabidopsis thaliana	ABCG11		GO:0005524;GO:0005886;GO:0009611;GO:0009651;GO:0009737;GO:0009897;GO:0010222;GO:0010588;GO:0015245;GO:0015908;GO:0016021;GO:0042626;GO:0042803;GO:0080051	ABC transporter G family member 11	SwissProt
tdn_112058	51.52	1e-29	128	sp|Q8RXN0|AB11G_ARATH	ABC transporter G family member 11 OS=Arabidopsis thaliana GN=ABCG11 PE=1 SV=1	0.929078014184397	0.176386913229019	3702	Eukaryota:Viridiplantae:Streptophyta:Embryophyta:Tracheophyta:Spermatophyta:Magnoliophyta:eudicotyledons:Gunneridae:Pentapetalae:rosids:malvids:Brassicales:Brassicaceae:Camelineae:Arabidopsis:Arabidopsis thaliana	ABCG11		GO:0005524;GO:0005886;GO:0009611;GO:0009651;GO:0009737;GO:0009897;GO:0010222;GO:0010588;GO:0015245;GO:0015908;GO:0016021;GO:0042626;GO:0042803;GO:0080051	ABC transporter G family member 11	SwissProt
tdn_112061	50.00	1e-11	68.6	sp|Q8RXN0|AB11G_ARATH	ABC transporter G family member 11 OS=Arabidopsis thaliana GN=ABCG11 PE=1 SV=1	0.762376237623762	0.0995732574679943	3702	Eukaryota:Viridiplantae:Streptophyta:Embryophyta:Tracheophyta:Spermatophyta:Magnoliophyta:eudicotyledons:Gunneridae:Pentapetalae:rosids:malvids:Brassicales:Brassicaceae:Camelineae:Arabidopsis:Arabidopsis thaliana	ABCG11		GO:0005524;GO:0005886;GO:0009611;GO:0009651;GO:0009737;GO:0009897;GO:0010222;GO:0010588;GO:0015245;GO:0015908;GO:0016021;GO:0042626;GO:0042803;GO:0080051	ABC transporter G family member 11	SwissProt
tdn_128313	42.64	8e-77	288	sp|Q8RXN0|AB11G_ARATH	ABC transporter G family member 11 OS=Arabidopsis thaliana GN=ABCG11 PE=1 SV=1	0.587703435804702	0.458036984352774	3702	Eukaryota:Viridiplantae:Streptophyta:Embryophyta:Tracheophyta:Spermatophyta:Magnoliophyta:eudicotyledons:Gunneridae:Pentapetalae:rosids:malvids:Brassicales:Brassicaceae:Camelineae:Arabidopsis:Arabidopsis thaliana	ABCG11		GO:0005524;GO:0005886;GO:0009611;GO:0009651;GO:0009737;GO:0009897;GO:0010222;GO:0010588;GO:0015245;GO:0015908;GO:0016021;GO:0042626;GO:0042803;GO:0080051	ABC transporter G family member 11	SwissProt
tdn_159444	83.52	0.0	1169	sp|Q8RXN0|AB11G_ARATH	ABC transporter G family member 11 OS=Arabidopsis thaliana GN=ABCG11 PE=1 SV=1	0.997130559540889	0.988620199146515	3702	Eukaryota:Viridiplantae:Streptophyta:Embryophyta:Tracheophyta:Spermatophyta:Magnoliophyta:eudicotyledons:Gunneridae:Pentapetalae:rosids:malvids:Brassicales:Brassicaceae:Camelineae:Arabidopsis:Arabidopsis thaliana	ABCG11		GO:0005524;GO:0005886;GO:0009611;GO:0009651;GO:0009737;GO:0009897;GO:0010222;GO:0010588;GO:0015245;GO:0015908;GO:0016021;GO:0042626;GO:0042803;GO:0080051	ABC transporter G family member 11	SwissProt
tdn_160915	54.43	2e-98	359	sp|Q8RXN0|AB11G_ARATH	ABC transporter G family member 11 OS=Arabidopsis thaliana GN=ABCG11 PE=1 SV=1	0.730941704035874	0.460881934566145	3702	Eukaryota:Viridiplantae:Streptophyta:Embryophyta:Tracheophyta:Spermatophyta:Magnoliophyta:eudicotyledons:Gunneridae:Pentapetalae:rosids:malvids:Brassicales:Brassicaceae:Camelineae:Arabidopsis:Arabidopsis thaliana	ABCG11		GO:0005524;GO:0005886;GO:0009611;GO:0009651;GO:0009737;GO:0009897;GO:0010222;GO:0010588;GO:0015245;GO:0015908;GO:0016021;GO:0042626;GO:0042803;GO:0080051	ABC transporter G family member 11	SwissProt
tdn_160917	50.30	5e-93	342	sp|Q8RXN0|AB11G_ARATH	ABC transporter G family member 11 OS=Arabidopsis thaliana GN=ABCG11 PE=1 SV=1	0.72787610619469	0.460881934566145	3702	Eukaryota:Viridiplantae:Streptophyta:Embryophyta:Tracheophyta:Spermatophyta:Magnoliophyta:eudicotyledons:Gunneridae:Pentapetalae:rosids:malvids:Brassicales:Brassicaceae:Camelineae:Arabidopsis:Arabidopsis thaliana	ABCG11		GO:0005524;GO:0005886;GO:0009611;GO:0009651;GO:0009737;GO:0009897;GO:0010222;GO:0010588;GO:0015245;GO:0015908;GO:0016021;GO:0042626;GO:0042803;GO:0080051	ABC transporter G family member 11	SwissProt
tdn_71673	56.19	2e-29	127	sp|Q8RXN0|AB11G_ARATH	ABC transporter G family member 11 OS=Arabidopsis thaliana GN=ABCG11 PE=1 SV=1	0.702702702702703	0.147937411095306	3702	Eukaryota:Viridiplantae:Streptophyta:Embryophyta:Tracheophyta:Spermatophyta:Magnoliophyta:eudicotyledons:Gunneridae:Pentapetalae:rosids:malvids:Brassicales:Brassicaceae:Camelineae:Arabidopsis:Arabidopsis thaliana	ABCG11		GO:0005524;GO:0005886;GO:0009611;GO:0009651;GO:0009737;GO:0009897;GO:0010222;GO:0010588;GO:0015245;GO:0015908;GO:0016021;GO:0042626;GO:0042803;GO:0080051	ABC transporter G family member 11	SwissProt
tdn_71675	48.21	4e-45	180	sp|Q8RXN0|AB11G_ARATH	ABC transporter G family member 11 OS=Arabidopsis thaliana GN=ABCG11 PE=1 SV=1	0.917127071823204	0.237553342816501	3702	Eukaryota:Viridiplantae:Streptophyta:Embryophyta:Tracheophyta:Spermatophyta:Magnoliophyta:eudicotyledons:Gunneridae:Pentapetalae:rosids:malvids:Brassicales:Brassicaceae:Camelineae:Arabidopsis:Arabidopsis thaliana	ABCG11		GO:0005524;GO:0005886;GO:0009611;GO:0009651;GO:0009737;GO:0009897;GO:0010222;GO:0010588;GO:0015245;GO:0015908;GO:0016021;GO:0042626;GO:0042803;GO:0080051	ABC transporter G family member 11	SwissProt
tdn_71677	38.38	1e-13	75.5	sp|Q8RXN0|AB11G_ARATH	ABC transporter G family member 11 OS=Arabidopsis thaliana GN=ABCG11 PE=1 SV=1	0.60625	0.139402560455192	3702	Eukaryota:Viridiplantae:Streptophyta:Embryophyta:Tracheophyta:Spermatophyta:Magnoliophyta:eudicotyledons:Gunneridae:Pentapetalae:rosids:malvids:Brassicales:Brassicaceae:Camelineae:Arabidopsis:Arabidopsis thaliana	ABCG11		GO:0005524;GO:0005886;GO:0009611;GO:0009651;GO:0009737;GO:0009897;GO:0010222;GO:0010588;GO:0015245;GO:0015908;GO:0016021;GO:0042626;GO:0042803;GO:0080051	ABC transporter G family member 11	SwissProt
tgg_53691	53.67	9e-76	283	sp|Q8RXN0|AB11G_ARATH	ABC transporter G family member 11 OS=Arabidopsis thaliana GN=ABCG11 PE=1 SV=1	0.817307692307692	0.364153627311522	3702	Eukaryota:Viridiplantae:Streptophyta:Embryophyta:Tracheophyta:Spermatophyta:Magnoliophyta:eudicotyledons:Gunneridae:Pentapetalae:rosids:malvids:Brassicales:Brassicaceae:Camelineae:Arabidopsis:Arabidopsis thaliana	ABCG11		GO:0005524;GO:0005886;GO:0009611;GO:0009651;GO:0009737;GO:0009897;GO:0010222;GO:0010588;GO:0015245;GO:0015908;GO:0016021;GO:0042626;GO:0042803;GO:0080051	ABC transporter G family member 11	SwissProt
tgg_56290	54.42	1e-82	306	sp|Q8RXN0|AB11G_ARATH	ABC transporter G family member 11 OS=Arabidopsis thaliana GN=ABCG11 PE=1 SV=1	0.996466431095406	0.399715504978663	3702	Eukaryota:Viridiplantae:Streptophyta:Embryophyta:Tracheophyta:Spermatophyta:Magnoliophyta:eudicotyledons:Gunneridae:Pentapetalae:rosids:malvids:Brassicales:Brassicaceae:Camelineae:Arabidopsis:Arabidopsis thaliana	ABCG11		GO:0005524;GO:0005886;GO:0009611;GO:0009651;GO:0009737;GO:0009897;GO:0010222;GO:0010588;GO:0015245;GO:0015908;GO:0016021;GO:0042626;GO:0042803;GO:0080051	ABC transporter G family member 11	SwissProt
tgg_76266	67.80	1e-38	158	sp|Q8RXN0|AB11G_ARATH	ABC transporter G family member 11 OS=Arabidopsis thaliana GN=ABCG11 PE=1 SV=1	0.835714285714286	0.162162162162162	3702	Eukaryota:Viridiplantae:Streptophyta:Embryophyta:Tracheophyta:Spermatophyta:Magnoliophyta:eudicotyledons:Gunneridae:Pentapetalae:rosids:malvids:Brassicales:Brassicaceae:Camelineae:Arabidopsis:Arabidopsis thaliana	ABCG11		GO:0005524;GO:0005886;GO:0009611;GO:0009651;GO:0009737;GO:0009897;GO:0010222;GO:0010588;GO:0015245;GO:0015908;GO:0016021;GO:0042626;GO:0042803;GO:0080051	ABC transporter G family member 11	SwissProt
k43_49653	41.29	2e-22	105	sp|Q8T685|ABCGC_DICDI	ABC transporter G family member 12 OS=Dictyostelium discoideum GN=abcG12 PE=3 SV=1	0.836158192090395	0.221003134796238	44689	Eukaryota:Amoebozoa:Mycetozoa:Dictyosteliida:Dictyostelium:Dictyostelium discoideum	abcG12		GO:0005524;GO:0005886;GO:0006810;GO:0016021;GO:0031152;GO:0031288;GO:0042626;GO:0043190	ABC transporter G family member 12	SwissProt
tdn_163894	48.28	0.0	650	sp|Q9C8K2|AB12G_ARATH	ABC transporter G family member 12 OS=Arabidopsis thaliana GN=ABCG12 PE=1 SV=1	0.939568345323741	0.96943231441048	3702	Eukaryota:Viridiplantae:Streptophyta:Embryophyta:Tracheophyta:Spermatophyta:Magnoliophyta:eudicotyledons:Gunneridae:Pentapetalae:rosids:malvids:Brassicales:Brassicaceae:Camelineae:Arabidopsis:Arabidopsis thaliana	ABCG12		GO:0005524;GO:0005886;GO:0006869;GO:0009651;GO:0009737;GO:0010025;GO:0016021;GO:0042626	ABC transporter G family member 12	SwissProt
tdn_59573	57.14	9e-56	216	sp|Q9C8K2|AB12G_ARATH	ABC transporter G family member 12 OS=Arabidopsis thaliana GN=ABCG12 PE=1 SV=1	0.983333333333333	0.263464337700146	3702	Eukaryota:Viridiplantae:Streptophyta:Embryophyta:Tracheophyta:Spermatophyta:Magnoliophyta:eudicotyledons:Gunneridae:Pentapetalae:rosids:malvids:Brassicales:Brassicaceae:Camelineae:Arabidopsis:Arabidopsis thaliana	ABCG12		GO:0005524;GO:0005886;GO:0006869;GO:0009651;GO:0009737;GO:0010025;GO:0016021;GO:0042626	ABC transporter G family member 12	SwissProt
tdn_78315	49.84	2e-90	333	sp|Q9C8K2|AB12G_ARATH	ABC transporter G family member 12 OS=Arabidopsis thaliana GN=ABCG12 PE=1 SV=1	0.835078534031414	0.465793304221252	3702	Eukaryota:Viridiplantae:Streptophyta:Embryophyta:Tracheophyta:Spermatophyta:Magnoliophyta:eudicotyledons:Gunneridae:Pentapetalae:rosids:malvids:Brassicales:Brassicaceae:Camelineae:Arabidopsis:Arabidopsis thaliana	ABCG12		GO:0005524;GO:0005886;GO:0006869;GO:0009651;GO:0009737;GO:0010025;GO:0016021;GO:0042626	ABC transporter G family member 12	SwissProt
k75_7311	73.51	0.0	964	sp|Q9C6W5|AB14G_ARATH	ABC transporter G family member 14 OS=Arabidopsis thaliana GN=ABCG14 PE=2 SV=1	0.998473282442748	0.99537037037037	3702	Eukaryota:Viridiplantae:Streptophyta:Embryophyta:Tracheophyta:Spermatophyta:Magnoliophyta:eudicotyledons:Gunneridae:Pentapetalae:rosids:malvids:Brassicales:Brassicaceae:Camelineae:Arabidopsis:Arabidopsis thaliana	ABCG14		GO:0005524;GO:0005886;GO:0010222;GO:0010588;GO:0016021;GO:0042626	ABC transporter G family member 14	SwissProt
tdn_41945	66.17	0.0	933	sp|Q8RWI9|AB15G_ARATH	ABC transporter G family member 15 OS=Arabidopsis thaliana GN=ABCG15 PE=2 SV=2	0.963450292397661	0.965267727930536	3702	Eukaryota:Viridiplantae:Streptophyta:Embryophyta:Tracheophyta:Spermatophyta:Magnoliophyta:eudicotyledons:Gunneridae:Pentapetalae:rosids:malvids:Brassicales:Brassicaceae:Camelineae:Arabidopsis:Arabidopsis thaliana	ABCG15		GO:0005524;GO:0005886;GO:0016021;GO:0042626;GO:0080167	ABC transporter G family member 15	SwissProt
tdn_47484	73.96	0.0	1041	sp|Q8RWI9|AB15G_ARATH	ABC transporter G family member 15 OS=Arabidopsis thaliana GN=ABCG15 PE=2 SV=2	0.959537572254335	0.971056439942113	3702	Eukaryota:Viridiplantae:Streptophyta:Embryophyta:Tracheophyta:Spermatophyta:Magnoliophyta:eudicotyledons:Gunneridae:Pentapetalae:rosids:malvids:Brassicales:Brassicaceae:Camelineae:Arabidopsis:Arabidopsis thaliana	ABCG15		GO:0005524;GO:0005886;GO:0016021;GO:0042626;GO:0080167	ABC transporter G family member 15	SwissProt
tdn_50901	52.17	6e-73	275	sp|Q9M3D6|AB19G_ARATH	ABC transporter G family member 19 OS=Arabidopsis thaliana GN=ABCG19 PE=1 SV=1	0.755154639175258	0.406896551724138	3702	Eukaryota:Viridiplantae:Streptophyta:Embryophyta:Tracheophyta:Spermatophyta:Magnoliophyta:eudicotyledons:Gunneridae:Pentapetalae:rosids:malvids:Brassicales:Brassicaceae:Camelineae:Arabidopsis:Arabidopsis thaliana	ABCG19		GO:0005524;GO:0005774;GO:0005775;GO:0005886;GO:0007034;GO:0016021;GO:0042626;GO:0042891	ABC transporter G family member 19	SwissProt
tdn_79694	75.52	0.0	1031	sp|Q9LFG8|AB20G_ARATH	ABC transporter G family member 20 OS=Arabidopsis thaliana GN=ABCG20 PE=2 SV=1	0.976744186046512	0.95128552097429	3702	Eukaryota:Viridiplantae:Streptophyta:Embryophyta:Tracheophyta:Spermatophyta:Magnoliophyta:eudicotyledons:Gunneridae:Pentapetalae:rosids:malvids:Brassicales:Brassicaceae:Camelineae:Arabidopsis:Arabidopsis thaliana	ABCG20		GO:0005524;GO:0005886;GO:0010345;GO:0016021;GO:0042626	ABC transporter G family member 20	SwissProt
tgg_2161	66.91	0.0	875	sp|Q7XA72|AB21G_ARATH	ABC transporter G family member 21 OS=Arabidopsis thaliana GN=ABCG21 PE=2 SV=2	0.985401459854015	0.995535714285714	3702	Eukaryota:Viridiplantae:Streptophyta:Embryophyta:Tracheophyta:Spermatophyta:Magnoliophyta:eudicotyledons:Gunneridae:Pentapetalae:rosids:malvids:Brassicales:Brassicaceae:Camelineae:Arabidopsis:Arabidopsis thaliana	ABCG21		GO:0005524;GO:0005886;GO:0016021;GO:0042626	ABC transporter G family member 21	SwissProt
tdn_162531	76.23	0.0	1107	sp|Q93YS4|AB22G_ARATH	ABC transporter G family member 22 OS=Arabidopsis thaliana GN=ABCG22 PE=1 SV=1	0.997271487039563	0.993342210386152	3702	Eukaryota:Viridiplantae:Streptophyta:Embryophyta:Tracheophyta:Spermatophyta:Magnoliophyta:eudicotyledons:Gunneridae:Pentapetalae:rosids:malvids:Brassicales:Brassicaceae:Camelineae:Arabidopsis:Arabidopsis thaliana	ABCG22		GO:0005524;GO:0005886;GO:0009414;GO:0010148;GO:0016021;GO:0042626	ABC transporter G family member 22	SwissProt
tdn_162533	80.59	0.0	766	sp|Q93YS4|AB22G_ARATH	ABC transporter G family member 22 OS=Arabidopsis thaliana GN=ABCG22 PE=1 SV=1	0.938492063492063	0.62849533954727	3702	Eukaryota:Viridiplantae:Streptophyta:Embryophyta:Tracheophyta:Spermatophyta:Magnoliophyta:eudicotyledons:Gunneridae:Pentapetalae:rosids:malvids:Brassicales:Brassicaceae:Camelineae:Arabidopsis:Arabidopsis thaliana	ABCG22		GO:0005524;GO:0005886;GO:0009414;GO:0010148;GO:0016021;GO:0042626	ABC transporter G family member 22	SwissProt
tdn_162535	81.30	0.0	1001	sp|Q93YS4|AB22G_ARATH	ABC transporter G family member 22 OS=Arabidopsis thaliana GN=ABCG22 PE=1 SV=1	0.988727858293076	0.81624500665779	3702	Eukaryota:Viridiplantae:Streptophyta:Embryophyta:Tracheophyta:Spermatophyta:Magnoliophyta:eudicotyledons:Gunneridae:Pentapetalae:rosids:malvids:Brassicales:Brassicaceae:Camelineae:Arabidopsis:Arabidopsis thaliana	ABCG22		GO:0005524;GO:0005886;GO:0009414;GO:0010148;GO:0016021;GO:0042626	ABC transporter G family member 22	SwissProt
tdn_162536	78.27	0.0	1149	sp|Q93YS4|AB22G_ARATH	ABC transporter G family member 22 OS=Arabidopsis thaliana GN=ABCG22 PE=1 SV=1	0.987870619946092	0.982689747003995	3702	Eukaryota:Viridiplantae:Streptophyta:Embryophyta:Tracheophyta:Spermatophyta:Magnoliophyta:eudicotyledons:Gunneridae:Pentapetalae:rosids:malvids:Brassicales:Brassicaceae:Camelineae:Arabidopsis:Arabidopsis thaliana	ABCG22		GO:0005524;GO:0005886;GO:0009414;GO:0010148;GO:0016021;GO:0042626	ABC transporter G family member 22	SwissProt
tdn_162537	80.61	0.0	964	sp|Q93YS4|AB22G_ARATH	ABC transporter G family member 22 OS=Arabidopsis thaliana GN=ABCG22 PE=1 SV=1	0.996627318718381	0.788282290279627	3702	Eukaryota:Viridiplantae:Streptophyta:Embryophyta:Tracheophyta:Spermatophyta:Magnoliophyta:eudicotyledons:Gunneridae:Pentapetalae:rosids:malvids:Brassicales:Brassicaceae:Camelineae:Arabidopsis:Arabidopsis thaliana	ABCG22		GO:0005524;GO:0005886;GO:0009414;GO:0010148;GO:0016021;GO:0042626	ABC transporter G family member 22	SwissProt
tdn_162541	80.68	0.0	670	sp|Q93YS4|AB22G_ARATH	ABC transporter G family member 22 OS=Arabidopsis thaliana GN=ABCG22 PE=1 SV=1	0.997555012224939	0.543275632490013	3702	Eukaryota:Viridiplantae:Streptophyta:Embryophyta:Tracheophyta:Spermatophyta:Magnoliophyta:eudicotyledons:Gunneridae:Pentapetalae:rosids:malvids:Brassicales:Brassicaceae:Camelineae:Arabidopsis:Arabidopsis thaliana	ABCG22		GO:0005524;GO:0005886;GO:0009414;GO:0010148;GO:0016021;GO:0042626	ABC transporter G family member 22	SwissProt
tdn_69690	80.92	1e-55	214	sp|Q93YS4|AB22G_ARATH	ABC transporter G family member 22 OS=Arabidopsis thaliana GN=ABCG22 PE=1 SV=1	0.977443609022556	0.173102529960053	3702	Eukaryota:Viridiplantae:Streptophyta:Embryophyta:Tracheophyta:Spermatophyta:Magnoliophyta:eudicotyledons:Gunneridae:Pentapetalae:rosids:malvids:Brassicales:Brassicaceae:Camelineae:Arabidopsis:Arabidopsis thaliana	ABCG22		GO:0005524;GO:0005886;GO:0009414;GO:0010148;GO:0016021;GO:0042626	ABC transporter G family member 22	SwissProt
k31_190155	42.67	4e-11	66.6	sp|Q55EH8|ABCGN_DICDI	ABC transporter G family member 23 OS=Dictyostelium discoideum GN=abcG23 PE=3 SV=2	0.69811320754717	0.0998573466476462	44689	Eukaryota:Amoebozoa:Mycetozoa:Dictyosteliida:Dictyostelium:Dictyostelium discoideum	abcG23		GO:0005524;GO:0006810;GO:0016021;GO:0016887	ABC transporter G family member 23	SwissProt
k45_90033	66.28	1e-28	125	sp|Q3E9B8|AB23G_ARATH	ABC transporter G family member 23 OS=Arabidopsis thaliana GN=ABCG23 PE=2 SV=1	0.977011494252874	0.129807692307692	3702	Eukaryota:Viridiplantae:Streptophyta:Embryophyta:Tracheophyta:Spermatophyta:Magnoliophyta:eudicotyledons:Gunneridae:Pentapetalae:rosids:malvids:Brassicales:Brassicaceae:Camelineae:Arabidopsis:Arabidopsis thaliana	ABCG23		GO:0005524;GO:0005886;GO:0016021;GO:0042626	ABC transporter G family member 23	SwissProt
tdn_43211	58.14	1e-72	273	sp|Q3E9B8|AB23G_ARATH	ABC transporter G family member 23 OS=Arabidopsis thaliana GN=ABCG23 PE=2 SV=1	0.877622377622378	0.41025641025641	3702	Eukaryota:Viridiplantae:Streptophyta:Embryophyta:Tracheophyta:Spermatophyta:Magnoliophyta:eudicotyledons:Gunneridae:Pentapetalae:rosids:malvids:Brassicales:Brassicaceae:Camelineae:Arabidopsis:Arabidopsis thaliana	ABCG23		GO:0005524;GO:0005886;GO:0016021;GO:0042626	ABC transporter G family member 23	SwissProt
tdn_43212	64.25	7e-59	226	sp|Q3E9B8|AB23G_ARATH	ABC transporter G family member 23 OS=Arabidopsis thaliana GN=ABCG23 PE=2 SV=1	0.99468085106383	0.293269230769231	3702	Eukaryota:Viridiplantae:Streptophyta:Embryophyta:Tracheophyta:Spermatophyta:Magnoliophyta:eudicotyledons:Gunneridae:Pentapetalae:rosids:malvids:Brassicales:Brassicaceae:Camelineae:Arabidopsis:Arabidopsis thaliana	ABCG23		GO:0005524;GO:0005886;GO:0016021;GO:0042626	ABC transporter G family member 23	SwissProt
k69_434	56.32	3e-47	187	sp|Q84TH5|AB25G_ARATH	ABC transporter G family member 25 OS=Arabidopsis thaliana GN=ABCG25 PE=2 SV=1	855	0.261329305135952	3702	Eukaryota:Viridiplantae:Streptophyta:Embryophyta:Tracheophyta:Spermatophyta:Magnoliophyta:eudicotyledons:Gunneridae:Pentapetalae:rosids:malvids:Brassicales:Brassicaceae:Camelineae:Arabidopsis:Arabidopsis thaliana	ABCG25		GO:0005524;GO:0005886;GO:0009737;GO:0016021;GO:0042626;GO:0080168	ABC transporter G family member 25	SwissProt
tdn_147825	63.62	0.0	649	sp|Q84TH5|AB25G_ARATH	ABC transporter G family member 25 OS=Arabidopsis thaliana GN=ABCG25 PE=2 SV=1	0.995991983967936	0.74773413897281	3702	Eukaryota:Viridiplantae:Streptophyta:Embryophyta:Tracheophyta:Spermatophyta:Magnoliophyta:eudicotyledons:Gunneridae:Pentapetalae:rosids:malvids:Brassicales:Brassicaceae:Camelineae:Arabidopsis:Arabidopsis thaliana	ABCG25		GO:0005524;GO:0005886;GO:0009737;GO:0016021;GO:0042626;GO:0080168	ABC transporter G family member 25	SwissProt
k43_40471	69.49	0.0	725	sp|Q9LK50|AB26G_ARATH	ABC transporter G family member 26 OS=Arabidopsis thaliana GN=ABCG26 PE=3 SV=2	0.937163375224417	0.762043795620438	3702	Eukaryota:Viridiplantae:Streptophyta:Embryophyta:Tracheophyta:Spermatophyta:Magnoliophyta:eudicotyledons:Gunneridae:Pentapetalae:rosids:malvids:Brassicales:Brassicaceae:Camelineae:Arabidopsis:Arabidopsis thaliana	ABCG26		GO:0005524;GO:0005886;GO:0009555;GO:0010152;GO:0010584;GO:0016021;GO:0042626	ABC transporter G family member 26	SwissProt
tdn_106290	70.48	0.0	904	sp|Q9LK50|AB26G_ARATH	ABC transporter G family member 26 OS=Arabidopsis thaliana GN=ABCG26 PE=3 SV=2	0.962121212121212	0.937226277372263	3702	Eukaryota:Viridiplantae:Streptophyta:Embryophyta:Tracheophyta:Spermatophyta:Magnoliophyta:eudicotyledons:Gunneridae:Pentapetalae:rosids:malvids:Brassicales:Brassicaceae:Camelineae:Arabidopsis:Arabidopsis thaliana	ABCG26		GO:0005524;GO:0005886;GO:0009555;GO:0010152;GO:0010584;GO:0016021;GO:0042626	ABC transporter G family member 26	SwissProt
tdn_161635	62.47	0.0	1403	sp|Q9FF46|AB28G_ARATH	ABC transporter G family member 28 OS=Arabidopsis thaliana GN=ABCG28 PE=3 SV=1	0.992753623188406	0.989179440937782	3702	Eukaryota:Viridiplantae:Streptophyta:Embryophyta:Tracheophyta:Spermatophyta:Magnoliophyta:eudicotyledons:Gunneridae:Pentapetalae:rosids:malvids:Brassicales:Brassicaceae:Camelineae:Arabidopsis:Arabidopsis thaliana	ABCG28		GO:0005524;GO:0005886;GO:0016021;GO:0042626	ABC transporter G family member 28	SwissProt
k73_899	76.14	0.0	1098	sp|Q9ZUU9|AB3G_ARATH	ABC transporter G family member 3 OS=Arabidopsis thaliana GN=ABCG3 PE=1 SV=2	0.978260869565217	0.956164383561644	3702	Eukaryota:Viridiplantae:Streptophyta:Embryophyta:Tracheophyta:Spermatophyta:Magnoliophyta:eudicotyledons:Gunneridae:Pentapetalae:rosids:malvids:Brassicales:Brassicaceae:Camelineae:Arabidopsis:Arabidopsis thaliana	ABCG3		GO:0005524;GO:0005886;GO:0016021;GO:0042626	ABC transporter G family member 3	SwissProt
k25_174709	52.03	1e-23	108	sp|Q7PC88|AB31G_ARATH	ABC transporter G family member 31 OS=Arabidopsis thaliana GN=ABCG31 PE=1 SV=1	0.982608695652174	0.0841514726507714	3702	Eukaryota:Viridiplantae:Streptophyta:Embryophyta:Tracheophyta:Spermatophyta:Magnoliophyta:eudicotyledons:Gunneridae:Pentapetalae:rosids:malvids:Brassicales:Brassicaceae:Camelineae:Arabidopsis:Arabidopsis thaliana	ABCG31		GO:0005524;GO:0005886;GO:0006855;GO:0009506;GO:0016021;GO:0042626	ABC transporter G family member 31	SwissProt
tdn_53115	82.80	3e-90	330	sp|Q7PC88|AB31G_ARATH	ABC transporter G family member 31 OS=Arabidopsis thaliana GN=ABCG31 PE=1 SV=1	0.994623655913978	0.129733520336606	3702	Eukaryota:Viridiplantae:Streptophyta:Embryophyta:Tracheophyta:Spermatophyta:Magnoliophyta:eudicotyledons:Gunneridae:Pentapetalae:rosids:malvids:Brassicales:Brassicaceae:Camelineae:Arabidopsis:Arabidopsis thaliana	ABCG31		GO:0005524;GO:0005886;GO:0006855;GO:0009506;GO:0016021;GO:0042626	ABC transporter G family member 31	SwissProt
tdn_53118	65.09	5e-34	142	sp|Q7PC88|AB31G_ARATH	ABC transporter G family member 31 OS=Arabidopsis thaliana GN=ABCG31 PE=1 SV=1	0.990566037735849	0.073632538569425	3702	Eukaryota:Viridiplantae:Streptophyta:Embryophyta:Tracheophyta:Spermatophyta:Magnoliophyta:eudicotyledons:Gunneridae:Pentapetalae:rosids:malvids:Brassicales:Brassicaceae:Camelineae:Arabidopsis:Arabidopsis thaliana	ABCG31		GO:0005524;GO:0005886;GO:0006855;GO:0009506;GO:0016021;GO:0042626	ABC transporter G family member 31	SwissProt
tdn_53119	85.61	3e-66	249	sp|Q7PC88|AB31G_ARATH	ABC transporter G family member 31 OS=Arabidopsis thaliana GN=ABCG31 PE=1 SV=1	0.992805755395683	0.0967741935483871	3702	Eukaryota:Viridiplantae:Streptophyta:Embryophyta:Tracheophyta:Spermatophyta:Magnoliophyta:eudicotyledons:Gunneridae:Pentapetalae:rosids:malvids:Brassicales:Brassicaceae:Camelineae:Arabidopsis:Arabidopsis thaliana	ABCG31		GO:0005524;GO:0005886;GO:0006855;GO:0009506;GO:0016021;GO:0042626	ABC transporter G family member 31	SwissProt
tdn_53120	77.95	3e-57	219	sp|Q7PC88|AB31G_ARATH	ABC transporter G family member 31 OS=Arabidopsis thaliana GN=ABCG31 PE=1 SV=1	0.992125984251969	0.08835904628331	3702	Eukaryota:Viridiplantae:Streptophyta:Embryophyta:Tracheophyta:Spermatophyta:Magnoliophyta:eudicotyledons:Gunneridae:Pentapetalae:rosids:malvids:Brassicales:Brassicaceae:Camelineae:Arabidopsis:Arabidopsis thaliana	ABCG31		GO:0005524;GO:0005886;GO:0006855;GO:0009506;GO:0016021;GO:0042626	ABC transporter G family member 31	SwissProt
tdn_53122	70.47	5e-170	597	sp|Q7PC88|AB31G_ARATH	ABC transporter G family member 31 OS=Arabidopsis thaliana GN=ABCG31 PE=1 SV=1	0.997518610421836	0.278401122019635	3702	Eukaryota:Viridiplantae:Streptophyta:Embryophyta:Tracheophyta:Spermatophyta:Magnoliophyta:eudicotyledons:Gunneridae:Pentapetalae:rosids:malvids:Brassicales:Brassicaceae:Camelineae:Arabidopsis:Arabidopsis thaliana	ABCG31		GO:0005524;GO:0005886;GO:0006855;GO:0009506;GO:0016021;GO:0042626	ABC transporter G family member 31	SwissProt
k69_7025	72.32	1e-149	529	sp|O81016|AB32G_ARATH	ABC transporter G family member 32 OS=Arabidopsis thaliana GN=ABCG32 PE=1 SV=1	0.997014925373134	0.235915492957746	3702	Eukaryota:Viridiplantae:Streptophyta:Embryophyta:Tracheophyta:Spermatophyta:Magnoliophyta:eudicotyledons:Gunneridae:Pentapetalae:rosids:malvids:Brassicales:Brassicaceae:Camelineae:Arabidopsis:Arabidopsis thaliana	ABCG32		GO:0005524;GO:0005886;GO:0006855;GO:0016021;GO:0042335;GO:0042626	ABC transporter G family member 32	SwissProt
tdn_116778	77.95	0.0	1893	sp|O81016|AB32G_ARATH	ABC transporter G family member 32 OS=Arabidopsis thaliana GN=ABCG32 PE=1 SV=1	0.994132439228835	0.835915492957746	3702	Eukaryota:Viridiplantae:Streptophyta:Embryophyta:Tracheophyta:Spermatophyta:Magnoliophyta:eudicotyledons:Gunneridae:Pentapetalae:rosids:malvids:Brassicales:Brassicaceae:Camelineae:Arabidopsis:Arabidopsis thaliana	ABCG32		GO:0005524;GO:0005886;GO:0006855;GO:0016021;GO:0042335;GO:0042626	ABC transporter G family member 32	SwissProt
k25_140426	80.90	3e-38	156	sp|Q7PC87|AB34G_ARATH	ABC transporter G family member 34 OS=Arabidopsis thaliana GN=ABCG34 PE=2 SV=1	0.651851851851852	0.0605643496214728	3702	Eukaryota:Viridiplantae:Streptophyta:Embryophyta:Tracheophyta:Spermatophyta:Magnoliophyta:eudicotyledons:Gunneridae:Pentapetalae:rosids:malvids:Brassicales:Brassicaceae:Camelineae:Arabidopsis:Arabidopsis thaliana	ABCG34		GO:0005524;GO:0005886;GO:0016021;GO:0042626	ABC transporter G family member 34	SwissProt
k21_87990	71.54	1e-47	188	sp|Q7PC80|AB34G_ORYSJ	ABC transporter G family member 34 OS=Oryza sativa subsp. japonica GN=ABCG34 PE=3 SV=1	0.983870967741935	0.0831062670299728	39947	Eukaryota:Viridiplantae:Streptophyta:Embryophyta:Tracheophyta:Spermatophyta:Magnoliophyta:Liliopsida:Poales:Poaceae:BOP clade:Oryzoideae:Oryzeae:Oryzinae:Oryza:Oryza sativa subsp. japonica	ABCG34		GO:0005524;GO:0005886;GO:0016021;GO:0042626	ABC transporter G family member 34	SwissProt
tdn_178743	66.03	4e-61	233	sp|Q7PC86|AB35G_ARATH	ABC transporter G family member 35 OS=Arabidopsis thaliana GN=ABCG35 PE=2 SV=1	0.993589743589744	0.10748959778086	3702	Eukaryota:Viridiplantae:Streptophyta:Embryophyta:Tracheophyta:Spermatophyta:Magnoliophyta:eudicotyledons:Gunneridae:Pentapetalae:rosids:malvids:Brassicales:Brassicaceae:Camelineae:Arabidopsis:Arabidopsis thaliana	ABCG35		GO:0005524;GO:0005886;GO:0006855;GO:0009507;GO:0016020;GO:0016021;GO:0042626	ABC transporter G family member 35	SwissProt
tdn_177659	66.05	0.0	1964	sp|Q8GU92|AB35G_ORYSJ	ABC transporter G family member 35 OS=Oryza sativa subsp. japonica GN=ABCG35 PE=3 SV=1	0.994516792323509	0.986338797814208	39947	Eukaryota:Viridiplantae:Streptophyta:Embryophyta:Tracheophyta:Spermatophyta:Magnoliophyta:Liliopsida:Poales:Poaceae:BOP clade:Oryzoideae:Oryzeae:Oryzinae:Oryza:Oryza sativa subsp. japonica	ABCG35		GO:0005524;GO:0005886;GO:0016021;GO:0042626	ABC transporter G family member 35	SwissProt
tdn_29769	82.57	2e-46	184	sp|Q8GU92|AB35G_ORYSJ	ABC transporter G family member 35 OS=Oryza sativa subsp. japonica GN=ABCG35 PE=3 SV=1	0.981818181818182	0.0737704918032787	39947	Eukaryota:Viridiplantae:Streptophyta:Embryophyta:Tracheophyta:Spermatophyta:Magnoliophyta:Liliopsida:Poales:Poaceae:BOP clade:Oryzoideae:Oryzeae:Oryzinae:Oryza:Oryza sativa subsp. japonica	ABCG35		GO:0005524;GO:0005886;GO:0016021;GO:0042626	ABC transporter G family member 35	SwissProt
k21_130424	72.09	1e-33	141	sp|Q9XIE2|AB36G_ARATH	ABC transporter G family member 36 OS=Arabidopsis thaliana GN=ABCG36 PE=1 SV=1	0.787037037037037	0.0578624914908101	3702	Eukaryota:Viridiplantae:Streptophyta:Embryophyta:Tracheophyta:Spermatophyta:Magnoliophyta:eudicotyledons:Gunneridae:Pentapetalae:rosids:malvids:Brassicales:Brassicaceae:Camelineae:Arabidopsis:Arabidopsis thaliana	ABCG36		GO:0005524;GO:0005739;GO:0005774;GO:0005886;GO:0006855;GO:0009507;GO:0009627;GO:0009737;GO:0009817;GO:0009941;GO:0015086;GO:0015691;GO:0016020;GO:0016021;GO:0031348;GO:0042344;GO:0042626;GO:0042742;GO:0052544;GO:0071366	ABC transporter G family member 36	SwissProt
k23_106027	85.37	3e-55	213	sp|Q9XIE2|AB36G_ARATH	ABC transporter G family member 36 OS=Arabidopsis thaliana GN=ABCG36 PE=1 SV=1	0.991869918699187	0.0830496936691627	3702	Eukaryota:Viridiplantae:Streptophyta:Embryophyta:Tracheophyta:Spermatophyta:Magnoliophyta:eudicotyledons:Gunneridae:Pentapetalae:rosids:malvids:Brassicales:Brassicaceae:Camelineae:Arabidopsis:Arabidopsis thaliana	ABCG36		GO:0005524;GO:0005739;GO:0005774;GO:0005886;GO:0006855;GO:0009507;GO:0009627;GO:0009737;GO:0009817;GO:0009941;GO:0015086;GO:0015691;GO:0016020;GO:0016021;GO:0031348;GO:0042344;GO:0042626;GO:0042742;GO:0052544;GO:0071366	ABC transporter G family member 36	SwissProt
k25_25078	88.24	5e-55	213	sp|Q9XIE2|AB36G_ARATH	ABC transporter G family member 36 OS=Arabidopsis thaliana GN=ABCG36 PE=1 SV=1	0.751592356687898	0.0803267528931246	3702	Eukaryota:Viridiplantae:Streptophyta:Embryophyta:Tracheophyta:Spermatophyta:Magnoliophyta:eudicotyledons:Gunneridae:Pentapetalae:rosids:malvids:Brassicales:Brassicaceae:Camelineae:Arabidopsis:Arabidopsis thaliana	ABCG36		GO:0005524;GO:0005739;GO:0005774;GO:0005886;GO:0006855;GO:0009507;GO:0009627;GO:0009737;GO:0009817;GO:0009941;GO:0015086;GO:0015691;GO:0016020;GO:0016021;GO:0031348;GO:0042344;GO:0042626;GO:0042742;GO:0052544;GO:0071366	ABC transporter G family member 36	SwissProt
k37_90729	85.58	4e-101	367	sp|A2WSH0|AB36G_ORYSI,sp|Q0JLC5|AB36G_ORYSJ	ABC transporter G family member 36 OS=Oryza sativa subsp. indica GN=ABCG36 PE=2 SV=1	0.801498127340824	0.146877144818119	39946	Eukaryota:Viridiplantae:Streptophyta:Embryophyta:Tracheophyta:Spermatophyta:Magnoliophyta:Liliopsida:Poales:Poaceae:BOP clade:Oryzoideae:Oryzeae:Oryzinae:Oryza:Oryza sativa subsp. indica	ABCG36		GO:0005524;GO:0006810;GO:0016021;GO:0016887	ABC transporter G family member 36	SwissProt
k41_103910	58.52	2e-42	170	sp|A2WSH0|AB36G_ORYSI,sp|Q0JLC5|AB36G_ORYSJ,sp|Q7PC80|AB34G_ORYSJ	ABC transporter G family member 34 OS=Oryza sativa subsp. japonica GN=ABCG34 PE=3 SV=1	0.985294117647059	0.0912806539509537	39946	Eukaryota:Viridiplantae:Streptophyta:Embryophyta:Tracheophyta:Spermatophyta:Magnoliophyta:Liliopsida:Poales:Poaceae:BOP clade:Oryzoideae:Oryzeae:Oryzinae:Oryza:Oryza sativa subsp. indica	ABCG36		GO:0005524;GO:0006810;GO:0016021;GO:0016887	ABC transporter G family member 36	SwissProt
tgg_76399	78.26	2e-60	230	sp|A2WSH0|AB36G_ORYSI,sp|Q0JLC5|AB36G_ORYSJ	ABC transporter G family member 36 OS=Oryza sativa subsp. indica GN=ABCG36 PE=2 SV=1	0.992753623188406	0.094028826355525	39946	Eukaryota:Viridiplantae:Streptophyta:Embryophyta:Tracheophyta:Spermatophyta:Magnoliophyta:Liliopsida:Poales:Poaceae:BOP clade:Oryzoideae:Oryzeae:Oryzinae:Oryza:Oryza sativa subsp. indica	ABCG36		GO:0005524;GO:0006810;GO:0016021;GO:0016887	ABC transporter G family member 36	SwissProt
tgg_18921	67.11	1e-59	228	sp|Q8GU89|AB37G_ORYSJ	ABC transporter G family member 37 OS=Oryza sativa subsp. japonica GN=ABCG37 PE=2 SV=1	0.993421052631579	0.102758620689655	39947	Eukaryota:Viridiplantae:Streptophyta:Embryophyta:Tracheophyta:Spermatophyta:Magnoliophyta:Liliopsida:Poales:Poaceae:BOP clade:Oryzoideae:Oryzeae:Oryzinae:Oryza:Oryza sativa subsp. japonica	ABCG37		GO:0005524;GO:0005886;GO:0016021;GO:0042626	ABC transporter G family member 37	SwissProt
tgg_68945	73.16	1e-121	436	sp|Q8GU89|AB37G_ORYSJ	ABC transporter G family member 37 OS=Oryza sativa subsp. japonica GN=ABCG37 PE=2 SV=1	0.996323529411765	0.186896551724138	39947	Eukaryota:Viridiplantae:Streptophyta:Embryophyta:Tracheophyta:Spermatophyta:Magnoliophyta:Liliopsida:Poales:Poaceae:BOP clade:Oryzoideae:Oryzeae:Oryzinae:Oryza:Oryza sativa subsp. japonica	ABCG37		GO:0005524;GO:0005886;GO:0016021;GO:0042626	ABC transporter G family member 37	SwissProt
k21_31646	50.30	5e-45	180	sp|Q7FMW4|AB38G_ORYSJ	ABC transporter G family member 38 OS=Oryza sativa subsp. japonica GN=ABCG38 PE=3 SV=1	0.95906432748538	0.102054340622929	39947	Eukaryota:Viridiplantae:Streptophyta:Embryophyta:Tracheophyta:Spermatophyta:Magnoliophyta:Liliopsida:Poales:Poaceae:BOP clade:Oryzoideae:Oryzeae:Oryzinae:Oryza:Oryza sativa subsp. japonica	ABCG38		GO:0005524;GO:0005886;GO:0016021;GO:0042626	ABC transporter G family member 38	SwissProt
tdn_176072	54.47	1e-174	613	sp|Q7FMW4|AB38G_ORYSJ	ABC transporter G family member 38 OS=Oryza sativa subsp. japonica GN=ABCG38 PE=3 SV=1	0.99822695035461	0.376408217362492	39947	Eukaryota:Viridiplantae:Streptophyta:Embryophyta:Tracheophyta:Spermatophyta:Magnoliophyta:Liliopsida:Poales:Poaceae:BOP clade:Oryzoideae:Oryzeae:Oryzinae:Oryza:Oryza sativa subsp. japonica	ABCG38		GO:0005524;GO:0005886;GO:0016021;GO:0042626	ABC transporter G family member 38	SwissProt
k21_212327	67.46	2e-67	254	sp|Q7PC84|AB39G_ARATH	ABC transporter G family member 39 OS=Arabidopsis thaliana GN=ABCG39 PE=3 SV=1	0.994047619047619	0.115543328748281	3702	Eukaryota:Viridiplantae:Streptophyta:Embryophyta:Tracheophyta:Spermatophyta:Magnoliophyta:eudicotyledons:Gunneridae:Pentapetalae:rosids:malvids:Brassicales:Brassicaceae:Camelineae:Arabidopsis:Arabidopsis thaliana	ABCG39		GO:0000302;GO:0005524;GO:0005886;GO:0006855;GO:0016021;GO:0042626	ABC transporter G family member 39	SwissProt
tdn_177152	65.95	0.0	1974	sp|Q7PC84|AB39G_ARATH	ABC transporter G family member 39 OS=Arabidopsis thaliana GN=ABCG39 PE=3 SV=1	0.996539792387543	0.989683631361761	3702	Eukaryota:Viridiplantae:Streptophyta:Embryophyta:Tracheophyta:Spermatophyta:Magnoliophyta:eudicotyledons:Gunneridae:Pentapetalae:rosids:malvids:Brassicales:Brassicaceae:Camelineae:Arabidopsis:Arabidopsis thaliana	ABCG39		GO:0000302;GO:0005524;GO:0005886;GO:0006855;GO:0016021;GO:0042626	ABC transporter G family member 39	SwissProt
k29_106230	80.18	4e-43	172	sp|Q8GU88|AB39G_ORYSJ	ABC transporter G family member 39 OS=Oryza sativa subsp. japonica GN=ABCG39 PE=3 SV=1	0.990990990990991	0.0754847645429363	39947	Eukaryota:Viridiplantae:Streptophyta:Embryophyta:Tracheophyta:Spermatophyta:Magnoliophyta:Liliopsida:Poales:Poaceae:BOP clade:Oryzoideae:Oryzeae:Oryzinae:Oryza:Oryza sativa subsp. japonica	ABCG39		GO:0005524;GO:0005886;GO:0016021;GO:0042626	ABC transporter G family member 39	SwissProt
tdn_54061	84.73	2e-61	234	sp|Q8GU88|AB39G_ORYSJ	ABC transporter G family member 39 OS=Oryza sativa subsp. japonica GN=ABCG39 PE=3 SV=1	0.99236641221374	0.0900277008310249	39947	Eukaryota:Viridiplantae:Streptophyta:Embryophyta:Tracheophyta:Spermatophyta:Magnoliophyta:Liliopsida:Poales:Poaceae:BOP clade:Oryzoideae:Oryzeae:Oryzinae:Oryza:Oryza sativa subsp. japonica	ABCG39		GO:0005524;GO:0005886;GO:0016021;GO:0042626	ABC transporter G family member 39	SwissProt
tgg_50397	81.99	1e-141	503	sp|Q8GU88|AB39G_ORYSJ	ABC transporter G family member 39 OS=Oryza sativa subsp. japonica GN=ABCG39 PE=3 SV=1	0.922388059701493	0.212603878116343	39947	Eukaryota:Viridiplantae:Streptophyta:Embryophyta:Tracheophyta:Spermatophyta:Magnoliophyta:Liliopsida:Poales:Poaceae:BOP clade:Oryzoideae:Oryzeae:Oryzinae:Oryza:Oryza sativa subsp. japonica	ABCG39		GO:0005524;GO:0005886;GO:0016021;GO:0042626	ABC transporter G family member 39	SwissProt
k37_74615	73.56	4e-32	136	sp|Q9M9E1|AB40G_ARATH	ABC transporter G family member 40 OS=Arabidopsis thaliana GN=ABCG40 PE=1 SV=1	0.704918032786885	0.0604356992269852	3702	Eukaryota:Viridiplantae:Streptophyta:Embryophyta:Tracheophyta:Spermatophyta:Magnoliophyta:eudicotyledons:Gunneridae:Pentapetalae:rosids:malvids:Brassicales:Brassicaceae:Camelineae:Arabidopsis:Arabidopsis thaliana	ABCG40		GO:0002229;GO:0005524;GO:0005886;GO:0006855;GO:0009723;GO:0009751;GO:0009753;GO:0010193;GO:0015692;GO:0016021;GO:0042626;GO:0046865;GO:0080168	ABC transporter G family member 40	SwissProt
tdn_31022	73.64	2e-42	171	sp|Q9M9E1|AB40G_ARATH	ABC transporter G family member 40 OS=Arabidopsis thaliana GN=ABCG40 PE=1 SV=1	0.990909090909091	0.0765987350667604	3702	Eukaryota:Viridiplantae:Streptophyta:Embryophyta:Tracheophyta:Spermatophyta:Magnoliophyta:eudicotyledons:Gunneridae:Pentapetalae:rosids:malvids:Brassicales:Brassicaceae:Camelineae:Arabidopsis:Arabidopsis thaliana	ABCG40		GO:0002229;GO:0005524;GO:0005886;GO:0006855;GO:0009723;GO:0009751;GO:0009753;GO:0010193;GO:0015692;GO:0016021;GO:0042626;GO:0046865;GO:0080168	ABC transporter G family member 40	SwissProt
tdn_122291	70.16	0.0	2038	sp|Q5Z9S8|AB42G_ORYSJ	ABC transporter G family member 42 OS=Oryza sativa subsp. japonica GN=ABCG42 PE=2 SV=1	0.955691888207226	934	39947	Eukaryota:Viridiplantae:Streptophyta:Embryophyta:Tracheophyta:Spermatophyta:Magnoliophyta:Liliopsida:Poales:Poaceae:BOP clade:Oryzoideae:Oryzeae:Oryzinae:Oryza:Oryza sativa subsp. japonica	ABCG42		GO:0005524;GO:0005886;GO:0016021;GO:0042626	ABC transporter G family member 42	SwissProt
tdn_176077	58.69	8e-137	487	sp|Q5Z9S8|AB42G_ORYSJ	ABC transporter G family member 42 OS=Oryza sativa subsp. japonica GN=ABCG42 PE=2 SV=1	0.997685185185185	0.292666666666667	39947	Eukaryota:Viridiplantae:Streptophyta:Embryophyta:Tracheophyta:Spermatophyta:Magnoliophyta:Liliopsida:Poales:Poaceae:BOP clade:Oryzoideae:Oryzeae:Oryzinae:Oryza:Oryza sativa subsp. japonica	ABCG42		GO:0005524;GO:0005886;GO:0016021;GO:0042626	ABC transporter G family member 42	SwissProt
tgg_48871	53.55	3e-113	409	sp|Q5Z9S8|AB42G_ORYSJ	ABC transporter G family member 42 OS=Oryza sativa subsp. japonica GN=ABCG42 PE=2 SV=1	0.966101694915254	0.271333333333333	39947	Eukaryota:Viridiplantae:Streptophyta:Embryophyta:Tracheophyta:Spermatophyta:Magnoliophyta:Liliopsida:Poales:Poaceae:BOP clade:Oryzoideae:Oryzeae:Oryzinae:Oryza:Oryza sativa subsp. japonica	ABCG42		GO:0005524;GO:0005886;GO:0016021;GO:0042626	ABC transporter G family member 42	SwissProt
tdn_73504	71.40	0.0	810	sp|Q9SIT6|AB5G_ARATH	ABC transporter G family member 5 OS=Arabidopsis thaliana GN=ABCG5 PE=2 SV=1	0.96551724137931	0.901386748844376	3702	Eukaryota:Viridiplantae:Streptophyta:Embryophyta:Tracheophyta:Spermatophyta:Magnoliophyta:eudicotyledons:Gunneridae:Pentapetalae:rosids:malvids:Brassicales:Brassicaceae:Camelineae:Arabidopsis:Arabidopsis thaliana	ABCG5		GO:0005524;GO:0005886;GO:0016021;GO:0042626	ABC transporter G family member 5	SwissProt
tdn_54059	66.99	4e-34	143	sp|A3BXL8|AB53G_ORYSJ	ABC transporter G family member 53 OS=Oryza sativa subsp. japonica GN=ABCG53 PE=2 SV=1	0.990291262135922	0.0705394190871369	39947	Eukaryota:Viridiplantae:Streptophyta:Embryophyta:Tracheophyta:Spermatophyta:Magnoliophyta:Liliopsida:Poales:Poaceae:BOP clade:Oryzoideae:Oryzeae:Oryzinae:Oryza:Oryza sativa subsp. japonica	ABCG53		GO:0005524;GO:0006810;GO:0016021;GO:0016887	ABC transporter G family member 53	SwissProt
tdn_50900	40.35	8e-46	184	sp|Q9FNB5|AB6G_ARATH	ABC transporter G family member 6 OS=Arabidopsis thaliana GN=ABCG6 PE=2 SV=1	0.817518248175182	0.312242090784044	3702	Eukaryota:Viridiplantae:Streptophyta:Embryophyta:Tracheophyta:Spermatophyta:Magnoliophyta:eudicotyledons:Gunneridae:Pentapetalae:rosids:malvids:Brassicales:Brassicaceae:Camelineae:Arabidopsis:Arabidopsis thaliana	ABCG6		GO:0005524;GO:0005886;GO:0009624;GO:0010345;GO:0016021;GO:0042626	ABC transporter G family member 6	SwissProt
tgg_34975	72.71	0.0	1022	sp|Q9ZU35|AB7G_ARATH	ABC transporter G family member 7 OS=Arabidopsis thaliana GN=ABCG7 PE=2 SV=1	0.974114441416894	0.991724137931035	3702	Eukaryota:Viridiplantae:Streptophyta:Embryophyta:Tracheophyta:Spermatophyta:Magnoliophyta:eudicotyledons:Gunneridae:Pentapetalae:rosids:malvids:Brassicales:Brassicaceae:Camelineae:Arabidopsis:Arabidopsis thaliana	ABCG7		GO:0005524;GO:0005886;GO:0009507;GO:0009941;GO:0016021;GO:0042626	ABC transporter G family member 7	SwissProt
k65_14231	77.78	1e-132	474	sp|Q9FLX5|AB8G_ARATH	ABC transporter G family member 8 OS=Arabidopsis thaliana GN=ABCG8 PE=2 SV=1	0.480456026058632	0.502546689303905	3702	Eukaryota:Viridiplantae:Streptophyta:Embryophyta:Tracheophyta:Spermatophyta:Magnoliophyta:eudicotyledons:Gunneridae:Pentapetalae:rosids:malvids:Brassicales:Brassicaceae:Camelineae:Arabidopsis:Arabidopsis thaliana	ABCG8		GO:0005524;GO:0005886;GO:0016021;GO:0042626	ABC transporter G family member 8	SwissProt
tdn_83335	79.11	1e-101	369	sp|Q9C8T1|AB1I_ARATH	ABC transporter I family member 1 OS=Arabidopsis thaliana GN=ABCI1 PE=2 SV=1	0.973913043478261	0.978165938864629	3702	Eukaryota:Viridiplantae:Streptophyta:Embryophyta:Tracheophyta:Spermatophyta:Magnoliophyta:eudicotyledons:Gunneridae:Pentapetalae:rosids:malvids:Brassicales:Brassicaceae:Camelineae:Arabidopsis:Arabidopsis thaliana	ABCI1	3.6.3.41	GO:0005215;GO:0005524;GO:0006810;GO:0015439;GO:0017004;GO:0030288;GO:0043190;GO:0103115	ABC transporter I family member 1	SwissProt
tgg_20441	68.70	2e-92	338	sp|Q8H1R4|AB10I_ARATH	ABC transporter I family member 10, chloroplastic OS=Arabidopsis thaliana GN=ABCI10 PE=2 SV=1	0.906716417910448	0.904059040590406	3702	Eukaryota:Viridiplantae:Streptophyta:Embryophyta:Tracheophyta:Spermatophyta:Magnoliophyta:eudicotyledons:Gunneridae:Pentapetalae:rosids:malvids:Brassicales:Brassicaceae:Camelineae:Arabidopsis:Arabidopsis thaliana	ABCI10		GO:0005215;GO:0005524;GO:0009941;GO:0016887	ABC transporter I family member 10, chloroplastic	SwissProt
tdn_172760	77.25	6e-98	357	sp|Q8LEF6|AB11I_ARATH	ABC transporter I family member 11, chloroplastic OS=Arabidopsis thaliana GN=ABCI11 PE=2 SV=1	0.885496183206107	0.834532374100719	3702	Eukaryota:Viridiplantae:Streptophyta:Embryophyta:Tracheophyta:Spermatophyta:Magnoliophyta:eudicotyledons:Gunneridae:Pentapetalae:rosids:malvids:Brassicales:Brassicaceae:Camelineae:Arabidopsis:Arabidopsis thaliana	ABCI11		GO:0005215;GO:0005524;GO:0009507;GO:0009941;GO:0016020;GO:0016887	ABC transporter I family member 11, chloroplastic	SwissProt
tdn_72979	63.93	3e-128	458	sp|Q944H2|AB12I_ARATH	Protein ABCI12, chloroplastic OS=Arabidopsis thaliana GN=ABCI12 PE=2 SV=1	0.965425531914894	0.933503836317136	3702	Eukaryota:Viridiplantae:Streptophyta:Embryophyta:Tracheophyta:Spermatophyta:Magnoliophyta:eudicotyledons:Gunneridae:Pentapetalae:rosids:malvids:Brassicales:Brassicaceae:Camelineae:Arabidopsis:Arabidopsis thaliana	ABCI12		GO:0009507;GO:0016021	Protein ABCI12, chloroplastic	SwissProt
tdn_60921	69.84	5e-95	347	sp|Q9C9W0|AB17I_ARATH	ABC transporter I family member 17 OS=Arabidopsis thaliana GN=ABCI17 PE=2 SV=1	0.961685823754789	0.942965779467681	3702	Eukaryota:Viridiplantae:Streptophyta:Embryophyta:Tracheophyta:Spermatophyta:Magnoliophyta:eudicotyledons:Gunneridae:Pentapetalae:rosids:malvids:Brassicales:Brassicaceae:Camelineae:Arabidopsis:Arabidopsis thaliana	ABCI17		GO:0005215;GO:0005524;GO:0005774;GO:0005886;GO:0016887	ABC transporter I family member 17	SwissProt
k71_17645	78.14	7e-123	440	sp|Q3EDJ0|AB19I_ARATH	ABC transporter I family member 19 OS=Arabidopsis thaliana GN=ABCI19 PE=2 SV=1	0.968421052631579	0.951724137931034	3702	Eukaryota:Viridiplantae:Streptophyta:Embryophyta:Tracheophyta:Spermatophyta:Magnoliophyta:eudicotyledons:Gunneridae:Pentapetalae:rosids:malvids:Brassicales:Brassicaceae:Camelineae:Arabidopsis:Arabidopsis thaliana	ABCI19		GO:0005524;GO:0005737;GO:0006810;GO:0016887	ABC transporter I family member 19	SwissProt
tdn_141465	86.29	3e-155	548	sp|Q9LZ98|AB20I_ARATH	ABC transporter I family member 20 OS=Arabidopsis thaliana GN=ABCI20 PE=2 SV=1	0.955089820359281	0.960365853658537	3702	Eukaryota:Viridiplantae:Streptophyta:Embryophyta:Tracheophyta:Spermatophyta:Magnoliophyta:eudicotyledons:Gunneridae:Pentapetalae:rosids:malvids:Brassicales:Brassicaceae:Camelineae:Arabidopsis:Arabidopsis thaliana	ABCI20		GO:0005524;GO:0005737;GO:0006810;GO:0016887	ABC transporter I family member 20	SwissProt
tdn_101085	71.49	8e-102	370	sp|Q9CAF5|AB6I_ARATH	ABC transporter I family member 6, chloroplastic OS=Arabidopsis thaliana GN=ABCI6 PE=1 SV=1	0.855172413793103	0.733727810650888	3702	Eukaryota:Viridiplantae:Streptophyta:Embryophyta:Tracheophyta:Spermatophyta:Magnoliophyta:eudicotyledons:Gunneridae:Pentapetalae:rosids:malvids:Brassicales:Brassicaceae:Camelineae:Arabidopsis:Arabidopsis thaliana	ABCI6		GO:0005215;GO:0005524;GO:0009507;GO:0009570;GO:0009793;GO:0010027;GO:0042626	ABC transporter I family member 6, chloroplastic	SwissProt
tgg_66864	58.40	2e-150	533	sp|Q9LQK7|AB7I_ARATH	Protein ABCI7, chloroplastic OS=Arabidopsis thaliana GN=ABCI7 PE=1 SV=1	0.953441295546559	0.974736842105263	3702	Eukaryota:Viridiplantae:Streptophyta:Embryophyta:Tracheophyta:Spermatophyta:Magnoliophyta:eudicotyledons:Gunneridae:Pentapetalae:rosids:malvids:Brassicales:Brassicaceae:Camelineae:Arabidopsis:Arabidopsis thaliana	ABCI7		GO:0005215;GO:0006810;GO:0009507;GO:0009536;GO:0009570;GO:0009793;GO:0010027;GO:0016226	Protein ABCI7, chloroplastic	SwissProt
tdn_153554	78.99	0.0	888	sp|Q9ZS97|AB8I_ARATH	UPF0051 protein ABCI8, chloroplastic OS=Arabidopsis thaliana GN=ABCI8 PE=2 SV=1	0.998191681735985	0.998204667863555	3702	Eukaryota:Viridiplantae:Streptophyta:Embryophyta:Tracheophyta:Spermatophyta:Magnoliophyta:eudicotyledons:Gunneridae:Pentapetalae:rosids:malvids:Brassicales:Brassicaceae:Camelineae:Arabidopsis:Arabidopsis thaliana	ABCI8		GO:0005215;GO:0006879;GO:0009507;GO:0009570;GO:0016226;GO:0042626;GO:2000030	UPF0051 protein ABCI8, chloroplastic	SwissProt
tgg_1588	47.93	5e-76	285	sp|Q9M7Q5|AI5L4_ARATH	ABSCISIC ACID-INSENSITIVE 5-like protein 4 OS=Arabidopsis thaliana GN=ABF1 PE=1 SV=1	0.965333333333333	0.943877551020408	3702	Eukaryota:Viridiplantae:Streptophyta:Embryophyta:Tracheophyta:Spermatophyta:Magnoliophyta:eudicotyledons:Gunneridae:Pentapetalae:rosids:malvids:Brassicales:Brassicaceae:Camelineae:Arabidopsis:Arabidopsis thaliana	ABF1		GO:0003700;GO:0005634;GO:0006351;GO:0009738;GO:0043565	ABSCISIC ACID-INSENSITIVE 5-like protein 4	SwissProt
k65_5027	52.41	8e-103	374	sp|Q9M7Q4|AI5L5_ARATH	ABSCISIC ACID-INSENSITIVE 5-like protein 5 OS=Arabidopsis thaliana GN=ABF2 PE=1 SV=1	0.983796296296296	0.980769230769231	3702	Eukaryota:Viridiplantae:Streptophyta:Embryophyta:Tracheophyta:Spermatophyta:Magnoliophyta:eudicotyledons:Gunneridae:Pentapetalae:rosids:malvids:Brassicales:Brassicaceae:Camelineae:Arabidopsis:Arabidopsis thaliana	ABF2		GO:0003700;GO:0005634;GO:0006351;GO:0009738;GO:0043565	ABSCISIC ACID-INSENSITIVE 5-like protein 5	SwissProt
tdn_112096	69.05	0.0	1125	sp|Q9SIU2|NCBP1_ARATH	Nuclear cap-binding protein subunit 1 OS=Arabidopsis thaliana GN=ABH1 PE=1 SV=2	0.919168591224019	0.932783018867924	3702	Eukaryota:Viridiplantae:Streptophyta:Embryophyta:Tracheophyta:Spermatophyta:Magnoliophyta:eudicotyledons:Gunneridae:Pentapetalae:rosids:malvids:Brassicales:Brassicaceae:Camelineae:Arabidopsis:Arabidopsis thaliana	ABH1		GO:0000339;GO:0000394;GO:0005634;GO:0005737;GO:0005846;GO:0006370;GO:0009737;GO:0031053;GO:0045292;GO:0048574;GO:0051028	Nuclear cap-binding protein subunit 1	SwissProt
tdn_86578	36.27	5e-07	55.8	sp|Q8NFV4|ABHDB_HUMAN	Protein ABHD11 OS=Homo sapiens GN=ABHD11 PE=1 SV=1	0.25	0.295238095238095	9606	Eukaryota:Metazoa:Chordata:Craniata:Vertebrata:Euteleostomi:Mammalia:Eutheria:Euarchontoglires:Primates:Haplorrhini:Catarrhini:Hominidae:Homo:Homo sapiens	ABHD11	3.-.-.-	GO:0005739;GO:0016787	Protein ABHD11	SwissProt
tdn_9606	35.85	2e-33	142	sp|Q08C93|ABD12_DANRE	Monoacylglycerol lipase ABHD12 OS=Danio rerio GN=abhd12 PE=2 SV=1	0.967441860465116	0.544502617801047	7955	Eukaryota:Metazoa:Chordata:Craniata:Vertebrata:Euteleostomi:Actinopterygii:Neopterygii:Teleostei:Ostariophysi:Cypriniformes:Cyprinidae:Danio:Danio rerio	abhd12	3.1.1.23	GO:0016021;GO:0046464;GO:0047372	Monoacylglycerol lipase ABHD12	SwissProt
tgg_20398	42.70	4e-35	149	sp|Q32LS6|ABHDD_DANRE	Protein ABHD13 OS=Danio rerio GN=abhd13 PE=2 SV=1	0.560371517027864	0.540059347181009	7955	Eukaryota:Metazoa:Chordata:Craniata:Vertebrata:Euteleostomi:Actinopterygii:Neopterygii:Teleostei:Ostariophysi:Cypriniformes:Cyprinidae:Danio:Danio rerio	abhd13	3.-.-.-	GO:0016021;GO:0016787	Protein ABHD13	SwissProt
tdn_74622	50.00	4e-49	195	sp|Q96GS6|AB17A_HUMAN	Protein ABHD17A OS=Homo sapiens GN=ABHD17A PE=1 SV=1	0.641114982578397	0.587096774193548	9606	Eukaryota:Metazoa:Chordata:Craniata:Vertebrata:Euteleostomi:Mammalia:Eutheria:Euarchontoglires:Primates:Haplorrhini:Catarrhini:Hominidae:Homo:Homo sapiens	ABHD17A	3.-.-.-	GO:0005576;GO:0016020;GO:0016787	Protein ABHD17A	SwissProt
k63_22228	49.05	1e-61	237	sp|Q7ZVZ7|AB17C_DANRE	Protein ABHD17C OS=Danio rerio GN=abhd17c PE=2 SV=1	0.66578947368421	0.887755102040816	7955	Eukaryota:Metazoa:Chordata:Craniata:Vertebrata:Euteleostomi:Actinopterygii:Neopterygii:Teleostei:Ostariophysi:Cypriniformes:Cyprinidae:Danio:Danio rerio	abhd17c	3.-.-.-	GO:0016787	Protein ABHD17C	SwissProt
k73_9456	49.06	5e-66	251	sp|Q7ZVZ7|AB17C_DANRE	Protein ABHD17C OS=Danio rerio GN=abhd17c PE=2 SV=1	0.716253443526171	0.884353741496599	7955	Eukaryota:Metazoa:Chordata:Craniata:Vertebrata:Euteleostomi:Actinopterygii:Neopterygii:Teleostei:Ostariophysi:Cypriniformes:Cyprinidae:Danio:Danio rerio	abhd17c	3.-.-.-	GO:0016787	Protein ABHD17C	SwissProt
tdn_109891	53.92	1e-59	230	sp|Q7ZVZ7|AB17C_DANRE	Protein ABHD17C OS=Danio rerio GN=abhd17c PE=2 SV=1	0.557291666666667	0.731292517006803	7955	Eukaryota:Metazoa:Chordata:Craniata:Vertebrata:Euteleostomi:Actinopterygii:Neopterygii:Teleostei:Ostariophysi:Cypriniformes:Cyprinidae:Danio:Danio rerio	abhd17c	3.-.-.-	GO:0016787	Protein ABHD17C	SwissProt
tdn_77534	43.73	1e-56	220	sp|Q7ZVZ7|AB17C_DANRE	Protein ABHD17C OS=Danio rerio GN=abhd17c PE=2 SV=1	0.637717121588089	0.884353741496599	7955	Eukaryota:Metazoa:Chordata:Craniata:Vertebrata:Euteleostomi:Actinopterygii:Neopterygii:Teleostei:Ostariophysi:Cypriniformes:Cyprinidae:Danio:Danio rerio	abhd17c	3.-.-.-	GO:0016787	Protein ABHD17C	SwissProt
tdn_80868	48.39	6e-55	214	sp|Q7ZVZ7|AB17C_DANRE	Protein ABHD17C OS=Danio rerio GN=abhd17c PE=2 SV=1	0.73037542662116	0.731292517006803	7955	Eukaryota:Metazoa:Chordata:Craniata:Vertebrata:Euteleostomi:Actinopterygii:Neopterygii:Teleostei:Ostariophysi:Cypriniformes:Cyprinidae:Danio:Danio rerio	abhd17c	3.-.-.-	GO:0016787	Protein ABHD17C	SwissProt
tdn_80249	34.85	2e-29	130	sp|Q8C1A9|ABD18_MOUSE	Protein ABHD18 OS=Mus musculus GN=Abhd18 PE=2 SV=1	0.65	0.508620689655172	10090	Eukaryota:Metazoa:Chordata:Craniata:Vertebrata:Euteleostomi:Mammalia:Eutheria:Euarchontoglires:Glires:Rodentia:Sciurognathi:Muroidea:Muridae:Murinae:Mus:Mus:Mus musculus	Abhd18		GO:0005576	Protein ABHD18	SwissProt
k19_160270	46.53	5e-22	103	sp|Q8VD66|ABHD4_MOUSE	Protein ABHD4 OS=Mus musculus GN=Abhd4 PE=1 SV=1	625	0.289473684210526	10090	Eukaryota:Metazoa:Chordata:Craniata:Vertebrata:Euteleostomi:Mammalia:Eutheria:Euarchontoglires:Glires:Rodentia:Sciurognathi:Muroidea:Muridae:Murinae:Mus:Mus:Mus musculus	Abhd4	3.-.-.-	GO:0005811;GO:0006629;GO:0016042;GO:0019915;GO:0052689	Protein ABHD4	SwissProt
k39_99999	46.84	2e-36	151	sp|Q5RBI4|ABHD5_PONAB,sp|Q8WTS1|ABHD5_HUMAN	1-acylglycerol-3-phosphate O-acyltransferase ABHD5 OS=Homo sapiens GN=ABHD5 PE=1 SV=1	0.872222222222222	0.438395415472779	9601	Eukaryota:Metazoa:Chordata:Craniata:Vertebrata:Euteleostomi:Mammalia:Eutheria:Euarchontoglires:Primates:Haplorrhini:Catarrhini:Hominidae:Pongo:Pongo abelii	ABHD5	2.3.1.51	GO:0003841;GO:0005634;GO:0005811;GO:0005829;GO:0006631;GO:0006654;GO:0010891;GO:0010898;GO:0030154;GO:0051006	1-acylglycerol-3-phosphate O-acyltransferase ABHD5	SwissProt
tdn_132586	25.45	2e-15	83.2	sp|Q8R2Y0|ABHD6_MOUSE	Monoacylglycerol lipase ABHD6 OS=Mus musculus GN=Abhd6 PE=1 SV=1	0.8125	0.785714285714286	10090	Eukaryota:Metazoa:Chordata:Craniata:Vertebrata:Euteleostomi:Mammalia:Eutheria:Euarchontoglires:Glires:Rodentia:Sciurognathi:Muroidea:Muridae:Murinae:Mus:Mus:Mus musculus	Abhd6	3.1.1.23	GO:0004620;GO:0005739;GO:0009395;GO:0016021;GO:0030336;GO:0032281;GO:0046464;GO:0046889;GO:0047372;GO:0060292;GO:0070062;GO:2000124	Monoacylglycerol lipase ABHD6	SwissProt
tgg_55202	27.55	3e-18	92.8	sp|Q9BV23|ABHD6_HUMAN	Monoacylglycerol lipase ABHD6 OS=Homo sapiens GN=ABHD6 PE=1 SV=1	0.895238095238095	0.836795252225519	9606	Eukaryota:Metazoa:Chordata:Craniata:Vertebrata:Euteleostomi:Mammalia:Eutheria:Euarchontoglires:Primates:Haplorrhini:Catarrhini:Hominidae:Homo:Homo sapiens	ABHD6	3.1.1.23	GO:0004620;GO:0005739;GO:0005886;GO:0009395;GO:0016021;GO:0030336;GO:0032281;GO:0046464;GO:0046889;GO:0047372;GO:0060292;GO:0070062;GO:2000124	Monoacylglycerol lipase ABHD6	SwissProt
k19_146718	69.47	1e-28	125	sp|Q8CBW3|ABI1_MOUSE,sp|Q8IZP0|ABI1_HUMAN,sp|Q9QZM5|ABI1_RAT	Abl interactor 1 OS=Homo sapiens GN=ABI1 PE=1 SV=4	0.930693069306931	0.18503937007874	10090	Eukaryota:Metazoa:Chordata:Craniata:Vertebrata:Euteleostomi:Mammalia:Eutheria:Euarchontoglires:Glires:Rodentia:Sciurognathi:Muroidea:Muridae:Murinae:Mus:Mus:Mus musculus	Abi1		GO:0001756;GO:0005622;GO:0005634;GO:0005856;GO:0014069;GO:0018108;GO:0030027;GO:0030054;GO:0030175;GO:0030296;GO:0030426;GO:0031209;GO:0031252;GO:0032403;GO:0035855;GO:0043005;GO:0045211;GO:0048813;GO:0070062;GO:0072673	Abl interactor 1	SwissProt
tgg_25314	56.60	3e-55	216	sp|Q9SJN0|ABI5_ARATH	Protein ABSCISIC ACID-INSENSITIVE 5 OS=Arabidopsis thaliana GN=ABI5 PE=1 SV=1	0.528169014084507	0.506787330316742	3702	Eukaryota:Viridiplantae:Streptophyta:Embryophyta:Tracheophyta:Spermatophyta:Magnoliophyta:eudicotyledons:Gunneridae:Pentapetalae:rosids:malvids:Brassicales:Brassicaceae:Camelineae:Arabidopsis:Arabidopsis thaliana	ABI5		GO:0003700;GO:0005634;GO:0006351;GO:0006355;GO:0009414;GO:0009651;GO:0009737;GO:0009738;GO:0009739;GO:0009845;GO:0010182;GO:0010187;GO:0010200;GO:0043565;GO:0045893;GO:0048316	Protein ABSCISIC ACID-INSENSITIVE 5	SwissProt
k61_15156	48.32	2e-63	243	sp|Q8S8M5|ABIL1_ARATH	Protein ABIL1 OS=Arabidopsis thaliana GN=ABIL1 PE=1 SV=1	0.996563573883162	0.973154362416107	3702	Eukaryota:Viridiplantae:Streptophyta:Embryophyta:Tracheophyta:Spermatophyta:Magnoliophyta:eudicotyledons:Gunneridae:Pentapetalae:rosids:malvids:Brassicales:Brassicaceae:Camelineae:Arabidopsis:Arabidopsis thaliana	ABIL1		GO:0005737;GO:0005856	Protein ABIL1	SwissProt
tdn_107637	45.16	1e-24	113	sp|Q8S8M5|ABIL1_ARATH	Protein ABIL1 OS=Arabidopsis thaliana GN=ABIL1 PE=1 SV=1	0.482213438735178	0.412751677852349	3702	Eukaryota:Viridiplantae:Streptophyta:Embryophyta:Tracheophyta:Spermatophyta:Magnoliophyta:eudicotyledons:Gunneridae:Pentapetalae:rosids:malvids:Brassicales:Brassicaceae:Camelineae:Arabidopsis:Arabidopsis thaliana	ABIL1		GO:0005737;GO:0005856	Protein ABIL1	SwissProt
tdn_84846	63.76	8e-98	357	sp|Q8S8M5|ABIL1_ARATH	Protein ABIL1 OS=Arabidopsis thaliana GN=ABIL1 PE=1 SV=1	0.960912052117264	0.966442953020134	3702	Eukaryota:Viridiplantae:Streptophyta:Embryophyta:Tracheophyta:Spermatophyta:Magnoliophyta:eudicotyledons:Gunneridae:Pentapetalae:rosids:malvids:Brassicales:Brassicaceae:Camelineae:Arabidopsis:Arabidopsis thaliana	ABIL1		GO:0005737;GO:0005856	Protein ABIL1	SwissProt
k63_29128	54.58	3e-76	285	sp|Q9M3A3|ABIL2_ARATH	Protein ABIL2 OS=Arabidopsis thaliana GN=ABIL2 PE=2 SV=1	0.862928348909657	0.884615384615385	3702	Eukaryota:Viridiplantae:Streptophyta:Embryophyta:Tracheophyta:Spermatophyta:Magnoliophyta:eudicotyledons:Gunneridae:Pentapetalae:rosids:malvids:Brassicales:Brassicaceae:Camelineae:Arabidopsis:Arabidopsis thaliana	ABIL2		GO:0005737;GO:0005856	Protein ABIL2	SwissProt
tdn_100602	66.54	6e-89	327	sp|Q9M3A3|ABIL2_ARATH	Protein ABIL2 OS=Arabidopsis thaliana GN=ABIL2 PE=2 SV=1	0.765765765765766	0.826923076923077	3702	Eukaryota:Viridiplantae:Streptophyta:Embryophyta:Tracheophyta:Spermatophyta:Magnoliophyta:eudicotyledons:Gunneridae:Pentapetalae:rosids:malvids:Brassicales:Brassicaceae:Camelineae:Arabidopsis:Arabidopsis thaliana	ABIL2		GO:0005737;GO:0005856	Protein ABIL2	SwissProt
tdn_107739	64.78	5e-108	390	sp|Q9M3A3|ABIL2_ARATH	Protein ABIL2 OS=Arabidopsis thaliana GN=ABIL2 PE=2 SV=1	0.975077881619938	0.993589743589744	3702	Eukaryota:Viridiplantae:Streptophyta:Embryophyta:Tracheophyta:Spermatophyta:Magnoliophyta:eudicotyledons:Gunneridae:Pentapetalae:rosids:malvids:Brassicales:Brassicaceae:Camelineae:Arabidopsis:Arabidopsis thaliana	ABIL2		GO:0005737;GO:0005856	Protein ABIL2	SwissProt
tdn_111403	36.84	4e-34	145	sp|Q54TR5|ABKB_DICDI	Probable serine/threonine-protein kinase abkB OS=Dictyostelium discoideum GN=abkB PE=3 SV=1	0.621710526315789	0.272455089820359	44689	Eukaryota:Amoebozoa:Mycetozoa:Dictyosteliida:Dictyostelium:Dictyostelium discoideum	abkB	2.7.11.-	GO:0004674;GO:0005524	Probable serine/threonine-protein kinase abkB	SwissProt
k69_4298	42.12	3e-58	227	sp|Q55G83|ABKC_DICDI	Probable serine/threonine-protein kinase abkC OS=Dictyostelium discoideum GN=abkC PE=3 SV=1	0.458003169572108	0.402031930333817	44689	Eukaryota:Amoebozoa:Mycetozoa:Dictyosteliida:Dictyostelium:Dictyostelium discoideum	abkC	2.7.11.-	GO:0004674;GO:0005524	Probable serine/threonine-protein kinase abkC	SwissProt
tdn_80839	45.39	5e-62	239	sp|Q55G83|ABKC_DICDI	Probable serine/threonine-protein kinase abkC OS=Dictyostelium discoideum GN=abkC PE=3 SV=1	0.449438202247191	0.388969521044993	44689	Eukaryota:Amoebozoa:Mycetozoa:Dictyosteliida:Dictyostelium:Dictyostelium discoideum	abkC	2.7.11.-	GO:0004674;GO:0005524	Probable serine/threonine-protein kinase abkC	SwissProt
tdn_80840	45.39	5e-62	239	sp|Q55G83|ABKC_DICDI	Probable serine/threonine-protein kinase abkC OS=Dictyostelium discoideum GN=abkC PE=3 SV=1	0.449438202247191	0.388969521044993	44689	Eukaryota:Amoebozoa:Mycetozoa:Dictyosteliida:Dictyostelium:Dictyostelium discoideum	abkC	2.7.11.-	GO:0004674;GO:0005524	Probable serine/threonine-protein kinase abkC	SwissProt
tdn_80841	48.00	1e-30	134	sp|Q55G83|ABKC_DICDI	Probable serine/threonine-protein kinase abkC OS=Dictyostelium discoideum GN=abkC PE=3 SV=1	0.431884057971014	0.21044992743106	44689	Eukaryota:Amoebozoa:Mycetozoa:Dictyosteliida:Dictyostelium:Dictyostelium discoideum	abkC	2.7.11.-	GO:0004674;GO:0005524	Probable serine/threonine-protein kinase abkC	SwissProt
tdn_100500	75.96	2e-86	318	sp|Q9ZRA4|AB19A_PRUPE	Auxin-binding protein ABP19a OS=Prunus persica GN=ABP19A PE=3 SV=1	0.981042654028436	0.990430622009569	3760	Eukaryota:Viridiplantae:Streptophyta:Embryophyta:Tracheophyta:Spermatophyta:Magnoliophyta:eudicotyledons:Gunneridae:Pentapetalae:rosids:fabids:Rosales:Rosaceae:Maloideae:Amygdaleae:Prunus:Prunus persica	ABP19A		GO:0005618;GO:0009734;GO:0030145;GO:0045735;GO:0048046	Auxin-binding protein ABP19a	SwissProt
tdn_100501	66.35	6e-76	283	sp|Q9ZRA4|AB19A_PRUPE	Auxin-binding protein ABP19a OS=Prunus persica GN=ABP19A PE=3 SV=1	0.980952380952381	0.990430622009569	3760	Eukaryota:Viridiplantae:Streptophyta:Embryophyta:Tracheophyta:Spermatophyta:Magnoliophyta:eudicotyledons:Gunneridae:Pentapetalae:rosids:fabids:Rosales:Rosaceae:Maloideae:Amygdaleae:Prunus:Prunus persica	ABP19A		GO:0005618;GO:0009734;GO:0030145;GO:0045735;GO:0048046	Auxin-binding protein ABP19a	SwissProt
tdn_118420	57.21	1e-58	226	sp|Q9ZRA4|AB19A_PRUPE	Auxin-binding protein ABP19a OS=Prunus persica GN=ABP19A PE=3 SV=1	0.976190476190476	0.980861244019139	3760	Eukaryota:Viridiplantae:Streptophyta:Embryophyta:Tracheophyta:Spermatophyta:Magnoliophyta:eudicotyledons:Gunneridae:Pentapetalae:rosids:fabids:Rosales:Rosaceae:Maloideae:Amygdaleae:Prunus:Prunus persica	ABP19A		GO:0005618;GO:0009734;GO:0030145;GO:0045735;GO:0048046	Auxin-binding protein ABP19a	SwissProt
k43_9730	52.94	2e-24	112	sp|O04012|AB19B_PRUPE	Auxin-binding protein ABP19b OS=Prunus persica GN=ABP19B PE=3 SV=1	0.549450549450549	0.483253588516746	3760	Eukaryota:Viridiplantae:Streptophyta:Embryophyta:Tracheophyta:Spermatophyta:Magnoliophyta:eudicotyledons:Gunneridae:Pentapetalae:rosids:fabids:Rosales:Rosaceae:Maloideae:Amygdaleae:Prunus:Prunus persica	ABP19B		GO:0005618;GO:0009734;GO:0030145;GO:0045735;GO:0048046	Auxin-binding protein ABP19b	SwissProt
k45_38159	50.23	8e-50	196	sp|O04012|AB19B_PRUPE	Auxin-binding protein ABP19b OS=Prunus persica GN=ABP19B PE=3 SV=1	0.981308411214953	0.980861244019139	3760	Eukaryota:Viridiplantae:Streptophyta:Embryophyta:Tracheophyta:Spermatophyta:Magnoliophyta:eudicotyledons:Gunneridae:Pentapetalae:rosids:fabids:Rosales:Rosaceae:Maloideae:Amygdaleae:Prunus:Prunus persica	ABP19B		GO:0005618;GO:0009734;GO:0030145;GO:0045735;GO:0048046	Auxin-binding protein ABP19b	SwissProt
k69_27367	63.24	8e-47	185	sp|O04012|AB19B_PRUPE	Auxin-binding protein ABP19b OS=Prunus persica GN=ABP19B PE=3 SV=1	0.992592592592593	0.645933014354067	3760	Eukaryota:Viridiplantae:Streptophyta:Embryophyta:Tracheophyta:Spermatophyta:Magnoliophyta:eudicotyledons:Gunneridae:Pentapetalae:rosids:fabids:Rosales:Rosaceae:Maloideae:Amygdaleae:Prunus:Prunus persica	ABP19B		GO:0005618;GO:0009734;GO:0030145;GO:0045735;GO:0048046	Auxin-binding protein ABP19b	SwissProt
tdn_100498	58.96	8e-67	253	sp|O04012|AB19B_PRUPE	Auxin-binding protein ABP19b OS=Prunus persica GN=ABP19B PE=3 SV=1	0.929203539823009	0.995215311004785	3760	Eukaryota:Viridiplantae:Streptophyta:Embryophyta:Tracheophyta:Spermatophyta:Magnoliophyta:eudicotyledons:Gunneridae:Pentapetalae:rosids:fabids:Rosales:Rosaceae:Maloideae:Amygdaleae:Prunus:Prunus persica	ABP19B		GO:0005618;GO:0009734;GO:0030145;GO:0045735;GO:0048046	Auxin-binding protein ABP19b	SwissProt
tdn_11136	50.46	1e-24	111	sp|O04012|AB19B_PRUPE	Auxin-binding protein ABP19b OS=Prunus persica GN=ABP19B PE=3 SV=1	0.930434782608696	0.516746411483254	3760	Eukaryota:Viridiplantae:Streptophyta:Embryophyta:Tracheophyta:Spermatophyta:Magnoliophyta:eudicotyledons:Gunneridae:Pentapetalae:rosids:fabids:Rosales:Rosaceae:Maloideae:Amygdaleae:Prunus:Prunus persica	ABP19B		GO:0005618;GO:0009734;GO:0030145;GO:0045735;GO:0048046	Auxin-binding protein ABP19b	SwissProt
tdn_51203	51.33	2e-36	150	sp|O04012|AB19B_PRUPE	Auxin-binding protein ABP19b OS=Prunus persica GN=ABP19B PE=3 SV=1	0.973509933774834	0.703349282296651	3760	Eukaryota:Viridiplantae:Streptophyta:Embryophyta:Tracheophyta:Spermatophyta:Magnoliophyta:eudicotyledons:Gunneridae:Pentapetalae:rosids:fabids:Rosales:Rosaceae:Maloideae:Amygdaleae:Prunus:Prunus persica	ABP19B		GO:0005618;GO:0009734;GO:0030145;GO:0045735;GO:0048046	Auxin-binding protein ABP19b	SwissProt
tdn_59163	57.14	3e-16	84.0	sp|O04011|ABP20_PRUPE	Auxin-binding protein ABP20 OS=Prunus persica GN=ABP20 PE=2 SV=1	0.971830985915493	0.322429906542056	3760	Eukaryota:Viridiplantae:Streptophyta:Embryophyta:Tracheophyta:Spermatophyta:Magnoliophyta:eudicotyledons:Gunneridae:Pentapetalae:rosids:fabids:Rosales:Rosaceae:Maloideae:Amygdaleae:Prunus:Prunus persica	ABP20		GO:0005618;GO:0009734;GO:0030145;GO:0045735;GO:0048046	Auxin-binding protein ABP20	SwissProt
k45_49590	23.05	5e-25	116	sp|O76329|ACTNB_DICDI	Interaptin OS=Dictyostelium discoideum GN=abpD PE=1 SV=1	0.74375	0.277330264672037	44689	Eukaryota:Amoebozoa:Mycetozoa:Dictyosteliida:Dictyostelium:Dictyostelium discoideum	abpD		GO:0003779;GO:0005635;GO:0005789;GO:0005815;GO:0007275;GO:0009847;GO:0016021;GO:0016337;GO:0031965;GO:0032580;GO:0042175	Interaptin	SwissProt
k43_34268	45.88	1e-29	130	sp|Q9FGF8|ABR1_ARATH	Ethylene-responsive transcription factor ABR1 OS=Arabidopsis thaliana GN=ABR1 PE=2 SV=1	0.602316602316602	0.391304347826087	3702	Eukaryota:Viridiplantae:Streptophyta:Embryophyta:Tracheophyta:Spermatophyta:Magnoliophyta:eudicotyledons:Gunneridae:Pentapetalae:rosids:malvids:Brassicales:Brassicaceae:Camelineae:Arabidopsis:Arabidopsis thaliana	ABR1		GO:0003677;GO:0003700;GO:0005634;GO:0006351;GO:0006970;GO:0009737;GO:0009738;GO:0009749;GO:0009788;GO:0009873;GO:0050832	Ethylene-responsive transcription factor ABR1	SwissProt
tdn_111704	38.06	5e-44	178	sp|Q9FGF8|ABR1_ARATH	Ethylene-responsive transcription factor ABR1 OS=Arabidopsis thaliana GN=ABR1 PE=2 SV=1	0.848404255319149	0.78772378516624	3702	Eukaryota:Viridiplantae:Streptophyta:Embryophyta:Tracheophyta:Spermatophyta:Magnoliophyta:eudicotyledons:Gunneridae:Pentapetalae:rosids:malvids:Brassicales:Brassicaceae:Camelineae:Arabidopsis:Arabidopsis thaliana	ABR1		GO:0003677;GO:0003700;GO:0005634;GO:0006351;GO:0006970;GO:0009737;GO:0009738;GO:0009749;GO:0009788;GO:0009873;GO:0050832	Ethylene-responsive transcription factor ABR1	SwissProt
tdn_142827	35.74	6e-33	142	sp|Q9FGF8|ABR1_ARATH	Ethylene-responsive transcription factor ABR1 OS=Arabidopsis thaliana GN=ABR1 PE=2 SV=1	0.699507389162562	0.731457800511509	3702	Eukaryota:Viridiplantae:Streptophyta:Embryophyta:Tracheophyta:Spermatophyta:Magnoliophyta:eudicotyledons:Gunneridae:Pentapetalae:rosids:malvids:Brassicales:Brassicaceae:Camelineae:Arabidopsis:Arabidopsis thaliana	ABR1		GO:0003677;GO:0003700;GO:0005634;GO:0006351;GO:0006970;GO:0009737;GO:0009738;GO:0009749;GO:0009788;GO:0009873;GO:0050832	Ethylene-responsive transcription factor ABR1	SwissProt
tdn_89333	40.91	3e-09	61.6	sp|Q9FGF8|ABR1_ARATH	Ethylene-responsive transcription factor ABR1 OS=Arabidopsis thaliana GN=ABR1 PE=2 SV=1	0.51	0.255754475703325	3702	Eukaryota:Viridiplantae:Streptophyta:Embryophyta:Tracheophyta:Spermatophyta:Magnoliophyta:eudicotyledons:Gunneridae:Pentapetalae:rosids:malvids:Brassicales:Brassicaceae:Camelineae:Arabidopsis:Arabidopsis thaliana	ABR1		GO:0003677;GO:0003700;GO:0005634;GO:0006351;GO:0006970;GO:0009737;GO:0009738;GO:0009749;GO:0009788;GO:0009873;GO:0050832	Ethylene-responsive transcription factor ABR1	SwissProt
tdn_49833	40.25	2e-22	105	sp|B5SNZ6|ABRA_PIG	Actin-binding Rho-activating protein OS=Sus scrofa GN=ABRA PE=2 SV=1	775	0.385416666666667	9823	Eukaryota:Metazoa:Chordata:Craniata:Vertebrata:Euteleostomi:Mammalia:Eutheria:Laurasiatheria:Cetartiodactyla:Suina:Suidae:Sus:Sus scrofa	ABRA		GO:0005856;GO:0006351;GO:0006355;GO:0015031;GO:0030017;GO:0035025	Actin-binding Rho-activating protein	SwissProt
k69_2880	94.72	0.0	696	sp|P30173|ACT13_SOLTU	Actin-101 OS=Solanum tuberosum GN=AC101 PE=3 SV=1	0.997222222222222	0.952254641909814	4113	Eukaryota:Viridiplantae:Streptophyta:Embryophyta:Tracheophyta:Spermatophyta:Magnoliophyta:eudicotyledons:Gunneridae:Pentapetalae:asterids:lamiids:Solanales:Solanaceae:Solanoideae:Solaneae:Solanum:Solanum tuberosum	AC101		GO:0005524;GO:0005737;GO:0005856	Actin-101	SwissProt
k47_12034	98.32	5e-167	587	sp|P30171|ACT11_SOLTU	Actin-97 OS=Solanum tuberosum GN=AC97 PE=3 SV=1	0.767441860465116	0.787798408488064	4113	Eukaryota:Viridiplantae:Streptophyta:Embryophyta:Tracheophyta:Spermatophyta:Magnoliophyta:eudicotyledons:Gunneridae:Pentapetalae:asterids:lamiids:Solanales:Solanaceae:Solanoideae:Solaneae:Solanum:Solanum tuberosum	AC97		GO:0005524;GO:0005737;GO:0005856	Actin-97	SwissProt
tdn_138667	97.76	0.0	702	sp|P30171|ACT11_SOLTU	Actin-97 OS=Solanum tuberosum GN=AC97 PE=3 SV=1	0.90126582278481	0.944297082228117	4113	Eukaryota:Viridiplantae:Streptophyta:Embryophyta:Tracheophyta:Spermatophyta:Magnoliophyta:eudicotyledons:Gunneridae:Pentapetalae:asterids:lamiids:Solanales:Solanaceae:Solanoideae:Solaneae:Solanum:Solanum tuberosum	AC97		GO:0005524;GO:0005737;GO:0005856	Actin-97	SwissProt
tdn_138668	96.82	0.0	740	sp|P30171|ACT11_SOLTU	Actin-97 OS=Solanum tuberosum GN=AC97 PE=3 SV=1	0.997347480106101	0.997347480106101	4113	Eukaryota:Viridiplantae:Streptophyta:Embryophyta:Tracheophyta:Spermatophyta:Magnoliophyta:eudicotyledons:Gunneridae:Pentapetalae:asterids:lamiids:Solanales:Solanaceae:Solanoideae:Solaneae:Solanum:Solanum tuberosum	AC97		GO:0005524;GO:0005737;GO:0005856	Actin-97	SwissProt
tdn_77164	96.99	2e-87	321	sp|P30171|ACT11_SOLTU	Actin-97 OS=Solanum tuberosum GN=AC97 PE=3 SV=1	0.993975903614458	0.437665782493369	4113	Eukaryota:Viridiplantae:Streptophyta:Embryophyta:Tracheophyta:Spermatophyta:Magnoliophyta:eudicotyledons:Gunneridae:Pentapetalae:asterids:lamiids:Solanales:Solanaceae:Solanoideae:Solaneae:Solanum:Solanum tuberosum	AC97		GO:0005524;GO:0005737;GO:0005856	Actin-97	SwissProt
tdn_77166	97.44	5e-61	232	sp|O81221|ACT_GOSHI,sp|P30171|ACT11_SOLTU	Actin-97 OS=Solanum tuberosum GN=AC97 PE=3 SV=1	0.991452991452991	0.307692307692308	4113	Eukaryota:Viridiplantae:Streptophyta:Embryophyta:Tracheophyta:Spermatophyta:Magnoliophyta:eudicotyledons:Gunneridae:Pentapetalae:asterids:lamiids:Solanales:Solanaceae:Solanoideae:Solaneae:Solanum:Solanum tuberosum	AC97		GO:0005524;GO:0005737;GO:0005856	Actin-97	SwissProt
k45_54063	80.49	5e-14	76.3	sp|Q37145|ACA1_ARATH	Calcium-transporting ATPase 1, chloroplastic OS=Arabidopsis thaliana GN=ACA1 PE=1 SV=3	0.303030303030303	0.0392156862745098	3702	Eukaryota:Viridiplantae:Streptophyta:Embryophyta:Tracheophyta:Spermatophyta:Magnoliophyta:eudicotyledons:Gunneridae:Pentapetalae:rosids:malvids:Brassicales:Brassicaceae:Camelineae:Arabidopsis:Arabidopsis thaliana	ACA1	3.6.3.8	GO:0005262;GO:0005388;GO:0005524;GO:0005783;GO:0005886;GO:0005887;GO:0009706;GO:0046872	Calcium-transporting ATPase 1, chloroplastic	SwissProt
k75_14330	40.83	7e-35	147	sp|O04846|ATCA1_ARATH	Alpha carbonic anhydrase 1, chloroplastic OS=Arabidopsis thaliana GN=ACA1 PE=1 SV=2	0.558139534883721	0.584507042253521	3702	Eukaryota:Viridiplantae:Streptophyta:Embryophyta:Tracheophyta:Spermatophyta:Magnoliophyta:eudicotyledons:Gunneridae:Pentapetalae:rosids:malvids:Brassicales:Brassicaceae:Camelineae:Arabidopsis:Arabidopsis thaliana	ACA1	4.2.1.1	GO:0004089;GO:0005783;GO:0006730;GO:0008270;GO:0009570	Alpha carbonic anhydrase 1, chloroplastic	SwissProt
tgg_4851	80.77	0.0	1645	sp|Q37145|ACA1_ARATH	Calcium-transporting ATPase 1, chloroplastic OS=Arabidopsis thaliana GN=ACA1 PE=1 SV=3	0.998037291462218	0.998039215686275	3702	Eukaryota:Viridiplantae:Streptophyta:Embryophyta:Tracheophyta:Spermatophyta:Magnoliophyta:eudicotyledons:Gunneridae:Pentapetalae:rosids:malvids:Brassicales:Brassicaceae:Camelineae:Arabidopsis:Arabidopsis thaliana	ACA1	3.6.3.8	GO:0005262;GO:0005388;GO:0005524;GO:0005783;GO:0005886;GO:0005887;GO:0009706;GO:0046872	Calcium-transporting ATPase 1, chloroplastic	SwissProt
k39_95018	52.38	9e-17	85.5	sp|Q9SZR1|ACA10_ARATH	Calcium-transporting ATPase 10, plasma membrane-type OS=Arabidopsis thaliana GN=ACA10 PE=1 SV=2	0.768518518518518	0.0692235734331151	3702	Eukaryota:Viridiplantae:Streptophyta:Embryophyta:Tracheophyta:Spermatophyta:Magnoliophyta:eudicotyledons:Gunneridae:Pentapetalae:rosids:malvids:Brassicales:Brassicaceae:Camelineae:Arabidopsis:Arabidopsis thaliana	ACA10	3.6.3.8	GO:0005388;GO:0005524;GO:0005886;GO:0005887;GO:0009506;GO:0043231;GO:0046872	Calcium-transporting ATPase 10, plasma membrane-type	SwissProt
k53_577	77.88	3e-90	332	sp|Q9M2L4|ACA11_ARATH	Putative calcium-transporting ATPase 11, plasma membrane-type OS=Arabidopsis thaliana GN=ACA11 PE=1 SV=1	0.67986798679868	0.201951219512195	3702	Eukaryota:Viridiplantae:Streptophyta:Embryophyta:Tracheophyta:Spermatophyta:Magnoliophyta:eudicotyledons:Gunneridae:Pentapetalae:rosids:malvids:Brassicales:Brassicaceae:Camelineae:Arabidopsis:Arabidopsis thaliana	ACA11	3.6.3.8	GO:0005388;GO:0005524;GO:0005773;GO:0005774;GO:0005794;GO:0005886;GO:0005887;GO:0009507;GO:0009705;GO:0042742;GO:0043069;GO:0046872;GO:0055081	Putative calcium-transporting ATPase 11, plasma membrane-type	SwissProt
tdn_57322	32.23	2e-23	109	sp|Q9LY77|ACA12_ARATH	Calcium-transporting ATPase 12, plasma membrane-type OS=Arabidopsis thaliana GN=ACA12 PE=2 SV=1	0.842323651452282	0.20135527589545	3702	Eukaryota:Viridiplantae:Streptophyta:Embryophyta:Tracheophyta:Spermatophyta:Magnoliophyta:eudicotyledons:Gunneridae:Pentapetalae:rosids:malvids:Brassicales:Brassicaceae:Camelineae:Arabidopsis:Arabidopsis thaliana	ACA12	3.6.3.8	GO:0005388;GO:0005524;GO:0005887;GO:0043231;GO:0046872	Calcium-transporting ATPase 12, plasma membrane-type	SwissProt
tgg_39124	67.69	0.0	1349	sp|Q9LY77|ACA12_ARATH	Calcium-transporting ATPase 12, plasma membrane-type OS=Arabidopsis thaliana GN=ACA12 PE=2 SV=1	0.980169971671388	0.977734753146176	3702	Eukaryota:Viridiplantae:Streptophyta:Embryophyta:Tracheophyta:Spermatophyta:Magnoliophyta:eudicotyledons:Gunneridae:Pentapetalae:rosids:malvids:Brassicales:Brassicaceae:Camelineae:Arabidopsis:Arabidopsis thaliana	ACA12	3.6.3.8	GO:0005388;GO:0005524;GO:0005887;GO:0043231;GO:0046872	Calcium-transporting ATPase 12, plasma membrane-type	SwissProt
tdn_101369	66.67	1e-140	501	sp|Q9LIK7|ACA13_ARATH	Putative calcium-transporting ATPase 13, plasma membrane-type OS=Arabidopsis thaliana GN=ACA13 PE=3 SV=1	0.530529172320217	0.374631268436578	3702	Eukaryota:Viridiplantae:Streptophyta:Embryophyta:Tracheophyta:Spermatophyta:Magnoliophyta:eudicotyledons:Gunneridae:Pentapetalae:rosids:malvids:Brassicales:Brassicaceae:Camelineae:Arabidopsis:Arabidopsis thaliana	ACA13	3.6.3.8	GO:0005388;GO:0005524;GO:0005887;GO:0043231;GO:0046872	Putative calcium-transporting ATPase 13, plasma membrane-type	SwissProt
tgg_31270	36.96	1e-42	173	sp|Q9LIK7|ACA13_ARATH	Putative calcium-transporting ATPase 13, plasma membrane-type OS=Arabidopsis thaliana GN=ACA13 PE=3 SV=1	0.992125984251969	0.246804326450344	3702	Eukaryota:Viridiplantae:Streptophyta:Embryophyta:Tracheophyta:Spermatophyta:Magnoliophyta:eudicotyledons:Gunneridae:Pentapetalae:rosids:malvids:Brassicales:Brassicaceae:Camelineae:Arabidopsis:Arabidopsis thaliana	ACA13	3.6.3.8	GO:0005388;GO:0005524;GO:0005887;GO:0043231;GO:0046872	Putative calcium-transporting ATPase 13, plasma membrane-type	SwissProt
tdn_88762	82.36	0.0	1269	sp|O81108|ACA2_ARATH	Calcium-transporting ATPase 2, plasma membrane-type OS=Arabidopsis thaliana GN=ACA2 PE=1 SV=1	0.998701298701299	0.758382642998028	3702	Eukaryota:Viridiplantae:Streptophyta:Embryophyta:Tracheophyta:Spermatophyta:Magnoliophyta:eudicotyledons:Gunneridae:Pentapetalae:rosids:malvids:Brassicales:Brassicaceae:Camelineae:Arabidopsis:Arabidopsis thaliana	ACA2	3.6.3.8	GO:0005388;GO:0005516;GO:0005524;GO:0005783;GO:0005789;GO:0005886;GO:0005887;GO:0006810;GO:0015085;GO:0016020;GO:0046872	Calcium-transporting ATPase 2, plasma membrane-type	SwissProt
tdn_157002	71.09	0.0	1181	sp|O22218|ACA4_ARATH	Calcium-transporting ATPase 4, plasma membrane-type OS=Arabidopsis thaliana GN=ACA4 PE=1 SV=1	0.981220657276995	0.804854368932039	3702	Eukaryota:Viridiplantae:Streptophyta:Embryophyta:Tracheophyta:Spermatophyta:Magnoliophyta:eudicotyledons:Gunneridae:Pentapetalae:rosids:malvids:Brassicales:Brassicaceae:Camelineae:Arabidopsis:Arabidopsis thaliana	ACA4	3.6.3.8	GO:0000325;GO:0005388;GO:0005516;GO:0005524;GO:0005773;GO:0005774;GO:0005887;GO:0009507;GO:0009624;GO:0009705;GO:0042742;GO:0043069;GO:0046872;GO:0055081	Calcium-transporting ATPase 4, plasma membrane-type	SwissProt
tdn_157003	70.58	0.0	1126	sp|O22218|ACA4_ARATH	Calcium-transporting ATPase 4, plasma membrane-type OS=Arabidopsis thaliana GN=ACA4 PE=1 SV=1	0.97463768115942	0.778640776699029	3702	Eukaryota:Viridiplantae:Streptophyta:Embryophyta:Tracheophyta:Spermatophyta:Magnoliophyta:eudicotyledons:Gunneridae:Pentapetalae:rosids:malvids:Brassicales:Brassicaceae:Camelineae:Arabidopsis:Arabidopsis thaliana	ACA4	3.6.3.8	GO:0000325;GO:0005388;GO:0005516;GO:0005524;GO:0005773;GO:0005774;GO:0005887;GO:0009507;GO:0009624;GO:0009705;GO:0042742;GO:0043069;GO:0046872;GO:0055081	Calcium-transporting ATPase 4, plasma membrane-type	SwissProt
tdn_157004	72.44	0.0	1199	sp|O22218|ACA4_ARATH	Calcium-transporting ATPase 4, plasma membrane-type OS=Arabidopsis thaliana GN=ACA4 PE=1 SV=1	0.977620730270907	0.802912621359223	3702	Eukaryota:Viridiplantae:Streptophyta:Embryophyta:Tracheophyta:Spermatophyta:Magnoliophyta:eudicotyledons:Gunneridae:Pentapetalae:rosids:malvids:Brassicales:Brassicaceae:Camelineae:Arabidopsis:Arabidopsis thaliana	ACA4	3.6.3.8	GO:0000325;GO:0005388;GO:0005516;GO:0005524;GO:0005773;GO:0005774;GO:0005887;GO:0009507;GO:0009624;GO:0009705;GO:0042742;GO:0043069;GO:0046872;GO:0055081	Calcium-transporting ATPase 4, plasma membrane-type	SwissProt
tdn_157005	72.70	0.0	1344	sp|O22218|ACA4_ARATH	Calcium-transporting ATPase 4, plasma membrane-type OS=Arabidopsis thaliana GN=ACA4 PE=1 SV=1	0.995726495726496	0.9	3702	Eukaryota:Viridiplantae:Streptophyta:Embryophyta:Tracheophyta:Spermatophyta:Magnoliophyta:eudicotyledons:Gunneridae:Pentapetalae:rosids:malvids:Brassicales:Brassicaceae:Camelineae:Arabidopsis:Arabidopsis thaliana	ACA4	3.6.3.8	GO:0000325;GO:0005388;GO:0005516;GO:0005524;GO:0005773;GO:0005774;GO:0005887;GO:0009507;GO:0009624;GO:0009705;GO:0042742;GO:0043069;GO:0046872;GO:0055081	Calcium-transporting ATPase 4, plasma membrane-type	SwissProt
tdn_133466	53.68	2e-78	292	sp|Q8L817|ATCA7_ARATH	Alpha carbonic anhydrase 7 OS=Arabidopsis thaliana GN=ACA7 PE=2 SV=1	0.956989247311828	0.978181818181818	3702	Eukaryota:Viridiplantae:Streptophyta:Embryophyta:Tracheophyta:Spermatophyta:Magnoliophyta:eudicotyledons:Gunneridae:Pentapetalae:rosids:malvids:Brassicales:Brassicaceae:Camelineae:Arabidopsis:Arabidopsis thaliana	ACA7	4.2.1.1	GO:0004089;GO:0006730;GO:0008270;GO:0009570	Alpha carbonic anhydrase 7	SwissProt
tdn_35430	50.78	5e-47	187	sp|Q8L817|ATCA7_ARATH	Alpha carbonic anhydrase 7 OS=Arabidopsis thaliana GN=ACA7 PE=2 SV=1	0.989583333333333	0.676363636363636	3702	Eukaryota:Viridiplantae:Streptophyta:Embryophyta:Tracheophyta:Spermatophyta:Magnoliophyta:eudicotyledons:Gunneridae:Pentapetalae:rosids:malvids:Brassicales:Brassicaceae:Camelineae:Arabidopsis:Arabidopsis thaliana	ACA7	4.2.1.1	GO:0004089;GO:0006730;GO:0008270;GO:0009570	Alpha carbonic anhydrase 7	SwissProt
tdn_64425	51.31	5e-78	291	sp|Q8L817|ATCA7_ARATH	Alpha carbonic anhydrase 7 OS=Arabidopsis thaliana GN=ACA7 PE=2 SV=1	0.949820788530466	0.952727272727273	3702	Eukaryota:Viridiplantae:Streptophyta:Embryophyta:Tracheophyta:Spermatophyta:Magnoliophyta:eudicotyledons:Gunneridae:Pentapetalae:rosids:malvids:Brassicales:Brassicaceae:Camelineae:Arabidopsis:Arabidopsis thaliana	ACA7	4.2.1.1	GO:0004089;GO:0006730;GO:0008270;GO:0009570	Alpha carbonic anhydrase 7	SwissProt
k49_12521	64.03	8e-107	386	sp|Q9LF79|ACA8_ARATH	Calcium-transporting ATPase 8, plasma membrane-type OS=Arabidopsis thaliana GN=ACA8 PE=1 SV=1	0.992932862190813	0.281191806331471	3702	Eukaryota:Viridiplantae:Streptophyta:Embryophyta:Tracheophyta:Spermatophyta:Magnoliophyta:eudicotyledons:Gunneridae:Pentapetalae:rosids:malvids:Brassicales:Brassicaceae:Camelineae:Arabidopsis:Arabidopsis thaliana	ACA8	3.6.3.8	GO:0005388;GO:0005524;GO:0005886;GO:0005887;GO:0009506;GO:0009624;GO:0016020;GO:0043231;GO:0043621;GO:0046872	Calcium-transporting ATPase 8, plasma membrane-type	SwissProt
k57_42337	52.05	1e-11	69.7	sp|Q9FM99|ATCA8_ARATH	Alpha carbonic anhydrase 8 OS=Arabidopsis thaliana GN=ACA8 PE=3 SV=3	0.333333333333333	0.174807197943445	3702	Eukaryota:Viridiplantae:Streptophyta:Embryophyta:Tracheophyta:Spermatophyta:Magnoliophyta:eudicotyledons:Gunneridae:Pentapetalae:rosids:malvids:Brassicales:Brassicaceae:Camelineae:Arabidopsis:Arabidopsis thaliana	ACA8	4.2.1.1	GO:0004089;GO:0009570;GO:0046872	Alpha carbonic anhydrase 8	SwissProt
tdn_98737	51.72	8e-09	60.5	sp|Q9FM99|ATCA8_ARATH	Alpha carbonic anhydrase 8 OS=Arabidopsis thaliana GN=ACA8 PE=3 SV=3	0.264705882352941	0.146529562982005	3702	Eukaryota:Viridiplantae:Streptophyta:Embryophyta:Tracheophyta:Spermatophyta:Magnoliophyta:eudicotyledons:Gunneridae:Pentapetalae:rosids:malvids:Brassicales:Brassicaceae:Camelineae:Arabidopsis:Arabidopsis thaliana	ACA8	4.2.1.1	GO:0004089;GO:0009570;GO:0046872	Alpha carbonic anhydrase 8	SwissProt
k43_40677	75.93	0.0	881	sp|Q9LU41|ACA9_ARATH	Calcium-transporting ATPase 9, plasma membrane-type OS=Arabidopsis thaliana GN=ACA9 PE=2 SV=2	0.934713375796178	0.539594843462247	3702	Eukaryota:Viridiplantae:Streptophyta:Embryophyta:Tracheophyta:Spermatophyta:Magnoliophyta:eudicotyledons:Gunneridae:Pentapetalae:rosids:malvids:Brassicales:Brassicaceae:Camelineae:Arabidopsis:Arabidopsis thaliana	ACA9	3.6.3.8	GO:0005388;GO:0005516;GO:0005524;GO:0005886;GO:0005887;GO:0007338;GO:0009555;GO:0043231;GO:0046872	Calcium-transporting ATPase 9, plasma membrane-type	SwissProt
k67_19973	75.91	0.0	1622	sp|Q9LU41|ACA9_ARATH	Calcium-transporting ATPase 9, plasma membrane-type OS=Arabidopsis thaliana GN=ACA9 PE=2 SV=2	0.997250229147571	0.996316758747698	3702	Eukaryota:Viridiplantae:Streptophyta:Embryophyta:Tracheophyta:Spermatophyta:Magnoliophyta:eudicotyledons:Gunneridae:Pentapetalae:rosids:malvids:Brassicales:Brassicaceae:Camelineae:Arabidopsis:Arabidopsis thaliana	ACA9	3.6.3.8	GO:0005388;GO:0005516;GO:0005524;GO:0005886;GO:0005887;GO:0007338;GO:0009555;GO:0043231;GO:0046872	Calcium-transporting ATPase 9, plasma membrane-type	SwissProt
tdn_175849	74.68	0.0	1259	sp|Q9LU41|ACA9_ARATH	Calcium-transporting ATPase 9, plasma membrane-type OS=Arabidopsis thaliana GN=ACA9 PE=2 SV=2	0.906512605042017	0.79097605893186	3702	Eukaryota:Viridiplantae:Streptophyta:Embryophyta:Tracheophyta:Spermatophyta:Magnoliophyta:eudicotyledons:Gunneridae:Pentapetalae:rosids:malvids:Brassicales:Brassicaceae:Camelineae:Arabidopsis:Arabidopsis thaliana	ACA9	3.6.3.8	GO:0005388;GO:0005516;GO:0005524;GO:0005886;GO:0005887;GO:0007338;GO:0009555;GO:0043231;GO:0046872	Calcium-transporting ATPase 9, plasma membrane-type	SwissProt
tdn_62738	79.61	0.0	648	sp|Q9LU41|ACA9_ARATH	Calcium-transporting ATPase 9, plasma membrane-type OS=Arabidopsis thaliana GN=ACA9 PE=2 SV=2	0.990314769975787	0.378453038674033	3702	Eukaryota:Viridiplantae:Streptophyta:Embryophyta:Tracheophyta:Spermatophyta:Magnoliophyta:eudicotyledons:Gunneridae:Pentapetalae:rosids:malvids:Brassicales:Brassicaceae:Camelineae:Arabidopsis:Arabidopsis thaliana	ACA9	3.6.3.8	GO:0005388;GO:0005516;GO:0005524;GO:0005886;GO:0005887;GO:0007338;GO:0009555;GO:0043231;GO:0046872	Calcium-transporting ATPase 9, plasma membrane-type	SwissProt
tdn_62739	78.77	0.0	956	sp|Q9LU41|ACA9_ARATH	Calcium-transporting ATPase 9, plasma membrane-type OS=Arabidopsis thaliana GN=ACA9 PE=2 SV=2	0.998373983739837	0.567219152854512	3702	Eukaryota:Viridiplantae:Streptophyta:Embryophyta:Tracheophyta:Spermatophyta:Magnoliophyta:eudicotyledons:Gunneridae:Pentapetalae:rosids:malvids:Brassicales:Brassicaceae:Camelineae:Arabidopsis:Arabidopsis thaliana	ACA9	3.6.3.8	GO:0005388;GO:0005516;GO:0005524;GO:0005886;GO:0005887;GO:0007338;GO:0009555;GO:0043231;GO:0046872	Calcium-transporting ATPase 9, plasma membrane-type	SwissProt
tdn_100265	57.22	6e-128	457	sp|P42765|THIM_HUMAN	3-ketoacyl-CoA thiolase, mitochondrial OS=Homo sapiens GN=ACAA2 PE=1 SV=2	0.987468671679198	0.98992443324937	9606	Eukaryota:Metazoa:Chordata:Craniata:Vertebrata:Euteleostomi:Mammalia:Eutheria:Euarchontoglires:Primates:Haplorrhini:Catarrhini:Hominidae:Homo:Homo sapiens	ACAA2	2.3.1.16	GO:0003988;GO:0005739;GO:0005743;GO:0006631;GO:0006695;GO:0044822;GO:0070062;GO:0071456;GO:1901029;GO:1902109	3-ketoacyl-CoA thiolase, mitochondrial	SwissProt
tdn_23050	54.00	3e-43	173	sp|Q3T0R7|THIM_BOVIN	3-ketoacyl-CoA thiolase, mitochondrial OS=Bos taurus GN=ACAA2 PE=2 SV=1	0.986754966887417	0.375314861460957	9913	Eukaryota:Metazoa:Chordata:Craniata:Vertebrata:Euteleostomi:Mammalia:Eutheria:Laurasiatheria:Cetartiodactyla:Ruminantia:Pecora:Bovidae:Bovinae:Bos:Bos taurus	ACAA2	2.3.1.16	GO:0003988;GO:0005739;GO:0005743;GO:0006631;GO:0044822;GO:0070062;GO:0071456;GO:1901029;GO:1902109	3-ketoacyl-CoA thiolase, mitochondrial	SwissProt
tdn_37585	70.37	2e-49	194	sp|Q3T0R7|THIM_BOVIN	3-ketoacyl-CoA thiolase, mitochondrial OS=Bos taurus GN=ACAA2 PE=2 SV=1	0.978102189781022	0.337531486146096	9913	Eukaryota:Metazoa:Chordata:Craniata:Vertebrata:Euteleostomi:Mammalia:Eutheria:Laurasiatheria:Cetartiodactyla:Ruminantia:Pecora:Bovidae:Bovinae:Bos:Bos taurus	ACAA2	2.3.1.16	GO:0003988;GO:0005739;GO:0005743;GO:0006631;GO:0044822;GO:0070062;GO:0071456;GO:1901029;GO:1902109	3-ketoacyl-CoA thiolase, mitochondrial	SwissProt
tdn_56340	58.67	2e-18	92.8	sp|P11029|ACAC_CHICK	Acetyl-CoA carboxylase OS=Gallus gallus GN=ACAC PE=1 SV=1	0.32034632034632	0.03184165232358	9031	Eukaryota:Metazoa:Chordata:Craniata:Vertebrata:Euteleostomi:Archelosauria:Archosauria:Dinosauria:Saurischia:Theropoda:Coelurosauria:Aves:Neognathae:Galloanserae:Galliformes:Phasianidae:Phasianinae:Gallus:Gallus gallus	ACAC	6.4.1.2	GO:0003989;GO:0004075;GO:0005524;GO:0005623;GO:0005737;GO:0006633;GO:0046872;GO:2001295	Acetyl-CoA carboxylase	SwissProt
tdn_56342	77.53	6e-81	301	sp|P11029|ACAC_CHICK	Acetyl-CoA carboxylase OS=Gallus gallus GN=ACAC PE=1 SV=1	0.438118811881188	0.0761617900172117	9031	Eukaryota:Metazoa:Chordata:Craniata:Vertebrata:Euteleostomi:Archelosauria:Archosauria:Dinosauria:Saurischia:Theropoda:Coelurosauria:Aves:Neognathae:Galloanserae:Galliformes:Phasianidae:Phasianinae:Gallus:Gallus gallus	ACAC	6.4.1.2	GO:0003989;GO:0004075;GO:0005524;GO:0005623;GO:0005737;GO:0006633;GO:0046872;GO:2001295	Acetyl-CoA carboxylase	SwissProt
tdn_23772	45.10	8e-26	122	tr|V5GQK3|V5GQK3_ANOGL,tr|V5GUH1|V5GUH1_ANOGL	Acetyl-CoA carboxylase 2 (Fragment) OS=Anoplophora glabripennis GN=ACACB PE=4 SV=1	0.877906976744186	0.357868020304569	217634	Eukaryota:Metazoa:Ecdysozoa:Arthropoda:Hexapoda:Insecta:Pterygota:Neoptera:Endopterygota:Coleoptera:Polyphaga:Cucujiformia:Chrysomeloidea:Cerambycidae:Lamiinae:Lamiini:Anoplophora:Anoplophora glabripennis	ACACB		GO:0004075;GO:0005524;GO:0016021;GO:0046872	Acetyl-CoA carboxylase 2	TrEMBL
k33_168640	46.60	2e-17	87.4	sp|P08503|ACADM_RAT	Medium-chain specific acyl-CoA dehydrogenase, mitochondrial OS=Rattus norvegicus GN=Acadm PE=1 SV=1	0.893805309734513	0.235154394299287	10116	Eukaryota:Metazoa:Chordata:Craniata:Vertebrata:Euteleostomi:Mammalia:Eutheria:Euarchontoglires:Glires:Rodentia:Sciurognathi:Muroidea:Muridae:Murinae:Rattus:Rattus norvegicus	Acadm	1.3.8.7	GO:0000062;GO:0003995;GO:0005739;GO:0005759;GO:0006635;GO:0007584;GO:0009055;GO:0009725;GO:0016853;GO:0031966;GO:0033539;GO:0042493;GO:0042802;GO:0046688;GO:0050660;GO:0051289;GO:0051384;GO:0051793;GO:0052890;GO:0055088;GO:0070991	Medium-chain specific acyl-CoA dehydrogenase, mitochondrial	SwissProt
k37_3033	58.44	3e-19	93.6	sp|Q3SZB4|ACADM_BOVIN	Medium-chain specific acyl-CoA dehydrogenase, mitochondrial OS=Bos taurus GN=ACADM PE=2 SV=1	0.737864077669903	0.168646080760095	9913	Eukaryota:Metazoa:Chordata:Craniata:Vertebrata:Euteleostomi:Mammalia:Eutheria:Laurasiatheria:Cetartiodactyla:Ruminantia:Pecora:Bovidae:Bovinae:Bos:Bos taurus	ACADM	1.3.8.7	GO:0000062;GO:0001889;GO:0003995;GO:0005739;GO:0005759;GO:0005978;GO:0006111;GO:0006635;GO:0009055;GO:0009409;GO:0009791;GO:0019254;GO:0033539;GO:0042594;GO:0050660;GO:0051791;GO:0052890;GO:0055007;GO:0055088;GO:0070991	Medium-chain specific acyl-CoA dehydrogenase, mitochondrial	SwissProt
k51_42775	63.89	9e-22	102	sp|Q3SZB4|ACADM_BOVIN	Medium-chain specific acyl-CoA dehydrogenase, mitochondrial OS=Bos taurus GN=ACADM PE=2 SV=1	0.689320388349515	0.168646080760095	9913	Eukaryota:Metazoa:Chordata:Craniata:Vertebrata:Euteleostomi:Mammalia:Eutheria:Laurasiatheria:Cetartiodactyla:Ruminantia:Pecora:Bovidae:Bovinae:Bos:Bos taurus	ACADM	1.3.8.7	GO:0000062;GO:0001889;GO:0003995;GO:0005739;GO:0005759;GO:0005978;GO:0006111;GO:0006635;GO:0009055;GO:0009409;GO:0009791;GO:0019254;GO:0033539;GO:0042594;GO:0050660;GO:0051791;GO:0052890;GO:0055007;GO:0055088;GO:0070991	Medium-chain specific acyl-CoA dehydrogenase, mitochondrial	SwissProt
tdn_11377	70.05	4e-77	286	sp|Q5RAS0|ACADS_PONAB	Short-chain specific acyl-CoA dehydrogenase, mitochondrial OS=Pongo abelii GN=ACADS PE=2 SV=1	0.994652406417112	0.451456310679612	9601	Eukaryota:Metazoa:Chordata:Craniata:Vertebrata:Euteleostomi:Mammalia:Eutheria:Euarchontoglires:Primates:Haplorrhini:Catarrhini:Hominidae:Pongo:Pongo abelii	ACADS	1.3.8.1	GO:0003995;GO:0004085;GO:0005759;GO:0006631;GO:0050660	Short-chain specific acyl-CoA dehydrogenase, mitochondrial	SwissProt
tdn_60680	51.94	3e-78	291	sp|Q5RAS0|ACADS_PONAB	Short-chain specific acyl-CoA dehydrogenase, mitochondrial OS=Pongo abelii GN=ACADS PE=2 SV=1	0.965277777777778	0.684466019417476	9601	Eukaryota:Metazoa:Chordata:Craniata:Vertebrata:Euteleostomi:Mammalia:Eutheria:Euarchontoglires:Primates:Haplorrhini:Catarrhini:Hominidae:Pongo:Pongo abelii	ACADS	1.3.8.1	GO:0003995;GO:0004085;GO:0005759;GO:0006631;GO:0050660	Short-chain specific acyl-CoA dehydrogenase, mitochondrial	SwissProt
tdn_110680	59.69	2e-135	483	sp|Q9DBL1|ACDSB_MOUSE	Short/branched chain specific acyl-CoA dehydrogenase, mitochondrial OS=Mus musculus GN=Acadsb PE=1 SV=1	0.923444976076555	0.893518518518518	10090	Eukaryota:Metazoa:Chordata:Craniata:Vertebrata:Euteleostomi:Mammalia:Eutheria:Euarchontoglires:Glires:Rodentia:Sciurognathi:Muroidea:Muridae:Murinae:Mus:Mus:Mus musculus	Acadsb	1.3.8.5	GO:0000062;GO:0003995;GO:0005739;GO:0005759;GO:0006637;GO:0009055;GO:0016937;GO:0033539;GO:0050660;GO:0052890;GO:0055088;GO:0070062	Short/branched chain specific acyl-CoA dehydrogenase, mitochondrial	SwissProt
tdn_53224	67.19	2e-99	362	sp|Q5RF40|ACDSB_PONAB	Short/branched chain specific acyl-CoA dehydrogenase, mitochondrial OS=Pongo abelii GN=ACADSB PE=2 SV=1	0.99604743083004	0.583333333333333	9601	Eukaryota:Metazoa:Chordata:Craniata:Vertebrata:Euteleostomi:Mammalia:Eutheria:Euarchontoglires:Primates:Haplorrhini:Catarrhini:Hominidae:Pongo:Pongo abelii	ACADSB	1.3.8.5	GO:0003995;GO:0005759;GO:0006631;GO:0050660	Short/branched chain specific acyl-CoA dehydrogenase, mitochondrial	SwissProt
tdn_7578	63.88	0.0	634	sp|P48818|ACADV_BOVIN	Very long-chain specific acyl-CoA dehydrogenase, mitochondrial OS=Bos taurus GN=ACADVL PE=2 SV=3	0.994174757281553	0.784732824427481	9913	Eukaryota:Metazoa:Chordata:Craniata:Vertebrata:Euteleostomi:Mammalia:Eutheria:Laurasiatheria:Cetartiodactyla:Ruminantia:Pecora:Bovidae:Bovinae:Bos:Bos taurus	ACADVL	1.3.8.9	GO:0000062;GO:0001659;GO:0005730;GO:0005739;GO:0005743;GO:0009055;GO:0017099;GO:0030855;GO:0033539;GO:0042645;GO:0042760;GO:0045717;GO:0046322;GO:0050660;GO:0052890;GO:0055088;GO:0090181	Very long-chain specific acyl-CoA dehydrogenase, mitochondrial	SwissProt
tdn_7579	54.17	5e-15	79.7	sp|Q8HXY7|ACADV_MACFA	Very long-chain specific acyl-CoA dehydrogenase, mitochondrial OS=Macaca fascicularis GN=ACADVL PE=2 SV=1	0.633928571428571	0.108396946564885	9541	Eukaryota:Metazoa:Chordata:Craniata:Vertebrata:Euteleostomi:Mammalia:Eutheria:Euarchontoglires:Primates:Haplorrhini:Catarrhini:Cercopithecidae:Cercopithecinae:Macaca:Macaca fascicularis	ACADVL	1.3.8.9	GO:0003995;GO:0005743;GO:0006631;GO:0050660	Very long-chain specific acyl-CoA dehydrogenase, mitochondrial	SwissProt
k69_26441	26.42	5e-08	58.2	sp|Q28343|PGCA_CANLF	Aggrecan core protein OS=Canis lupus familiaris GN=ACAN PE=2 SV=2	0.977777777777778	0.105015002143163	9615	Eukaryota:Metazoa:Chordata:Craniata:Vertebrata:Euteleostomi:Mammalia:Eutheria:Laurasiatheria:Carnivora:Caniformia:Canidae:Canis:Canis lupus familiaris	ACAN		GO:0001501;GO:0005201;GO:0005509;GO:0005540;GO:0005578;GO:0007155;GO:0007417;GO:0030246	Aggrecan core protein	SwissProt
tdn_53972	60.81	2e-14	77.4	sp|Q8I6R7|ACN2_ACAGO	Acanthoscurrin-2 (Fragment) OS=Acanthoscurria gomesiana GN=acantho2 PE=1 SV=1	0.5	0.534351145038168	115339	Eukaryota:Metazoa:Ecdysozoa:Arthropoda:Chelicerata:Arachnida:Araneae:Mygalomorphae:Theraphosidae:Acanthoscurria:Acanthoscurria gomesiana	acantho2		GO:0005576;GO:0019731;GO:0019732;GO:0031640	Acanthoscurrin-2	SwissProt
k19_116957	71.24	6e-61	232	sp|Q8QZT1|THIL_MOUSE	Acetyl-CoA acetyltransferase, mitochondrial OS=Mus musculus GN=Acat1 PE=1 SV=1	0.993464052287582	0.358490566037736	10090	Eukaryota:Metazoa:Chordata:Craniata:Vertebrata:Euteleostomi:Mammalia:Eutheria:Euarchontoglires:Glires:Rodentia:Sciurognathi:Muroidea:Muridae:Murinae:Mus:Mus:Mus musculus	Acat1	2.3.1.9	GO:0001889;GO:0003985;GO:0005739;GO:0005743;GO:0005759;GO:0007420;GO:0008152;GO:0009725;GO:0014070;GO:0042594;GO:0046872;GO:0050662;GO:0051260;GO:0060612;GO:0070062;GO:0072229	Acetyl-CoA acetyltransferase, mitochondrial	SwissProt
tdn_110039	70.42	6e-109	394	sp|Q8QZT1|THIL_MOUSE	Acetyl-CoA acetyltransferase, mitochondrial OS=Mus musculus GN=Acat1 PE=1 SV=1	0.965870307167236	0.665094339622642	10090	Eukaryota:Metazoa:Chordata:Craniata:Vertebrata:Euteleostomi:Mammalia:Eutheria:Euarchontoglires:Glires:Rodentia:Sciurognathi:Muroidea:Muridae:Murinae:Mus:Mus:Mus musculus	Acat1	2.3.1.9	GO:0001889;GO:0003985;GO:0005739;GO:0005743;GO:0005759;GO:0007420;GO:0008152;GO:0009725;GO:0014070;GO:0042594;GO:0046872;GO:0050662;GO:0051260;GO:0060612;GO:0070062;GO:0072229	Acetyl-CoA acetyltransferase, mitochondrial	SwissProt
k39_94949	52.06	2e-50	198	sp|Q8CAY6|THIC_MOUSE	Acetyl-CoA acetyltransferase, cytosolic OS=Mus musculus GN=Acat2 PE=1 SV=2	0.945812807881773	0.486146095717884	10090	Eukaryota:Metazoa:Chordata:Craniata:Vertebrata:Euteleostomi:Mammalia:Eutheria:Euarchontoglires:Glires:Rodentia:Sciurognathi:Muroidea:Muridae:Murinae:Mus:Mus:Mus musculus	Acat2	2.3.1.9	GO:0003985;GO:0005634;GO:0005730;GO:0005737;GO:0005739;GO:0008152;GO:0045797;GO:0070062	Acetyl-CoA acetyltransferase, cytosolic	SwissProt
tdn_40389	56.41	1e-57	222	sp|Q9BWD1|THIC_HUMAN	Acetyl-CoA acetyltransferase, cytosolic OS=Homo sapiens GN=ACAT2 PE=1 SV=2	0.984455958549223	0.488664987405542	9606	Eukaryota:Metazoa:Chordata:Craniata:Vertebrata:Euteleostomi:Mammalia:Eutheria:Euarchontoglires:Primates:Haplorrhini:Catarrhini:Hominidae:Homo:Homo sapiens	ACAT2	2.3.1.9	GO:0003985;GO:0005634;GO:0005730;GO:0005737;GO:0006629;GO:0070062	Acetyl-CoA acetyltransferase, cytosolic	SwissProt
tdn_51955	39.29	2e-18	93.2	sp|Q9ZAE9|ACBC_ACTS5	2-epi-5-epi-valiolone synthase OS=Actinoplanes sp. (strain ATCC 31044 / CBS 674.73 / SE50/110) GN=acbC PE=1 SV=3	0.570247933884298	0.349246231155779	134676	Bacteria:Actinobacteria:Micromonosporales:Micromonosporaceae:Actinoplanes:Actinoplanes sp.	acbC	4.2.3.152	GO:0000166;GO:0016829;GO:0046872	2-epi-5-epi-valiolone synthase	SwissProt
k21_113302	63.95	4e-48	189	sp|Q9H3P7|GCP60_HUMAN	Golgi resident protein GCP60 OS=Homo sapiens GN=ACBD3 PE=1 SV=4	0.986486486486487	0.255681818181818	9606	Eukaryota:Metazoa:Chordata:Craniata:Vertebrata:Euteleostomi:Mammalia:Eutheria:Euarchontoglires:Primates:Haplorrhini:Catarrhini:Hominidae:Homo:Homo sapiens	ACBD3		GO:0000062;GO:0000139;GO:0005739;GO:0005794;GO:0006694;GO:0006810;GO:0016020;GO:0016021;GO:0034237	Golgi resident protein GCP60	SwissProt
tdn_18432	51.43	4e-21	100	sp|Q9H3P7|GCP60_HUMAN	Golgi resident protein GCP60 OS=Homo sapiens GN=ACBD3 PE=1 SV=4	0.662420382165605	0.196969696969697	9606	Eukaryota:Metazoa:Chordata:Craniata:Vertebrata:Euteleostomi:Mammalia:Eutheria:Euarchontoglires:Primates:Haplorrhini:Catarrhini:Hominidae:Homo:Homo sapiens	ACBD3		GO:0000062;GO:0000139;GO:0005739;GO:0005794;GO:0006694;GO:0006810;GO:0016020;GO:0016021;GO:0034237	Golgi resident protein GCP60	SwissProt
tdn_8771	37.00	3e-16	83.6	sp|Q5R7V3|ACBD5_PONAB	Acyl-CoA-binding domain-containing protein 5 OS=Pongo abelii GN=ACBD5 PE=2 SV=1	0.925233644859813	0.188571428571429	9601	Eukaryota:Metazoa:Chordata:Craniata:Vertebrata:Euteleostomi:Mammalia:Eutheria:Euarchontoglires:Primates:Haplorrhini:Catarrhini:Hominidae:Pongo:Pongo abelii	ACBD5		GO:0000062;GO:0005778;GO:0006810;GO:0008289;GO:0016021;GO:0030242	Acyl-CoA-binding domain-containing protein 5	SwissProt
tdn_57932	41.88	2e-20	99.8	sp|Q9D061|ACBD6_MOUSE	Acyl-CoA-binding domain-containing protein 6 OS=Mus musculus GN=Acbd6 PE=1 SV=2	464	0.411347517730496	10090	Eukaryota:Metazoa:Chordata:Craniata:Vertebrata:Euteleostomi:Mammalia:Eutheria:Euarchontoglires:Glires:Rodentia:Sciurognathi:Muroidea:Muridae:Murinae:Mus:Mus:Mus musculus	Acbd6		GO:0000062;GO:0005737;GO:0008289	Acyl-CoA-binding domain-containing protein 6	SwissProt
tdn_114859	65.80	6e-130	464	sp|Q9SM23|ACBP1_ARATH	Acyl-CoA-binding domain-containing protein 1 OS=Arabidopsis thaliana GN=ACBP1 PE=1 SV=2	0.963888888888889	0.979289940828402	3702	Eukaryota:Viridiplantae:Streptophyta:Embryophyta:Tracheophyta:Spermatophyta:Magnoliophyta:eudicotyledons:Gunneridae:Pentapetalae:rosids:malvids:Brassicales:Brassicaceae:Camelineae:Arabidopsis:Arabidopsis thaliana	ACBP1		GO:0000062;GO:0005576;GO:0005789;GO:0005886;GO:0006629;GO:0006869;GO:0008289;GO:0009409;GO:0009505;GO:0009737;GO:0010029;GO:0010162;GO:0010288;GO:0016021;GO:0032791;GO:0070300;GO:1900140	Acyl-CoA-binding domain-containing protein 1	SwissProt
tdn_157510	37.39	8e-32	138	sp|Q9STX1|ACBP3_ARATH	Acyl-CoA-binding domain-containing protein 3 OS=Arabidopsis thaliana GN=ACBP3 PE=1 SV=1	0.580562659846547	0.624309392265193	3702	Eukaryota:Viridiplantae:Streptophyta:Embryophyta:Tracheophyta:Spermatophyta:Magnoliophyta:eudicotyledons:Gunneridae:Pentapetalae:rosids:malvids:Brassicales:Brassicaceae:Camelineae:Arabidopsis:Arabidopsis thaliana	ACBP3		GO:0000062;GO:0005615;GO:0006810;GO:0008289	Acyl-CoA-binding domain-containing protein 3	SwissProt
k63_6742	73.17	0.0	983	sp|Q9MA55|ACBP4_ARATH	Acyl-CoA-binding domain-containing protein 4 OS=Arabidopsis thaliana GN=ACBP4 PE=1 SV=1	0.995481927710843	0.995508982035928	3702	Eukaryota:Viridiplantae:Streptophyta:Embryophyta:Tracheophyta:Spermatophyta:Magnoliophyta:eudicotyledons:Gunneridae:Pentapetalae:rosids:malvids:Brassicales:Brassicaceae:Camelineae:Arabidopsis:Arabidopsis thaliana	ACBP4		GO:0000062;GO:0005634;GO:0005737;GO:0005829;GO:0006810;GO:0006869;GO:0008289;GO:0009416;GO:0009723;GO:0009753	Acyl-CoA-binding domain-containing protein 4	SwissProt
tdn_118837	45.60	7e-128	457	sp|Q9MA55|ACBP4_ARATH	Acyl-CoA-binding domain-containing protein 4 OS=Arabidopsis thaliana GN=ACBP4 PE=1 SV=1	0.972332015810277	0.735029940119761	3702	Eukaryota:Viridiplantae:Streptophyta:Embryophyta:Tracheophyta:Spermatophyta:Magnoliophyta:eudicotyledons:Gunneridae:Pentapetalae:rosids:malvids:Brassicales:Brassicaceae:Camelineae:Arabidopsis:Arabidopsis thaliana	ACBP4		GO:0000062;GO:0005634;GO:0005737;GO:0005829;GO:0006810;GO:0006869;GO:0008289;GO:0009416;GO:0009723;GO:0009753	Acyl-CoA-binding domain-containing protein 4	SwissProt
tdn_158444	31.97	3e-62	240	sp|Q9MA55|ACBP4_ARATH	Acyl-CoA-binding domain-containing protein 4 OS=Arabidopsis thaliana GN=ACBP4 PE=1 SV=1	0.57887323943662	0.618263473053892	3702	Eukaryota:Viridiplantae:Streptophyta:Embryophyta:Tracheophyta:Spermatophyta:Magnoliophyta:eudicotyledons:Gunneridae:Pentapetalae:rosids:malvids:Brassicales:Brassicaceae:Camelineae:Arabidopsis:Arabidopsis thaliana	ACBP4		GO:0000062;GO:0005634;GO:0005737;GO:0005829;GO:0006810;GO:0006869;GO:0008289;GO:0009416;GO:0009723;GO:0009753	Acyl-CoA-binding domain-containing protein 4	SwissProt
tdn_158445	32.44	3e-62	240	sp|Q9MA55|ACBP4_ARATH	Acyl-CoA-binding domain-containing protein 4 OS=Arabidopsis thaliana GN=ACBP4 PE=1 SV=1	0.568022440392707	0.609281437125748	3702	Eukaryota:Viridiplantae:Streptophyta:Embryophyta:Tracheophyta:Spermatophyta:Magnoliophyta:eudicotyledons:Gunneridae:Pentapetalae:rosids:malvids:Brassicales:Brassicaceae:Camelineae:Arabidopsis:Arabidopsis thaliana	ACBP4		GO:0000062;GO:0005634;GO:0005737;GO:0005829;GO:0006810;GO:0006869;GO:0008289;GO:0009416;GO:0009723;GO:0009753	Acyl-CoA-binding domain-containing protein 4	SwissProt
tdn_158447	32.20	1e-60	235	sp|Q9MA55|ACBP4_ARATH	Acyl-CoA-binding domain-containing protein 4 OS=Arabidopsis thaliana GN=ACBP4 PE=1 SV=1	0.568022440392707	0.609281437125748	3702	Eukaryota:Viridiplantae:Streptophyta:Embryophyta:Tracheophyta:Spermatophyta:Magnoliophyta:eudicotyledons:Gunneridae:Pentapetalae:rosids:malvids:Brassicales:Brassicaceae:Camelineae:Arabidopsis:Arabidopsis thaliana	ACBP4		GO:0000062;GO:0005634;GO:0005737;GO:0005829;GO:0006810;GO:0006869;GO:0008289;GO:0009416;GO:0009723;GO:0009753	Acyl-CoA-binding domain-containing protein 4	SwissProt
tdn_158453	36.89	7e-63	241	sp|Q9MA55|ACBP4_ARATH	Acyl-CoA-binding domain-containing protein 4 OS=Arabidopsis thaliana GN=ACBP4 PE=1 SV=1	0.83547557840617	0.488023952095808	3702	Eukaryota:Viridiplantae:Streptophyta:Embryophyta:Tracheophyta:Spermatophyta:Magnoliophyta:eudicotyledons:Gunneridae:Pentapetalae:rosids:malvids:Brassicales:Brassicaceae:Camelineae:Arabidopsis:Arabidopsis thaliana	ACBP4		GO:0000062;GO:0005634;GO:0005737;GO:0005829;GO:0006810;GO:0006869;GO:0008289;GO:0009416;GO:0009723;GO:0009753	Acyl-CoA-binding domain-containing protein 4	SwissProt
tdn_154102	80.26	0.0	3678	sp|Q38970|ACC1_ARATH	Acetyl-CoA carboxylase 1 OS=Arabidopsis thaliana GN=ACC1 PE=1 SV=1	0.997783687943262	0.998669032830524	3702	Eukaryota:Viridiplantae:Streptophyta:Embryophyta:Tracheophyta:Spermatophyta:Magnoliophyta:eudicotyledons:Gunneridae:Pentapetalae:rosids:malvids:Brassicales:Brassicaceae:Camelineae:Arabidopsis:Arabidopsis thaliana	ACC1	6.4.1.2	GO:0003989;GO:0004075;GO:0005524;GO:0005829;GO:0005886;GO:0009735;GO:0009793;GO:0009933;GO:0010072;GO:0030497;GO:0046872;GO:0048364;GO:0048367;GO:2001295	Acetyl-CoA carboxylase 1	SwissProt
k63_13318	57.78	6e-58	224	sp|Q42783|BCCP_SOYBN	Biotin carboxyl carrier protein of acetyl-CoA carboxylase, chloroplastic OS=Glycine max GN=ACCB-1 PE=1 SV=1	0.766550522648084	0.824427480916031	3847	Eukaryota:Viridiplantae:Streptophyta:Embryophyta:Tracheophyta:Spermatophyta:Magnoliophyta:eudicotyledons:Gunneridae:Pentapetalae:rosids:fabids:Fabales:Fabaceae:Papilionoideae:Phaseoleae:Glycine:Soja:Glycine max	ACCB-1		GO:0003989;GO:0006633;GO:0009317;GO:0009507	Biotin carboxyl carrier protein of acetyl-CoA carboxylase, chloroplastic	SwissProt
tdn_109243	31.43	1e-07	57.0	sp|Q42783|BCCP_SOYBN	Biotin carboxyl carrier protein of acetyl-CoA carboxylase, chloroplastic OS=Glycine max GN=ACCB-1 PE=1 SV=1	0.615384615384615	0.610687022900763	3847	Eukaryota:Viridiplantae:Streptophyta:Embryophyta:Tracheophyta:Spermatophyta:Magnoliophyta:eudicotyledons:Gunneridae:Pentapetalae:rosids:fabids:Fabales:Fabaceae:Papilionoideae:Phaseoleae:Glycine:Soja:Glycine max	ACCB-1		GO:0003989;GO:0006633;GO:0009317;GO:0009507	Biotin carboxyl carrier protein of acetyl-CoA carboxylase, chloroplastic	SwissProt
tdn_29322	67.16	4e-85	314	sp|Q42783|BCCP_SOYBN	Biotin carboxyl carrier protein of acetyl-CoA carboxylase, chloroplastic OS=Glycine max GN=ACCB-1 PE=1 SV=1	0.949090909090909	0.99236641221374	3847	Eukaryota:Viridiplantae:Streptophyta:Embryophyta:Tracheophyta:Spermatophyta:Magnoliophyta:eudicotyledons:Gunneridae:Pentapetalae:rosids:fabids:Fabales:Fabaceae:Papilionoideae:Phaseoleae:Glycine:Soja:Glycine max	ACCB-1		GO:0003989;GO:0006633;GO:0009317;GO:0009507	Biotin carboxyl carrier protein of acetyl-CoA carboxylase, chloroplastic	SwissProt
tdn_80611	57.21	7e-58	224	sp|Q42783|BCCP_SOYBN	Biotin carboxyl carrier protein of acetyl-CoA carboxylase, chloroplastic OS=Glycine max GN=ACCB-1 PE=1 SV=1	0.776978417266187	0.83206106870229	3847	Eukaryota:Viridiplantae:Streptophyta:Embryophyta:Tracheophyta:Spermatophyta:Magnoliophyta:eudicotyledons:Gunneridae:Pentapetalae:rosids:fabids:Fabales:Fabaceae:Papilionoideae:Phaseoleae:Glycine:Soja:Glycine max	ACCB-1		GO:0003989;GO:0006633;GO:0009317;GO:0009507	Biotin carboxyl carrier protein of acetyl-CoA carboxylase, chloroplastic	SwissProt
tdn_162775	77.93	7e-132	471	sp|P49158|ACCD_SOYBN	Acetyl-coenzyme A carboxylase carboxyl transferase subunit beta, chloroplastic OS=Glycine max GN=accD PE=2 SV=3	0.637931034482759	0.68287037037037	3847	Eukaryota:Viridiplantae:Streptophyta:Embryophyta:Tracheophyta:Spermatophyta:Magnoliophyta:eudicotyledons:Gunneridae:Pentapetalae:rosids:fabids:Fabales:Fabaceae:Papilionoideae:Phaseoleae:Glycine:Soja:Glycine max	accD	6.4.1.2	GO:0003989;GO:0005524;GO:0006633;GO:0008270;GO:0009317;GO:0009570;GO:2001295	Acetyl-coenzyme A carboxylase carboxyl transferase subunit beta, chloroplastic	SwissProt
tdn_101181	62.69	3e-65	248	sp|O64587|ACD11_ARATH	Accelerated cell death 11 OS=Arabidopsis thaliana GN=ACD11 PE=1 SV=1	0.961352657004831	0.966019417475728	3702	Eukaryota:Viridiplantae:Streptophyta:Embryophyta:Tracheophyta:Spermatophyta:Magnoliophyta:eudicotyledons:Gunneridae:Pentapetalae:rosids:malvids:Brassicales:Brassicaceae:Camelineae:Arabidopsis:Arabidopsis thaliana	ACD11		GO:0005737;GO:0008219;GO:0009751;GO:0009816;GO:0010175;GO:0017089;GO:0051861	Accelerated cell death 11	SwissProt
tdn_67761	51.00	2e-56	219	sp|O64587|ACD11_ARATH	Accelerated cell death 11 OS=Arabidopsis thaliana GN=ACD11 PE=1 SV=1	0.763565891472868	0.966019417475728	3702	Eukaryota:Viridiplantae:Streptophyta:Embryophyta:Tracheophyta:Spermatophyta:Magnoliophyta:eudicotyledons:Gunneridae:Pentapetalae:rosids:malvids:Brassicales:Brassicaceae:Camelineae:Arabidopsis:Arabidopsis thaliana	ACD11		GO:0005737;GO:0008219;GO:0009751;GO:0009816;GO:0010175;GO:0017089;GO:0051861	Accelerated cell death 11	SwissProt
k53_62689	33.13	6e-14	77.0	sp|Q8LPS2|ACD6_ARATH	Protein ACCELERATED CELL DEATH 6 OS=Arabidopsis thaliana GN=ACD6 PE=1 SV=1	0.932203389830508	0.240298507462687	3702	Eukaryota:Viridiplantae:Streptophyta:Embryophyta:Tracheophyta:Spermatophyta:Magnoliophyta:eudicotyledons:Gunneridae:Pentapetalae:rosids:malvids:Brassicales:Brassicaceae:Camelineae:Arabidopsis:Arabidopsis thaliana	ACD6		GO:0005887;GO:0008219;GO:0009416;GO:0009615;GO:0009617;GO:0009751;GO:0009816;GO:0016020;GO:0016567;GO:0030176;GO:0050826;GO:0071446;GO:1900150;GO:1900426;GO:1902290;GO:2000031	Protein ACCELERATED CELL DEATH 6	SwissProt
tdn_173424	31.38	2e-16	88.6	sp|Q8LPS2|ACD6_ARATH	Protein ACCELERATED CELL DEATH 6 OS=Arabidopsis thaliana GN=ACD6 PE=1 SV=1	0.298648648648649	0.341791044776119	3702	Eukaryota:Viridiplantae:Streptophyta:Embryophyta:Tracheophyta:Spermatophyta:Magnoliophyta:eudicotyledons:Gunneridae:Pentapetalae:rosids:malvids:Brassicales:Brassicaceae:Camelineae:Arabidopsis:Arabidopsis thaliana	ACD6		GO:0005887;GO:0008219;GO:0009416;GO:0009615;GO:0009617;GO:0009751;GO:0009816;GO:0016020;GO:0016567;GO:0030176;GO:0050826;GO:0071446;GO:1900150;GO:1900426;GO:1902290;GO:2000031	Protein ACCELERATED CELL DEATH 6	SwissProt
tdn_173425	29.45	6e-15	82.8	sp|Q8LPS2|ACD6_ARATH	Protein ACCELERATED CELL DEATH 6 OS=Arabidopsis thaliana GN=ACD6 PE=1 SV=1	0.561475409836066	0.407462686567164	3702	Eukaryota:Viridiplantae:Streptophyta:Embryophyta:Tracheophyta:Spermatophyta:Magnoliophyta:eudicotyledons:Gunneridae:Pentapetalae:rosids:malvids:Brassicales:Brassicaceae:Camelineae:Arabidopsis:Arabidopsis thaliana	ACD6		GO:0005887;GO:0008219;GO:0009416;GO:0009615;GO:0009617;GO:0009751;GO:0009816;GO:0016020;GO:0016567;GO:0030176;GO:0050826;GO:0071446;GO:1900150;GO:1900426;GO:1902290;GO:2000031	Protein ACCELERATED CELL DEATH 6	SwissProt
[truncated: 43,966 more rows]
