# Supplementary material for: Transcriptome analysis reveals major transcriptional changes during regrowth after mowing of red clover (Trifolium pratense)
Source: BMC Plant Biol. 2021 Feb 15;21:95. doi: 10.1186/s12870-021-02867-0 (PMC7885512; doi:10.1186/s12870-021-02867-0)
Supplement: Supplementary file 9 — Additional file 9: Table S9. Analysis of the transcriptomes with Deseq2 of all transcriptome comparisons. [file 12870_2021_2867_MOESM9_ESM.xlsx]

## Sheet: TPGHM_TPGHNM_log2_all
Table S9 Results of the Deseq2 analysis with the corresponding statistic, for all analysis with logfold <2, complete annotation of the DEG, complete annotation of the top 20 DEG
	Contig ID	sampleA	sampleB	baseMeanA	baseMeanB	baseMean	log2FoldChange	lfcSE	stat	pvalue	padj
	k23_115785	TPGHM1	TPGHNM1	NA	NA	25.135943857859	7.98884399702622	1.80966740726838	4.41453714916878	1.01226332883877e-05	0.000251150425681499
	k25_117190	TPGHM1	TPGHNM1	NA	NA	105.022272651398	-2.76085903903837	0.566652377834169	-4.87222704260201	1.10347252861818e-06	3.74782231658625e-05
	k39_24144	TPGHM1	TPGHNM1	NA	NA	95.3237222032912	3.45556307843386	0.677930564035034	5.09722272715717	3.44672717649008e-07	1.36825582501583e-05
	k41_130218	TPGHM1	TPGHNM1	NA	NA	99.3025949945313	-5.46816889228714	1.00712185229938	-5.42950078960424	5.6511903096943e-08	2.86331387237087e-06
	k41_20680	TPGHM1	TPGHNM1	NA	NA	270.126408138195	-2.2617350476692	0.516335821508859	-4.38035664668753	1.18485220524307e-05	0.000286767470482785
	k41_54584	TPGHM1	TPGHNM1	NA	NA	55.057096173837	-6.26129829862499	1.18167786684192	-5.29865073580378	1.16661545382829e-07	5.23367327644402e-06
	k45_11164	TPGHM1	TPGHNM1	NA	NA	74.8230108207751	9.56100737457672	1.72765275235113	5.53410247607069	3.12826047884749e-08	1.68357998656382e-06
	k47_67758	TPGHM1	TPGHNM1	NA	NA	143.238066999423	-2.02713783963968	0.468082399511375	-4.33072861050914	1.48616759695147e-05	0.000346478835776348
	k49_82496	TPGHM1	TPGHNM1	NA	NA	140.800027829405	9.04037777273518	1.53385031738321	5.89391133559781	3.77159597249233e-09	2.62787382617609e-07
	k51_4081	TPGHM1	TPGHNM1	NA	NA	92.1531850573004	-2.48534945786242	0.589712359818863	-4.214511390987	2.50319519158928e-05	0.000542651582866074
	k59_16549	TPGHM1	TPGHNM1	NA	NA	18198.2532618444	2.00228352236296	0.183128061756246	10.9337886458282	7.94600713703701e-28	8.18627925760932e-25
	k59_19447	TPGHM1	TPGHNM1	NA	NA	384.128869247205	-2.52359681806493	0.404322935004332	-6.24153764128639	4.33290135607401e-10	3.73475381827335e-08
	k59_6358	TPGHM1	TPGHNM1	NA	NA	117.876601743357	-3.8728337952236	0.802530586909758	-4.82577718331761	1.39458356032554e-06	4.55452054029133e-05
	k61_2480	TPGHM1	TPGHNM1	NA	NA	424.972596380627	3.17379744157508	0.556454099468036	5.70361049475454	1.1729594182527e-08	7.16863757454723e-07
	k61_26458	TPGHM1	TPGHNM1	NA	NA	315.885690576119	-2.66309926146002	0.437284716642847	-6.09008081029072	1.12853707871767e-09	8.81440422312518e-08
	k61_38813	TPGHM1	TPGHNM1	NA	NA	134.782829396594	8.97886579505493	1.57393394331316	5.70472848190456	1.16528689039083e-08	7.16221075954707e-07
	k61_51773	TPGHM1	TPGHNM1	NA	NA	951.93432213808	-2.16056584099314	0.358693729057956	-6.02342797201243	1.70761121346138e-09	1.28725326143683e-07
	k61_8501	TPGHM1	TPGHNM1	NA	NA	1003.20471648254	-2.28295570381807	0.442549950150146	-5.15863961354763	2.48750585841323e-07	1.03122802059069e-05
	k63_8100	TPGHM1	TPGHNM1	NA	NA	566.142865655473	-2.19672572857978	0.258926971496472	-8.48395868489007	2.17659071231116e-17	7.1349303122503e-15
	k65_43517	TPGHM1	TPGHNM1	NA	NA	84.7710452315273	8.29250926289817	1.51140073280896	5.4866383764989	4.09654544963143e-08	2.15118351463049e-06
	k65_9861	TPGHM1	TPGHNM1	NA	NA	1960.20962663851	-2.47612514781167	0.152485076406978	-16.2384753062848	2.69540505769896e-59	2.91575442116585e-55
	k67_38815	TPGHM1	TPGHNM1	NA	NA	55.6312868734528	9.13486764643397	1.61875266842056	5.64315217799578	1.66964643946713e-08	9.63274685809901e-07
	k69_17645	TPGHM1	TPGHNM1	NA	NA	336.321659103731	2.43832685026289	0.435807685072209	5.59496065302034	2.20671809514868e-08	1.23684834167206e-06
	k69_19126	TPGHM1	TPGHNM1	NA	NA	1153.52657335581	2.19804085922278	0.301284544359073	7.29556460952455	2.97409210972341e-13	4.91179257968443e-11
	k71_31531	TPGHM1	TPGHNM1	NA	NA	137.113370866415	3.63013398962472	0.51652341972047	7.02801431847807	2.0949340424356e-12	2.76365231756673e-10
	k71_5292	TPGHM1	TPGHNM1	NA	NA	186.061951160866	-4.1189375077757	0.549635411818483	-7.4939449300548	6.6833774656984e-14	1.18520386451135e-11
	k73_24534	TPGHM1	TPGHNM1	NA	NA	318.87679941801	-2.31825327125487	0.51173259575813	-4.53020442799894	5.8926640806446e-06	0.000157004664266929
	k73_5352	TPGHM1	TPGHNM1	NA	NA	44.8803983732908	4.16606603197228	0.90577610489088	4.59944351532013	4.23621032009038e-06	0.000118564566979502
	k73_592	TPGHM1	TPGHNM1	NA	NA	304.698820540127	2.78453828304646	0.509214511506667	5.46830111892834	4.54369504387533e-08	2.35405587426041e-06
	tdn_103259	TPGHM1	TPGHNM1	NA	NA	186.598492716283	2.14426299731829	0.362929949988885	5.90820073511143	3.45864422335083e-09	2.44535188798023e-07
	tdn_110743	TPGHM1	TPGHNM1	NA	NA	617.076222062683	-2.99268531478633	0.27453007069591	-10.9011202568816	1.13846879342048e-27	1.119580561166e-24
	tdn_111278	TPGHM1	TPGHNM1	NA	NA	401.903326807272	-2.20505739964068	0.30638634702487	-7.1969832241307	6.15593333009536e-13	9.31353969207085e-11
	tdn_111279	TPGHM1	TPGHNM1	NA	NA	834.663946808877	-2.63345563556946	0.206432966146924	-12.7569529456606	2.85138055986538e-37	6.85440204585416e-34
	tdn_111281	TPGHM1	TPGHNM1	NA	NA	932.661569082973	-2.58020422425088	0.203389102140853	-12.6860495330965	7.06609374497522e-37	1.3897721652049e-33
	tdn_111391	TPGHM1	TPGHNM1	NA	NA	183.863219088056	-2.20698879998578	0.474061438868157	-4.65549107992218	3.23209400666091e-06	9.43675490338851e-05
	tdn_112156	TPGHM1	TPGHNM1	NA	NA	312.457112434966	2.29580257115106	0.559718711494092	4.10170773998734	4.10112073974706e-05	0.00082460731602628
	tdn_112244	TPGHM1	TPGHNM1	NA	NA	484.42019757488	2.19143561090231	0.515796587277884	4.24864309876034	2.15069245821708e-05	0.000478214093869748
	tdn_113911	TPGHM1	TPGHNM1	NA	NA	11550.0012223443	-2.37232390105333	0.30646679224075	-7.74088404067517	9.87279126359003e-15	2.03426513321686e-12
	tdn_116286	TPGHM1	TPGHNM1	NA	NA	1141.55309606275	2.08968603602532	0.368038081681948	5.67790709720955	1.36352730821162e-08	8.12669788241281e-07
	tdn_116669	TPGHM1	TPGHNM1	NA	NA	129.712807422306	-3.17225493747399	0.539099082970382	-5.88436344576062	3.99588891718036e-09	2.73579293427839e-07
	tdn_117136	TPGHM1	TPGHNM1	NA	NA	111.994928185033	-3.83556031972139	0.912702105199819	-4.20242300074641	2.64073086103617e-05	0.000566787819231325
	tdn_120743	TPGHM1	TPGHNM1	NA	NA	127.235799317022	-2.21638242975172	0.519695032720357	-4.26477508963287	2.00103667299713e-05	0.000450493531948939
	tdn_120888	TPGHM1	TPGHNM1	NA	NA	317.888450124317	-3.1539895821932	0.493945625951326	-6.38529711872374	1.71065000698888e-10	1.59525486643122e-08
	tdn_121717	TPGHM1	TPGHNM1	NA	NA	374.161598945508	3.26474600893866	0.740636508311798	4.40802738225841	1.04316359331134e-05	0.000257929649614753
	tdn_125884	TPGHM1	TPGHNM1	NA	NA	265.586881773249	2.94386756451175	0.53631801509825	5.48903352420942	4.04138922837213e-08	2.13257209648369e-06
	tdn_134351	TPGHM1	TPGHNM1	NA	NA	93.528028219513	-3.48628502520906	0.642062471243068	-5.42982214559187	5.64102407491898e-08	2.86331387237087e-06
	tdn_138856	TPGHM1	TPGHNM1	NA	NA	1212.52254476509	-2.02246271306219	0.385645940676037	-5.24435109965586	1.56833301427703e-07	6.78617695277669e-06
	tdn_139287	TPGHM1	TPGHNM1	NA	NA	329.89610786593	2.03539651848849	0.397880923736438	5.11559212081443	3.12758256633294e-07	1.26477100603015e-05
	tdn_141837	TPGHM1	TPGHNM1	NA	NA	11386.3049141386	-4.29069763411712	1.05078813327197	-4.08331375113328	4.43980149257355e-05	0.000880431762528219
	tdn_143380	TPGHM1	TPGHNM1	NA	NA	377.307683866199	-3.41129997261839	0.73175421146669	-4.66181119174014	3.13438679607884e-06	9.23875454130324e-05
	tdn_143864	TPGHM1	TPGHNM1	NA	NA	229.471968254827	2.68546453265792	0.599750000601365	4.47763989990033	7.54727678299409e-06	0.000195785771223114
	tdn_146041	TPGHM1	TPGHNM1	NA	NA	446.30105404009	-3.59548974611558	0.465689825643086	-7.72078226349577	1.15617911763559e-14	2.3377509542099e-12
	tdn_146439	TPGHM1	TPGHNM1	NA	NA	2320.58848373251	2.61715254628396	0.16673630796892	15.6963565894226	1.60181376515608e-55	1.15517469363839e-51
	tdn_148581	TPGHM1	TPGHNM1	NA	NA	150.242863009141	4.86930796084227	1.10063467260565	4.42409101043003	9.68491890562113e-06	0.000241119931557092
	tdn_149082	TPGHM1	TPGHNM1	NA	NA	440.450935694047	-2.40576251429898	0.387352519365518	-6.21078318591967	5.27211737525568e-10	4.38700997744833e-08
	tdn_151445	TPGHM1	TPGHNM1	NA	NA	161.424512538353	2.04316146308436	0.40282807901122	5.07204330964092	3.93566785494975e-07	1.53144197916975e-05
	tdn_156692	TPGHM1	TPGHNM1	NA	NA	487.893523871376	-2.79034155554774	0.298096633879417	-9.36052688430041	7.93400472781141e-21	4.21008991600677e-18
	tdn_156696	TPGHM1	TPGHNM1	NA	NA	1057.14501281161	-2.25031401040712	0.244603460165067	-9.19984536967927	3.5846522978881e-20	1.65008409499594e-17
	tdn_163456	TPGHM1	TPGHNM1	NA	NA	231.363069706701	-3.1612915508158	0.591773133645981	-5.34206669934258	9.18928282751399e-08	4.24807978575353e-06
	tdn_163631	TPGHM1	TPGHNM1	NA	NA	388.509651174908	-3.40082760893204	0.34082786801794	-9.9781383157114	1.89998081496372e-23	1.24563893732546e-20
	tdn_163974	TPGHM1	TPGHNM1	NA	NA	43.0031405314531	3.97114146611874	0.921724646685625	4.30838155451124	1.64453506005865e-05	0.000378908583859093
	tdn_166230	TPGHM1	TPGHNM1	NA	NA	277.335682064116	2.31397676863656	0.364379080173387	6.3504654755028	2.14664385353941e-10	1.95137141896324e-08
	tdn_169448	TPGHM1	TPGHNM1	NA	NA	165.187844558807	2.06708187349577	0.413449768951313	4.99959615103616	5.7450517718829e-07	2.14153771995558e-05
	tdn_169833	TPGHM1	TPGHNM1	NA	NA	79.870747056631	-3.24295555497137	0.746831500893001	-4.34228544336133	1.4100816600574e-05	0.000331959920732774
	tdn_170499	TPGHM1	TPGHNM1	NA	NA	376.443932370944	2.09760909417509	0.3024411112528	6.93559511630603	4.04514616001277e-12	5.08818239371373e-10
	tdn_175687	TPGHM1	TPGHNM1	NA	NA	2445.09957861478	-2.05452100713354	0.269660862908523	-7.61890689280519	2.55832907173915e-14	4.98643688892581e-12
	tdn_25484	TPGHM1	TPGHNM1	NA	NA	77.4455525789864	9.61132543829809	1.56712759767013	6.13308415510477	8.61915233717804e-10	6.88100962416409e-08
	tdn_28990	TPGHM1	TPGHNM1	NA	NA	23.9186273927497	7.91696616243754	1.81551266945636	4.36073308417519	1.29627415425171e-05	0.000308185618980613
	tdn_39479	TPGHM1	TPGHNM1	NA	NA	60.3835017614931	-2.97703014321094	0.704468677236007	-4.22592265548464	2.37963722176895e-05	0.000522144536439871
	tdn_40997	TPGHM1	TPGHNM1	NA	NA	34.9852973951277	-4.18656719314049	0.956687036467586	-4.37610946271282	1.20816358392171e-05	0.000291400436322699
	tdn_50390	TPGHM1	TPGHNM1	NA	NA	121.465454948788	-2.28122856818566	0.515347163785738	-4.42658605400632	9.57361997415393e-06	0.000238898809851004
	tdn_53091	TPGHM1	TPGHNM1	NA	NA	1387.68546505938	-4.76816183369169	1.15805189975853	-4.11739908607371	3.83172220249573e-05	0.000779128851983036
	tdn_53378	TPGHM1	TPGHNM1	NA	NA	211.59725461033	2.03550326310985	0.380987372894119	5.34270531762621	9.15695600321689e-08	4.24220006701494e-06
	tdn_54922	TPGHM1	TPGHNM1	NA	NA	143.275759809917	-2.16254175572186	0.425769374709819	-5.07913881123022	3.79149615653709e-07	1.48872993369655e-05
	tdn_58510	TPGHM1	TPGHNM1	NA	NA	189.120685297293	-2.30351168735221	0.511206825058543	-4.50602686513119	6.60527283485443e-06	0.000173008568743433
	tdn_58805	TPGHM1	TPGHNM1	NA	NA	624.268619383506	-3.16158001554152	0.373218272246423	-8.47112869504426	2.43026551022208e-17	7.84758124084399e-15
	tdn_59681	TPGHM1	TPGHNM1	NA	NA	204.639659486349	2.19130445541885	0.363154974760053	6.03407527837589	1.59875528040165e-09	1.21365159619262e-07
	tdn_60824	TPGHM1	TPGHNM1	NA	NA	121.42682634733	2.07853762110404	0.454564144355082	4.57259475239296	4.81721265216981e-06	0.000132545324771155
	tdn_61006	TPGHM1	TPGHNM1	NA	NA	159.561323884868	-2.58942042315576	0.572986940360496	-4.51916132944778	6.2085073917028e-06	0.000164006175115372
	tdn_63204	TPGHM1	TPGHNM1	NA	NA	264.08582287282	2.1112164276485	0.440203803842431	4.79599769293271	1.61867142740416e-06	5.14375127772528e-05
	tdn_64294	TPGHM1	TPGHNM1	NA	NA	178.707481252451	2.02020734504692	0.433650112991335	4.65861136553489	3.18349568033619e-06	9.32001746198559e-05
	tdn_69411	TPGHM1	TPGHNM1	NA	NA	448.606882585005	2.68809659054534	0.397494794598244	6.76259570458591	1.35541084165802e-11	1.5598039127272e-09
	tdn_74349	TPGHM1	TPGHNM1	NA	NA	152.600198215527	2.12334830409721	0.429906672605992	4.93909129445695	7.84874625002858e-07	2.80210602507208e-05
	tdn_76024	TPGHM1	TPGHNM1	NA	NA	19488.7832607606	-2.4903423008085	0.301617320135682	-8.25662896178583	1.498443135364e-16	4.05235215420002e-14
	tdn_78497	TPGHM1	TPGHNM1	NA	NA	353.216729515697	-2.59442908766743	0.508491847631124	-5.1022038991459	3.35720759260909e-07	1.33762773970714e-05
	tdn_80392	TPGHM1	TPGHNM1	NA	NA	196.502935412551	2.32529615614783	0.460981794736428	5.04422556963957	4.55361860584593e-07	1.7592417595978e-05
	tdn_81797	TPGHM1	TPGHNM1	NA	NA	4809.5045103198	2.02127600277962	0.227110129849973	8.89998171422323	5.58558889400742e-19	2.15793242360447e-16
	tdn_82193	TPGHM1	TPGHNM1	NA	NA	92.947078254484	2.26659293902664	0.537198833382102	4.21928120125764	2.4508243821887e-05	0.000532900356870879
	tdn_82207	TPGHM1	TPGHNM1	NA	NA	440.45577744253	-2.77287788708761	0.640733804577769	-4.32765973525446	1.5070204569534e-05	0.000350962191455186
	tdn_83212	TPGHM1	TPGHNM1	NA	NA	960.982061642262	-2.06249447553064	0.405629704150675	-5.08467317463641	3.68259634844366e-07	1.45388635033902e-05
	tdn_84219	TPGHM1	TPGHNM1	NA	NA	301.708559100946	2.88609549121135	0.644825926642904	4.47577458033822	7.61347810908404e-06	0.000197030620681858
	tdn_86219	TPGHM1	TPGHNM1	NA	NA	25.089546026267	7.98586002015957	1.7979171042498	4.44172871000732	8.9239026956078e-06	0.000226340720773124
	tdn_89107	TPGHM1	TPGHNM1	NA	NA	334.320159930198	2.0448095035815	0.401562502390642	5.09213258560757	3.54058364342201e-07	1.4029400572424e-05
	tdn_89204	TPGHM1	TPGHNM1	NA	NA	297.192615125744	2.19736723751227	0.427419685977958	5.1410061576471	2.73271096647331e-07	1.12399623117205e-05
	tdn_89507	TPGHM1	TPGHNM1	NA	NA	310.522127724702	-3.18519681266174	0.407988924407332	-7.80706686410356	5.85342201337735e-15	1.26638785259419e-12
	tdn_89510	TPGHM1	TPGHNM1	NA	NA	96.6232265095006	-2.82724743769444	0.508725347671452	-5.55751241929536	2.73646519327955e-08	1.49503597112634e-06
	tdn_90606	TPGHM1	TPGHNM1	NA	NA	119.123970883802	-2.28933987721288	0.488913294624942	-4.68250690333363	2.83387640906304e-06	8.42182913599983e-05
	tdn_91159	TPGHM1	TPGHNM1	NA	NA	981.298856578647	8.12979613599678	0.491578730187347	16.5381364911749	1.94960670144938e-61	4.21797409858574e-57
	tdn_91529	TPGHM1	TPGHNM1	NA	NA	1388.12962638638	-2.25020350242195	0.266760534325366	-8.4352938792565	3.30371593587177e-17	1.03588252568965e-14
	tdn_92791	TPGHM1	TPGHNM1	NA	NA	521.418212908038	-5.53322592416591	0.457439805488806	-12.0960744075459	1.10783334072481e-33	1.84369033281394e-30
	tdn_94058	TPGHM1	TPGHNM1	NA	NA	91.4143603485901	6.77866816223454	1.02352343075215	6.62287541112092	3.52277930638466e-11	3.73604560262902e-09
	tdn_96184	TPGHM1	TPGHNM1	NA	NA	137.912907327006	-2.61747471490314	0.480484557409899	-5.44757302713931	5.10617530428002e-08	2.61782233905446e-06
	tdn_97862	TPGHM1	TPGHNM1	NA	NA	1050.28193839306	-2.41161056701339	0.20995239262545	-11.4864638447614	1.54299536693883e-30	2.0864190477326e-27
	tdn_98751	TPGHM1	TPGHNM1	NA	NA	894.391458428708	-2.12497949435823	0.26492489943961	-8.02106370089469	1.04833341537846e-15	2.43878424104442e-13
	tdn_98981	TPGHM1	TPGHNM1	NA	NA	132.793771918759	2.04096595096353	0.433285227830546	4.71044434443941	2.47177294129031e-06	7.48974896145882e-05
	tdn_99733	TPGHM1	TPGHNM1	NA	NA	1008.95096516842	-9.47914309612722	1.94158203167908	-4.88217491790941	1.04922120163852e-06	3.58608225868078e-05
	tgg_11422	TPGHM1	TPGHNM1	NA	NA	165.708026322761	2.50526420157429	0.49747614751768	5.03594838481226	4.7548868371857e-07	1.81112635074846e-05
	tgg_1656	TPGHM1	TPGHNM1	NA	NA	3535.7065832485	-2.61804843740538	0.347303694709895	-7.53821072819929	4.7646349341887e-14	8.73583701704851e-12
	tgg_18067	TPGHM1	TPGHNM1	NA	NA	33.0356362450329	8.3836852491472	1.81769035276691	4.61227361216141	3.98288233932601e-06	0.000112493027952113
	tgg_21772	TPGHM1	TPGHNM1	NA	NA	69.5219163461224	2.63757743726702	0.591006713782488	4.46285528701751	8.08746751592955e-06	0.000207559145560066
	tgg_24256	TPGHM1	TPGHNM1	NA	NA	1497.98244226891	-2.26939470454494	0.269802648423313	-8.41131366873879	4.05443867435518e-17	1.21830250999548e-14
	tgg_38582	TPGHM1	TPGHNM1	NA	NA	185.581178354563	-2.07537268065369	0.402313577117957	-5.15859468507372	2.48810273514371e-07	1.03122802059069e-05
	tgg_43136	TPGHM1	TPGHNM1	NA	NA	105.935458709465	-4.40551929304375	0.782186321407485	-5.63231441469898	1.77807139946549e-08	1.02038659754472e-06
	tgg_4759	TPGHM1	TPGHNM1	NA	NA	43.6552452885296	4.80789120426785	1.18213780289789	4.06711568861244	4.75986161511614e-05	0.000937030082284238
	tgg_60487	TPGHM1	TPGHNM1	NA	NA	232.144117011268	2.22086279551833	0.439014831028371	5.0587420710049	4.22031253704929e-07	1.63631651862117e-05
	tgg_65455	TPGHM1	TPGHNM1	NA	NA	6719.85422817526	2.23875543957966	0.143433795872944	15.6082841282594	6.39333957303539e-55	3.45799754156552e-51
	tgg_66903	TPGHM1	TPGHNM1	NA	NA	593.905497414596	-3.22810343765582	0.314365177751643	-10.2686419047536	9.75684685960499e-25	7.53890649312693e-22
	tgg_67669	TPGHM1	TPGHNM1	NA	NA	1660.35507992478	-2.15181451630962	0.28628685644328	-7.51628818396679	5.63532631585543e-14	1.02454020876918e-11
	tgg_76356	TPGHM1	TPGHNM1	NA	NA	517.47388974679	-2.52671327899932	0.487208444395323	-5.18610321324631	2.14739828768672e-07	9.03870855138175e-06

## Sheet: TPM2_TPNM2_log2_all
Contig ID	sampleA	sampleB	baseMeanA	baseMeanB	baseMean	log2FoldChange	lfcSE	stat	pvalue	padj
k33_17052	TPM2	TPNM2	NA	NA	52.6697221595536	-8.98764210637525	1.66582310923298	-5.39531601918621	6.84030515974229e-08	9.6984797274699e-06
k37_9029	TPM2	TPNM2	NA	NA	49.8702751915228	7.81097342429828	1.72294029982345	4.53351368303282	5.80105064213134e-06	0.000421262604371634
k39_2321	TPM2	TPNM2	NA	NA	5010.24789658557	2.05314534995019	0.261368788589149	7.85535779169705	3.98632549614519e-15	2.33717186453723e-12
k39_62926	TPM2	TPNM2	NA	NA	117.622245347495	-4.61298601302892	0.813522729513991	-5.67038368526566	1.42478073241394e-08	2.43185185988328e-06
k41_17597	TPM2	TPNM2	NA	NA	34.6343199878848	-8.38150251275236	1.79730016244953	-4.66338494140527	3.11050128428668e-06	0.00024098608700011
k43_110541	TPM2	TPNM2	NA	NA	145.255671447645	-7.3354649461486	1.12128343901987	-6.54202558503908	6.06911163620053e-11	1.85432730597321e-08
k43_111792	TPM2	TPNM2	NA	NA	122.033695505986	-8.75165716676451	1.517067961327	-5.76879704130678	7.98393874606544e-09	1.48030413007178e-06
k43_11946	TPM2	TPNM2	NA	NA	43.6208468033148	4.81588783225861	0.994992072572003	4.84012683619658	1.29756287527775e-06	0.000122917167918778
k43_3815	TPM2	TPNM2	NA	NA	241.132277154255	4.06449869818352	0.492108746200035	8.25935066094387	1.4646705500408e-16	1.05910327473451e-13
k43_84452	TPM2	TPNM2	NA	NA	89.3618968027847	-7.26654862302838	1.19531370281463	-6.07919795942912	1.20785168145712e-09	2.78743899211162e-07
k45_103675	TPM2	TPNM2	NA	NA	49.3502676015186	-7.47843873399052	1.68942377099515	-4.42662099491199	9.57207003950064e-06	0.000616162953610942
k45_6120	TPM2	TPNM2	NA	NA	216.438910366178	8.38837235372432	0.989877255019742	8.47415405413778	2.36793904832285e-17	1.90250747315806e-14
k45_6876	TPM2	TPNM2	NA	NA	39.1752317159054	7.45703455887805	1.69129650009784	4.40906402777199	1.03818330713956e-05	0.000656022159530786
k45_77802	TPM2	TPNM2	NA	NA	51.9970700253817	-5.34588841801616	1.20415013353872	-4.43955306661455	9.01458856784519e-06	0.000590795981275727
k45_85489	TPM2	TPNM2	NA	NA	316.95003583101	-6.21100256246703	0.841979016865513	-7.37667143486438	1.62295867112864e-13	8.00155510290761e-11
k49_380	TPM2	TPNM2	NA	NA	159.392275602509	7.52448009719829	0.933619150241892	8.05947488892957	7.66228798336456e-16	4.88876509479787e-13
k51_37741	TPM2	TPNM2	NA	NA	106.488515733354	-2.71141158471442	0.628730144885172	-4.3125204139999	1.61403974459888e-05	0.000926279475650355
k51_66990	TPM2	TPNM2	NA	NA	259.818605486592	-7.26189934008209	0.855678618961364	-8.48671356180045	2.12562842574094e-17	1.773509901523e-14
k51_82581	TPM2	TPNM2	NA	NA	30.7951648909961	-8.21368616935103	1.81853533607999	-4.51664919916066	6.28258560223013e-06	0.000446846326128453
k53_2168	TPM2	TPNM2	NA	NA	110.110061403288	3.18294324851079	0.641877697534878	4.95880019002816	7.09298721600705e-07	7.18644910679595e-05
k53_38903	TPM2	TPNM2	NA	NA	40.6574296478817	8.97507539639145	1.74127590206479	5.15430977121368	2.54566829863907e-07	3.05100455261754e-05
k55_12670	TPM2	TPNM2	NA	NA	419.527192747183	-2.14813244323517	0.338275163645107	-6.35025173024179	2.14962874121784e-10	6.09689637836112e-08
k57_25624	TPM2	TPNM2	NA	NA	260.457484543997	-2.12946700801208	0.386397723643136	-5.51107544820525	3.56647793086346e-08	5.26310243225994e-06
k57_45216	TPM2	TPNM2	NA	NA	246.894218388378	-2.08235370721099	0.479849654522181	-4.33959613722039	1.4274480936161e-05	0.0008369089593193
k57_60631	TPM2	TPNM2	NA	NA	83.8681969753205	-4.91689809923402	0.988358080293598	-4.9748144900818	6.53101539688386e-07	6.71456478694794e-05
k57_7853	TPM2	TPNM2	NA	NA	134.172631727062	3.23009146710648	0.717304618159508	4.5030958749358	6.69706526728664e-06	0.000468643344655642
k59_030	TPM2	TPNM2	NA	NA	73.4633577886685	3.58959519301627	0.745718889343048	4.81360368406194	1.48232637020776e-06	0.000136254686224224
k59_3541	TPM2	TPNM2	NA	NA	74.7046912822294	8.42038342333478	1.56338587011821	5.38599176587036	7.20462611687514e-08	1.01486983346346e-05
k59_360	TPM2	TPNM2	NA	NA	175.300890353077	8.64267524499986	1.20554236249076	7.1691178293754	7.54825704258045e-13	3.27488680049395e-10
k59_58246	TPM2	TPNM2	NA	NA	56.7443755928472	-4.7202298593312	0.962767352724576	-4.90277308009377	9.44931190665424e-07	9.19210417897087e-05
k61_23418	TPM2	TPNM2	NA	NA	132.887038770941	-2.5127381279108	0.519100628741376	-4.84056074831434	1.29473269019822e-06	0.000122917167918778
k61_39483	TPM2	TPNM2	NA	NA	364.556092762569	-3.6422674678143	0.680642366971372	-5.35122061828323	8.73629349096799e-08	1.21301787991689e-05
k61_40094	TPM2	TPNM2	NA	NA	259.561769487783	-2.71719588740807	0.570934175147372	-4.75921044086509	1.94351721451237e-06	0.000165994402793794
k61_47754	TPM2	TPNM2	NA	NA	61.6808483830189	-4.67150993578256	0.932638802169581	-5.00891655474264	5.47372973546213e-07	5.937080957569e-05
k63_48893	TPM2	TPNM2	NA	NA	522.16240951708	-6.13759182693864	0.403273945743845	-15.2194107546863	2.6288813099957e-52	2.85141611288684e-48
k65_12878	TPM2	TPNM2	NA	NA	415.175398817592	2.37441482774808	0.330980542214546	7.17388040958903	7.2901298934118e-13	3.22744464852617e-10
k65_33075	TPM2	TPNM2	NA	NA	322.413215958006	-3.84773668498207	0.489367746306289	-7.86266915632364	3.76033251911842e-15	2.26591370381211e-12
k65_36920	TPM2	TPNM2	NA	NA	146.890259721855	-5.99476736719812	1.01550533624736	-5.90323571252796	3.56440431657023e-09	7.50705076110272e-07
k65_44197	TPM2	TPNM2	NA	NA	332.439752553047	-5.60340113189885	0.586548765765784	-9.55317180589952	1.25785055511471e-21	1.57451646632842e-18
k65_44427	TPM2	TPNM2	NA	NA	124.354372339267	-7.70809495511552	1.33484486357566	-5.77452493952576	7.71704996485097e-09	1.44748411116094e-06
k67_30108	TPM2	TPNM2	NA	NA	677.713628102191	-2.82255414868738	0.560861246344669	-5.03253552831999	4.84034865454875e-07	5.41245790531578e-05
k67_38707	TPM2	TPNM2	NA	NA	302.338500520906	-6.05263599703797	0.78293396654543	-7.73071070571155	1.06947813684277e-14	5.94876646731544e-12
k67_7971	TPM2	TPNM2	NA	NA	378.154949726316	4.06557492905088	0.481083231291326	8.45087640684969	2.89124196049244e-17	2.23998970889152e-14
k69_3045	TPM2	TPNM2	NA	NA	196.60733093846	2.63941136427718	0.548132231571341	4.8152821750889	1.4699202906503e-06	0.000135689280276923
k71_23808	TPM2	TPNM2	NA	NA	27.1757914579085	8.39816526826433	1.88374774729925	4.45822179763976	8.26423660419547e-06	0.000556758026878299
k71_8384	TPM2	TPNM2	NA	NA	2838.59880462693	-2.36206949808369	0.335225766942153	-7.04620506839289	1.83863229500318e-12	7.09542531960487e-10
k73_1697	TPM2	TPNM2	NA	NA	1058.22424937549	3.72958393869917	0.299035212868242	12.4720560596403	1.06053826211085e-35	5.75156412999266e-32
k73_18818	TPM2	TPNM2	NA	NA	1337.07307391445	-2.307557787961	0.19539469434177	-11.8097259279967	3.47692794202546e-32	9.42812473079477e-29
k73_27078	TPM2	TPNM2	NA	NA	767.704406824073	-2.03714042961224	0.327617661286066	-6.21804215809192	5.03396326531664e-10	1.30002101326802e-07
k75_3499	TPM2	TPNM2	NA	NA	478.807989653012	3.02754369113589	0.350597793728262	8.63537576475011	5.85343059257401e-18	5.29076957686284e-15
tdn_103137	TPM2	TPNM2	NA	NA	176.113466758944	-2.12040985043043	0.451669787172058	-4.69460192081141	2.67126400994139e-06	0.000213043125616392
tdn_104964	TPM2	TPNM2	NA	NA	221.076124844672	-5.53277168378338	0.59257036854944	-9.33690237891428	9.91936530795759e-21	1.07590395812762e-17
tdn_105507	TPM2	TPNM2	NA	NA	189.332825634946	3.11844975210152	0.433714036761706	7.1901056635962	6.47411994581047e-13	2.92589758300972e-10
tdn_106290	TPM2	TPNM2	NA	NA	321.224463091176	-4.90622297319954	0.677312544679919	-7.24366175074773	4.36729824296253e-13	2.01574044222524e-10
tdn_107000	TPM2	TPNM2	NA	NA	198.289626563619	-2.89182122351421	0.597876692586939	-4.8368187945271	1.31933599578981e-06	0.000123897643968262
tdn_107584	TPM2	TPNM2	NA	NA	4446.74812334159	-2.0043952050959	0.283403494249157	-7.0725846567499	1.52074149721251e-12	6.46851868608449e-10
tdn_109064	TPM2	TPNM2	NA	NA	95.301613918126	-2.952468303079	0.58914511686799	-5.01144492001376	5.402284718275e-07	5.88903328610751e-05
tdn_110131	TPM2	TPNM2	NA	NA	336.263027033351	-2.29639444096144	0.343554209817931	-6.68422733686899	2.32146191699014e-11	7.51633930824883e-09
tdn_112156	TPM2	TPNM2	NA	NA	507.371455088013	-2.51110144125469	0.262963398975889	-9.54924316857088	1.30647196763526e-21	1.57451646632842e-18
tdn_114125	TPM2	TPNM2	NA	NA	386.349707592901	-4.14264814649861	0.588087727929575	-7.0442689921166	1.86437672621342e-12	7.09542531960487e-10
tdn_115087	TPM2	TPNM2	NA	NA	258.231772289187	-2.9701669038496	0.513543086505214	-5.78367615473574	7.30855783707054e-09	1.4030490722086e-06
tdn_116866	TPM2	TPNM2	NA	NA	175.411913006079	-2.0488546204447	0.426751055456004	-4.8010534344324	1.57833143280554e-06	0.000144467273298948
tdn_119301	TPM2	TPNM2	NA	NA	212.818700395103	3.51136502123915	0.558486069497192	6.28729204365017	3.23051315600323e-10	8.75994023664727e-08
tdn_119302	TPM2	TPNM2	NA	NA	48.7087124181992	6.78080737801884	1.43005837821357	4.74162976933112	2.12005791170493e-06	0.000176208491488946
tdn_121560	TPM2	TPNM2	NA	NA	185.868852142589	-2.93765303430512	0.661251357755629	-4.44256635521458	8.88922066323726e-06	0.000584345041962442
tdn_125635	TPM2	TPNM2	NA	NA	207.109844264361	2.0307778075562	0.41191825706181	4.93005049604167	8.22083646926284e-07	8.14313267249857e-05
tdn_125956	TPM2	TPNM2	NA	NA	130.742419892764	-4.42528061574252	0.627671827009776	-7.05030945362727	1.78520324029682e-12	7.09542531960487e-10
tdn_128977	TPM2	TPNM2	NA	NA	429.901216709952	-2.14975952770926	0.338586470795883	-6.34921862842312	2.16411294488455e-10	6.09689637836112e-08
tdn_129843	TPM2	TPNM2	NA	NA	4060.2849864902	-2.93134912049752	0.659706195581135	-4.44341608451212	8.85416991974741e-06	0.000583810054921217
tdn_129978	TPM2	TPNM2	NA	NA	64.3986960561532	9.63724947936492	1.82055565868973	5.29357585601141	1.19947453469629e-07	1.5865976269004e-05
tdn_129981	TPM2	TPNM2	NA	NA	286.682056210922	3.74192990888398	0.498982508736067	7.4991203967497	6.42474963435241e-14	3.31838318614302e-11
tdn_131423	TPM2	TPNM2	NA	NA	193.072558971054	2.25476604407037	0.400564060613689	5.62897739906054	1.81281147236989e-08	2.89156759339117e-06
tdn_132995	TPM2	TPNM2	NA	NA	89.9579608017718	2.54934990911255	0.583742554356781	4.36725040873822	1.25820447997799e-05	0.00075817304956007
tdn_133087	TPM2	TPNM2	NA	NA	956.132849040875	2.93436963645693	0.232303637130852	12.631612972999	1.41350745345842e-36	1.02210723959578e-32
tdn_136907	TPM2	TPNM2	NA	NA	281.674994332917	2.2443312162337	0.342149924438422	6.55949645441943	5.39897772152195e-11	1.67314319589965e-08
tdn_137006	TPM2	TPNM2	NA	NA	860.693381773694	-3.64638737004413	0.293424916039315	-12.4269861580383	1.86535280045291e-35	6.74418305003748e-32
tdn_138019	TPM2	TPNM2	NA	NA	124.879696913914	-2.93674062906506	0.608081346724698	-4.82951934783594	1.36863016285106e-06	0.000127423579925871
tdn_138021	TPM2	TPNM2	NA	NA	329.859219860991	-3.44348435789235	0.71436332472906	-4.82035434727612	1.43303452281859e-06	0.000132849649160272
tdn_140070	TPM2	TPNM2	NA	NA	50.1020096700357	-6.00120989155273	1.36028779822168	-4.41172073983033	1.02552329546221e-05	0.000650487627148003
tdn_142280	TPM2	TPNM2	NA	NA	342.475186897018	-2.95907336901652	0.44633686839268	-6.62968618226084	3.36401284100588e-11	1.07316956705795e-08
tdn_144928	TPM2	TPNM2	NA	NA	73.7775876431709	4.1674792742217	0.714538919628662	5.83240346990126	5.46346129948212e-09	1.11810250914779e-06
tdn_148397	TPM2	TPNM2	NA	NA	171.477735945724	-2.15922118749871	0.493271430299414	-4.3773489702983	1.20131549139984e-05	0.000734088364927797
tdn_150262	TPM2	TPNM2	NA	NA	351.321373795687	2.11683686282028	0.336187572295938	6.29659463127589	3.04255566349947e-10	8.35470379851823e-08
tdn_152262	TPM2	TPNM2	NA	NA	563.456174562456	-7.96943427342712	0.695033386391646	-11.4662610882643	1.94899593951593e-30	4.69772987954657e-27
tdn_152500	TPM2	TPNM2	NA	NA	364.939763729321	2.84066795936997	0.535850751950694	5.30122977159013	1.15025210408252e-07	1.53082324502221e-05
tdn_154539	TPM2	TPNM2	NA	NA	907.488163700112	-2.82101522398988	0.454072124007943	-6.21270294923574	5.20808484203377e-10	1.3291645232734e-07
tdn_158961	TPM2	TPNM2	NA	NA	194.747449915983	2.61029506555111	0.558892857289293	4.67047490678518	3.00504191768096e-06	0.000233650087169366
tdn_159365	TPM2	TPNM2	NA	NA	198.560636817593	-3.68284218461986	0.636747562988249	-5.78383396920489	7.30170112506239e-09	1.4030490722086e-06
tdn_160228	TPM2	TPNM2	NA	NA	149.597523824821	2.46799175058861	0.486001172943059	5.07816007036216	3.81107553424773e-07	4.42105142055808e-05
tdn_170341	TPM2	TPNM2	NA	NA	7243.43372460452	2.46051027347861	0.256147809029463	9.60582205563816	7.5552608900882e-22	1.02435171555427e-18
tdn_170342	TPM2	TPNM2	NA	NA	1028.74031064781	2.01455066234198	0.357697185219988	5.63200032201261	1.78131350848352e-08	2.86435229762858e-06
tdn_171481	TPM2	TPNM2	NA	NA	112.305294402971	4.41909059809747	0.927792333491411	4.76301693663259	1.90719826870526e-06	0.000165994402793794
tdn_175035	TPM2	TPNM2	NA	NA	239.694068822131	-3.40030221240671	0.399043478879208	-8.52113213817484	1.58001143814193e-17	1.37100752510451e-14
tdn_175393	TPM2	TPNM2	NA	NA	259.828208625922	3.16816917737191	0.548285299806731	5.77832230499099	7.54491712091373e-09	1.43571830792966e-06
tdn_176331	TPM2	TPNM2	NA	NA	2166.76806706202	-2.0539364061118	0.364698110468502	-5.63188112895143	1.78254533803466e-08	2.86435229762858e-06
tdn_177518	TPM2	TPNM2	NA	NA	276.230179557569	-2.01340419693675	0.446002238719348	-4.51433652601843	6.35152926504938e-06	0.000450273608976197
tdn_34568	TPM2	TPNM2	NA	NA	41.2306799938101	-8.6353855796122	1.78336394367175	-4.84218917302595	1.28416417789778e-06	0.000122719707097517
tdn_35184	TPM2	TPNM2	NA	NA	44.4874309764889	4.88093861475161	1.10383953669512	4.42178274331892	9.78898592331371e-06	0.000626408470898066
tdn_37173	TPM2	TPNM2	NA	NA	66.4350842150805	-3.65812405298402	0.829765585971541	-4.40862348936882	1.04029697542336e-05	0.000656022159530786
tdn_44121	TPM2	TPNM2	NA	NA	181.611450497565	-2.6544285688238	0.496123592427307	-5.350337313807	8.77904426068098e-08	1.21301787991689e-05
tdn_47209	TPM2	TPNM2	NA	NA	100.365779502348	-8.49488171011281	1.50152925693207	-5.65748663963404	1.536057698749e-08	2.58307749294279e-06
tdn_48477	TPM2	TPNM2	NA	NA	47.8024247540432	-7.37663119422937	1.66764793072176	-4.42337441754672	9.71711247213486e-06	0.00062364887827817
tdn_48478	TPM2	TPNM2	NA	NA	35.6951053232439	-8.42708587609884	1.79029231532474	-4.70710051311942	2.51265034474413e-06	0.000202627969994552
tdn_49152	TPM2	TPNM2	NA	NA	134.919695777216	-7.9777493162926	1.29277962616132	-6.17100482932353	6.78573493593589e-10	1.63737008301847e-07
tdn_49640	TPM2	TPNM2	NA	NA	553.032698886971	-8.63146563786426	0.698940999928732	-12.349347997534	4.91077964242949e-35	1.5218506111889e-31
tdn_49869	TPM2	TPNM2	NA	NA	2414.45877627902	7.57260320596396	0.265353942688006	28.5377452064752	3.98699497238756e-179	8.64898819360034e-175
tdn_50141	TPM2	TPNM2	NA	NA	318.005750506296	-2.15289803990265	0.391720283739893	-5.49600857874442	3.88483618097665e-08	5.65595646133734e-06
tdn_50923	TPM2	TPNM2	NA	NA	75.4872538518454	-5.0155449065917	1.00355465020138	-4.99777954851313	5.79942302059199e-07	6.14299668480068e-05
tdn_53179	TPM2	TPNM2	NA	NA	487.966048053823	-3.29872404951804	0.557870555423879	-5.91306355470153	3.35802531693481e-09	7.14172972551636e-07
tdn_54208	TPM2	TPNM2	NA	NA	65.7169750806775	-6.30159643009886	1.16606737387201	-5.4041443670394	6.51184825513867e-08	9.29352132886337e-06
tdn_54983	TPM2	TPNM2	NA	NA	269.503598849373	7.67706745660236	0.77253084625996	9.93755458926878	2.8575583100741e-23	5.16575103503645e-20
tdn_56892	TPM2	TPNM2	NA	NA	44.5380242420465	-7.27711998234844	1.62326835449114	-4.48300489701202	7.3599239736224e-06	0.000508002270772073
tdn_58745	TPM2	TPNM2	NA	NA	38.2412636575143	-8.52674245277399	1.79418770058823	-4.75242498317119	2.00991351703216e-06	0.000170984525195995
tdn_59859	TPM2	TPNM2	NA	NA	772.240054508573	-4.4161609243669	0.523834126520352	-8.43045670525882	3.44318759227669e-17	2.57562304962959e-14
tdn_60472	TPM2	TPNM2	NA	NA	208.632908298207	2.73687220763689	0.490560244292326	5.57907461821546	2.41801503916904e-08	3.77366908235209e-06
tdn_62251	TPM2	TPNM2	NA	NA	218.216530587004	-7.60729239026209	0.870338699994607	-8.74061143128442	2.3185216519022e-18	2.18676913890062e-15
tdn_63339	TPM2	TPNM2	NA	NA	102.560048886131	-7.44384167529536	1.27713270035884	-5.82855773186594	5.59084557753198e-09	1.13347862722805e-06
tdn_63411	TPM2	TPNM2	NA	NA	169.8537442273	-2.23281929459751	0.494831595101072	-4.51228118152286	6.4134086868432e-06	0.000453179396233516
tdn_66241	TPM2	TPNM2	NA	NA	75.3481517205408	3.98490822481013	0.760290488155711	5.24129696068748	1.59451863405199e-07	2.0110402749122e-05
tdn_66526	TPM2	TPNM2	NA	NA	132.208601379077	5.05878689202368	0.750201939970035	6.74323355152313	1.54899910810697e-11	5.09127843214614e-09
tdn_68090	TPM2	TPNM2	NA	NA	368.133371010964	-7.99445509307465	0.819733952765916	-9.75249965687044	1.79981034339409e-22	2.78880612708914e-19
tdn_68622	TPM2	TPNM2	NA	NA	964.184828729051	-3.80083163828922	0.468984029017158	-8.10439461287106	5.3008794994455e-16	3.59349934317098e-13
tdn_68623	TPM2	TPNM2	NA	NA	1773.78504729899	-2.40746815910838	0.371084910723475	-6.48764767722495	8.71868673088231e-11	2.62686765629208e-08
tdn_69168	TPM2	TPNM2	NA	NA	281.82803925579	2.07271417243222	0.393308483640107	5.2699452431055	1.36464462433486e-07	1.78332745998169e-05
tdn_72409	TPM2	TPNM2	NA	NA	273.003455335391	-3.36800872243099	0.722973942897236	-4.65854787094273	3.18447758274018e-06	0.000245839402855454
tdn_74260	TPM2	TPNM2	NA	NA	4372.91378350794	-3.44435289250369	0.589009465762129	-5.84770380225891	4.98405009278354e-09	1.03960575637263e-06
tdn_77183	TPM2	TPNM2	NA	NA	233.315700816024	6.81894779115191	0.898888899409094	7.58597396812277	3.29998679951243e-14	1.74601496687373e-11
tdn_79694	TPM2	TPNM2	NA	NA	187.954953473004	-2.59816782010966	0.417480316839151	-6.22344986173491	4.86340284798023e-10	1.27110599977392e-07
tdn_80263	TPM2	TPNM2	NA	NA	333.636375393738	-6.87003549609677	0.608027298526418	-11.2988931792152	1.32882196025665e-29	2.88261347838476e-26
tdn_82424	TPM2	TPNM2	NA	NA	303.868859042472	-8.14383106905001	0.891110545615805	-9.13896834586577	6.30509203939677e-20	6.21710734593791e-17
tdn_83089	TPM2	TPNM2	NA	NA	246.227810329134	-3.47930947695398	0.473082888799813	-7.35454517448477	1.91578309144018e-13	9.23535168946928e-11
tdn_83153	TPM2	TPNM2	NA	NA	607.945794753153	-2.78622013278603	0.282147418577689	-9.87505094617355	5.34058153483754e-23	8.91178732578699e-20
tdn_90514	TPM2	TPNM2	NA	NA	73.6523872736702	-5.25413190942976	1.05133340192148	-4.9975886810283	5.80516443269321e-07	6.14299668480068e-05
tdn_93637	TPM2	TPNM2	NA	NA	394.619974144216	-2.43063459596084	0.40709626782219	-5.97066293180187	2.36291472961763e-09	5.17764739692882e-07
tdn_96350	TPM2	TPNM2	NA	NA	233.482523352703	-2.32610993343526	0.477896814220044	-4.86738949543242	1.13082024077371e-06	0.000109026148813796
tgg_12343	TPM2	TPNM2	NA	NA	246.423057002939	-3.2025525547724	0.675256956372231	-4.74271686437395	2.10870895953201e-06	0.000176208491488946
tgg_23319	TPM2	TPNM2	NA	NA	242.145720116814	-5.60252780533227	0.85273187545909	-6.57009309323169	5.02838144568309e-11	1.58087940146671e-08
tgg_34560	TPM2	TPNM2	NA	NA	240.068841313574	-3.28810779263672	0.473608286127511	-6.94267370092307	3.8474741767009e-12	1.39105428858621e-09
tgg_5091	TPM2	TPNM2	NA	NA	209.6700561362	2.47534027788542	0.547009311218511	4.52522512344695	6.03312496376532e-06	0.000433366158407156
tgg_55341	TPM2	TPNM2	NA	NA	414.11420558437	2.17054568194692	0.441948140397051	4.91131307849124	9.04685043919961e-07	8.88024102160892e-05
tgg_63613	TPM2	TPNM2	NA	NA	64.7024214869145	3.45586820873653	0.720898277696969	4.79383612869333	1.6362194547264e-06	0.000148512588415815
tgg_77130	TPM2	TPNM2	NA	NA	215.703480163771	-2.36520193306613	0.516867602447519	-4.5760305383162	4.7388140094734e-06	0.000354479628646574

## Sheet: TPM1_TPNM3_log2_all
Contig ID	sampleA	sampleB	baseMeanA	baseMeanB	baseMean	log2FoldChange	lfcSE	stat	pvalue	padj
k41_7163	TPM1	TPNM3	NA	NA	288.500147834724	5.93985044676512	0.6402152900902	9.27789532475593	1.72859213181467e-20	2.09553382824044e-17
k45_6120	TPM1	TPNM3	NA	NA	46.3096076528898	9.61008829168788	1.70677483772056	5.63055423556771	1.79631442163427e-08	1.84893287709818e-06
k47_96751	TPM1	TPNM3	NA	NA	23.5606933300202	8.63412906831226	1.91198363708554	4.51579652714674	6.30792106243991e-06	0.000268314123788502
k49_39185	TPM1	TPNM3	NA	NA	65.6153454380749	3.77792887927159	0.810153804541871	4.66322426444439	3.1129319251054e-06	0.000151031375079737
k49_5869	TPM1	TPNM3	NA	NA	51.3067799968687	6.70391316129472	1.15804031470121	5.78901535308331	7.08002269497439e-09	8.0465195430748e-07
k51_1377	TPM1	TPNM3	NA	NA	40.9137728827296	6.03711201359396	1.32764085227573	4.5472478518913	5.43519771602509e-06	0.000236331771372987
k51_32482	TPM1	TPNM3	NA	NA	629.396314706568	-2.09288298472668	0.427385432759033	-4.89694506248341	9.73380367277168e-07	5.69855431638978e-05
k55_12670	TPM1	TPNM3	NA	NA	435.28807695439	-4.23215088260801	0.509723533300244	-8.30283596130362	1.01655187333439e-16	7.64902704414816e-14
k55_46241	TPM1	TPNM3	NA	NA	76.3069092671274	-6.91682914971966	1.42319023222113	-4.86008756462922	1.17333843566749e-06	6.61587028545226e-05
k59_3946	TPM1	TPNM3	NA	NA	242.639504951441	2.90440472220587	0.48827895945487	5.94824877452928	2.71026462547765e-09	3.59669951760868e-07
k59_4404	TPM1	TPNM3	NA	NA	299.015254949989	-3.30045482805801	0.39975378074837	-8.2562191704086	1.5035941532392e-16	1.09366426726109e-13
k59_52090	TPM1	TPNM3	NA	NA	334.378563260707	-2.26802761901683	0.474631985828322	-4.77849720780763	1.76610215273974e-06	9.28629278914072e-05
k61_20510	TPM1	TPNM3	NA	NA	28.3304982624195	4.83955141827032	1.12898474700461	4.28664021468002	1.81395724518107e-05	0.000628291445192001
k61_34275	TPM1	TPNM3	NA	NA	139.941428994903	2.62414195184919	0.465099261226182	5.64211163210824	1.67977124941208e-08	1.76222540545293e-06
k61_789	TPM1	TPNM3	NA	NA	20.3563649455819	8.41109635716074	1.97344795766243	4.26213233772012	2.02485466096188e-05	0.000686092446534924
k63_21505	TPM1	TPNM3	NA	NA	37.1390176650097	9.29446023602908	1.79168163871844	5.18756236329867	2.13064585437927e-07	1.56016185196007e-05
k63_38365	TPM1	TPNM3	NA	NA	686.805911861832	2.57743192126356	0.552727771101884	4.66311275824869	3.1146198059613e-06	0.000151031375079737
k63_6638	TPM1	TPNM3	NA	NA	362.489973926315	4.80294467754314	0.734755238660387	6.53679541815846	6.28509267121835e-11	1.29383969036468e-08
k65_155	TPM1	TPNM3	NA	NA	81.3708916610074	-3.04262047462505	0.664419894554002	-4.57936389256893	4.6639216686967e-06	0.000209838009758002
k65_23302	TPM1	TPNM3	NA	NA	97.312638996945	-3.3258359119818	0.608610703527041	-5.46463592031459	4.63857847008699e-08	4.19124315794895e-06
k65_33872	TPM1	TPNM3	NA	NA	271.268598450979	-3.13198284051484	0.471440605470035	-6.6434303795113	3.06465272504024e-11	7.03934601190559e-09
k67_34218	TPM1	TPNM3	NA	NA	1310.55633905912	-2.59455658403104	0.403397118793963	-6.431767762219	1.26128351573041e-10	2.44831115470599e-08
k69_35058	TPM1	TPNM3	NA	NA	746.615339879392	-2.16744194428015	0.474610342410621	-4.56678194847456	4.95268728928512e-06	0.000219659734429859
k69_7012	TPM1	TPNM3	NA	NA	263.140939445073	2.20325735074928	0.41969351603607	5.24968165236064	1.5236228790685e-07	1.1665605208475e-05
k71_23326	TPM1	TPNM3	NA	NA	415.7424007038	2.45952267899198	0.587635168105688	4.18545861868775	2.84590913730317e-05	0.000903938621325945
k71_31396	TPM1	TPNM3	NA	NA	384.944453444093	-3.8449150824937	0.480309830768364	-8.00507263476762	1.19396177441159e-15	7.44383996555296e-13
k71_31531	TPM1	TPNM3	NA	NA	205.006817735627	-4.46428105261963	0.632237733275034	-7.06107974526347	1.65213741114066e-12	5.0776465420423e-10
k71_32167	TPM1	TPNM3	NA	NA	4315.75113039946	4.15460158888368	0.235358077312865	17.6522583644363	9.77672808228311e-70	2.133379834835e-65
k75_15352	TPM1	TPNM3	NA	NA	2250.8673384188	2.14940538151533	0.314588138776518	6.83244253859888	8.3480849090687e-12	2.11818093954405e-09
k75_8657	TPM1	TPNM3	NA	NA	1622.59575490613	2.00002759551938	0.414069433860261	4.83017443928098	1.36413487971699e-06	7.47909226389561e-05
tdn_100480	TPM1	TPNM3	NA	NA	372.200993562487	-2.94231330352985	0.380414502993876	-7.73449298166536	1.03816006551141e-14	5.26830018361033e-12
tdn_100726	TPM1	TPNM3	NA	NA	93.2807928856799	-9.37251298281149	1.74920393754188	-5.35815909263416	8.40741936151891e-08	6.87109729916495e-06
tdn_100956	TPM1	TPNM3	NA	NA	35.9356117023385	9.24576942034731	1.78569996339893	5.17767240289839	2.24671294102972e-07	1.62336169159634e-05
tdn_103861	TPM1	TPNM3	NA	NA	130.170687549238	-3.65122424273584	0.578119367238316	-6.31569265734477	2.6895409251471e-10	4.65781527997102e-08
tdn_104605	TPM1	TPNM3	NA	NA	744.215587999176	-2.00058504987238	0.291948095344885	-6.8525367411938	7.25517439830631e-12	1.88470429220764e-09
tdn_106887	TPM1	TPNM3	NA	NA	134.970617743593	-2.71081082209496	0.599268042980171	-4.52353642722886	6.08148470047017e-06	0.000259694868197573
tdn_108460	TPM1	TPNM3	NA	NA	247.044099782888	5.08668268899406	0.43806820263727	11.6116227070832	3.59723325765259e-31	9.81190336440465e-28
tdn_109277	TPM1	TPNM3	NA	NA	193.197634071018	11.6636769857122	1.50428313384642	7.75364472503817	8.92919192442783e-15	4.63914040435571e-12
tdn_110743	TPM1	TPNM3	NA	NA	298.87068107217	-4.47565088145103	0.579681936064233	-7.72087347043896	1.15535200612816e-14	5.72975821039151e-12
tdn_111650	TPM1	TPNM3	NA	NA	284.739544967599	-2.25278129848729	0.448644850574616	-5.02130202899236	5.13223836496173e-07	3.3133305728352e-05
tdn_117226	TPM1	TPNM3	NA	NA	208.182830122621	-2.37443634973198	0.511692045736919	-4.6403620488421	3.47799291260241e-06	0.000166068453710935
tdn_120741	TPM1	TPNM3	NA	NA	381.87261474448	-3.36007728062848	0.337614380426294	-9.95241161346808	2.46144735629981e-23	4.47593689681818e-20
tdn_121547	TPM1	TPNM3	NA	NA	547.510617986365	-3.07520340034097	0.493031169956948	-6.2373407356973	4.4507185490162e-10	7.24769622821511e-08
tdn_121556	TPM1	TPNM3	NA	NA	256.005862115739	-2.75885462245938	0.558681384915146	-4.93815383320567	7.88656212120351e-07	4.74084495996644e-05
tdn_126910	TPM1	TPNM3	NA	NA	182.057325792926	-2.00453273422368	0.401871122010882	-4.98799894899989	6.10079006239253e-07	3.81447965476984e-05
tdn_129842	TPM1	TPNM3	NA	NA	353.937416365424	-3.59034695143229	0.47929945310489	-7.49082213253971	6.84435198735298e-14	2.76367583199776e-11
tdn_129843	TPM1	TPNM3	NA	NA	2583.1912023097	-2.70783630514781	0.283383379951794	-9.55538149629114	1.23129430267332e-21	1.79120486524231e-18
tdn_132053	TPM1	TPNM3	NA	NA	88.1400056418655	2.63583868406273	0.609526336562721	4.32440491238969	1.52944154514451e-05	0.000544436279879255
tdn_134023	TPM1	TPNM3	NA	NA	292.3066992819	-2.74365947129355	0.632668992139258	-4.3366428659896	1.44675404925573e-05	0.00052095082687804
tdn_135916	TPM1	TPNM3	NA	NA	387.300773188664	-2.3446296206388	0.523846764183984	-4.47579288628635	7.61282573037631e-06	0.000310503682733722
tdn_136706	TPM1	TPNM3	NA	NA	89.7461368641426	-4.72955504925025	0.982990203829899	-4.81139591302445	1.49879784322652e-06	8.095363301249e-05
tdn_137376	TPM1	TPNM3	NA	NA	410.482567621712	-2.3684292026946	0.401982444550578	-5.89187223174022	3.81844376859952e-09	4.816315692174e-07
tdn_140636	TPM1	TPNM3	NA	NA	434.741179191081	8.82573660498876	0.670049890633001	13.1717603843663	1.2758762906186e-39	5.56817930751769e-36
tdn_142164	TPM1	TPNM3	NA	NA	260.618961269925	-2.75008053457462	0.501361882156043	-5.4852206209779	4.12953713587205e-08	3.78616091772538e-06
tdn_142532	TPM1	TPNM3	NA	NA	107.336633337196	-2.68346589869719	0.557110313001331	-4.81675861328164	1.45909020940103e-06	7.92010135804475e-05
tdn_142681	TPM1	TPNM3	NA	NA	104.793130621002	9.32140899172935	1.57247423553206	5.92786118913761	3.06905755651285e-09	4.01017394854293e-07
tdn_143355	TPM1	TPNM3	NA	NA	203.367503710892	2.21798229575269	0.50329792668682	4.4068973427996	1.04861855396072e-05	0.000397946182016987
tdn_144277	TPM1	TPNM3	NA	NA	213.564487684211	-2.31591819878478	0.394526014323713	-5.87012798827645	4.35458839629875e-09	5.3557069988861e-07
tdn_144634	TPM1	TPNM3	NA	NA	134.619206999959	-3.53117404317498	0.659988240391461	-5.35035903227688	8.77799069070819e-08	7.12061467888266e-06
tdn_146513	TPM1	TPNM3	NA	NA	814.076831745108	2.16406541910395	0.29778927598683	7.26710326264286	3.67278049859127e-13	1.27212290888508e-10
tdn_149944	TPM1	TPNM3	NA	NA	185.561532651849	2.91359291289508	0.699883891424695	4.16296609851118	3.14140023312562e-05	0.000975085270085833
tdn_150048	TPM1	TPNM3	NA	NA	125.134503462355	-2.34940546680596	0.53163108609413	-4.41924019918951	9.90485125363211e-06	0.000380517181699835
tdn_150275	TPM1	TPNM3	NA	NA	178.419068311919	4.02075427492522	0.605853069734597	6.63651712895763	3.21181629474036e-11	7.30052535078431e-09
tdn_151463	TPM1	TPNM3	NA	NA	883.98184402257	-2.36475965122501	0.216088048011548	-10.9435004526425	7.13892328646247e-28	1.73087161148775e-24
tdn_152262	TPM1	TPNM3	NA	NA	1584.72668774744	-7.89142078937375	0.472438751530532	-16.7035848854659	1.23421420512894e-62	1.34658940850593e-58
tdn_152500	TPM1	TPNM3	NA	NA	398.272210733506	3.07558868512248	0.446491997507642	6.88833999778426	5.6447173319443e-12	1.52065897407847e-09
tdn_152574	TPM1	TPNM3	NA	NA	2087.48994905195	-3.27257333599137	0.725533465570845	-4.51057530946079	6.46520430727734e-06	0.00027309015187702
tdn_154158	TPM1	TPNM3	NA	NA	27.9176594672154	8.8642809343613	1.86086051641652	4.76353861891344	1.90227183508159e-06	9.7954967063242e-05
tdn_154711	TPM1	TPNM3	NA	NA	617.632960654504	-3.27828352594646	0.333529498027622	-9.82906623052262	8.43976637282753e-23	1.416647246319e-19
tdn_154714	TPM1	TPNM3	NA	NA	615.725187325939	-2.88721973227352	0.265102529050973	-10.8909550678725	1.27298216752001e-27	2.77777438774542e-24
tdn_159084	TPM1	TPNM3	NA	NA	80.3778379395155	5.75454497165755	0.767716973325821	7.49565943127235	6.59658680275055e-14	2.71592680420415e-11
tdn_162416	TPM1	TPNM3	NA	NA	272.694058593787	2.07704906363537	0.492694918871851	4.21569004281858	2.49015587266035e-05	0.000807395115859161
tdn_163731	TPM1	TPNM3	NA	NA	1221.79195058879	-2.98950489125419	0.202775087618917	-14.7429594352956	3.41486202452158e-49	1.86289260592713e-45
tdn_166212	TPM1	TPNM3	NA	NA	518.318709576975	-2.55469357810947	0.55377968563899	-4.61319482162239	3.96526306202798e-06	0.000184490416367831
tdn_166681	TPM1	TPNM3	NA	NA	754.056668189927	2.21025249720096	0.419339826901734	5.27079078925384	1.3583723247209e-07	1.04738666069734e-05
tdn_171524	TPM1	TPNM3	NA	NA	217.742934214904	-3.84457857267357	0.546926602434952	-7.02942324538112	2.07388998397252e-12	6.19922648496773e-10
tdn_175079	TPM1	TPNM3	NA	NA	196.784033885388	4.75413091160135	0.845758697032499	5.621143392651	1.89697734864556e-08	1.9342963890091e-06
tdn_175393	TPM1	TPNM3	NA	NA	138.286514805036	3.11760175555078	0.631112723532197	4.93984931582786	7.81829650225278e-07	4.72199383791237e-05
tdn_175687	TPM1	TPNM3	NA	NA	3330.34713856009	2.97772978876455	0.189215183585162	15.7372665995609	8.39943528079028e-56	6.10946924207082e-52
tdn_176549	TPM1	TPNM3	NA	NA	646.977506900131	2.51974070023517	0.368036967846207	6.84643370197557	7.57137094404083e-12	1.94370453376371e-09
tdn_39265	TPM1	TPNM3	NA	NA	40.4508331869355	6.02647674843887	1.2414573698465	4.85435657704784	1.20778243747085e-06	6.77506955476901e-05
tdn_52922	TPM1	TPNM3	NA	NA	66.4820018814672	10.1143715864015	1.69875303850833	5.95399764246068	2.61670573252742e-09	3.54072350385568e-07
tdn_54837	TPM1	TPNM3	NA	NA	63.6193257583899	3.34279140917038	0.688712686113425	4.85368060814237	1.21190866345708e-06	6.7795198913394e-05
tdn_55112	TPM1	TPNM3	NA	NA	72.7075749945418	-4.09768533214693	0.857492822488817	-4.77868178564302	1.76448190929129e-06	9.28629278914072e-05
tdn_55533	TPM1	TPNM3	NA	NA	62.8357409773763	-6.21358886023766	1.29320850601561	-4.80478502216307	1.54917868244111e-06	8.32626306146492e-05
tdn_56456	TPM1	TPNM3	NA	NA	218.843595531823	4.3259149609113	0.672783723700964	6.42987457709971	1.27709277510621e-10	2.44831115470599e-08
tdn_56712	TPM1	TPNM3	NA	NA	33.3068756235199	-7.88703405591178	1.77674490021778	-4.43903570790891	9.03628251441833e-06	0.000352738319762294
tdn_60221	TPM1	TPNM3	NA	NA	42.1341809396263	4.61942129580207	0.922957559474997	5.0050202724703	5.58561523367224e-07	3.55227891603318e-05
tdn_60472	TPM1	TPNM3	NA	NA	85.3413214539219	3.51816846969712	0.792239895690801	4.44078679808143	8.96305624864868e-06	0.000350506900361582
tdn_61101	TPM1	TPNM3	NA	NA	141.018985734309	2.1799945174716	0.506683795748019	4.30247530267524	1.68900502641046e-05	0.000592536634747632
tdn_62694	TPM1	TPNM3	NA	NA	377.296734225946	2.18969669391262	0.346294730713038	6.32321690082874	2.56173315481909e-10	4.54144945758661e-08
tdn_63360	TPM1	TPNM3	NA	NA	79.1642977752487	3.73325951622059	0.80483297208236	4.63855190544873	3.50858824774623e-06	0.000167163546187927
tdn_63685	TPM1	TPNM3	NA	NA	170.593237763988	-2.00728012464911	0.4456089096119	-4.50457807586778	6.65049439351291e-06	0.000279615487785829
tdn_65185	TPM1	TPNM3	NA	NA	307.143857727343	10.8966579388396	1.44441426020175	7.54399775679145	4.55778982012334e-14	1.98911063329823e-11
tdn_65187	TPM1	TPNM3	NA	NA	172.724583321377	9.07933897255185	1.11825156589807	8.11922759550107	4.69159965254231e-16	3.19923112556643e-13
tdn_65472	TPM1	TPNM3	NA	NA	263.296379211461	3.67672407379431	0.50676405046737	7.25529774735087	4.00779226041436e-13	1.36646929553909e-10
tdn_74678	TPM1	TPNM3	NA	NA	434.741004878984	3.92071725016386	0.645115332837834	6.07754466618674	1.2203669436295e-09	1.76355146204896e-07
tdn_76066	TPM1	TPNM3	NA	NA	230.55756099772	-2.43703738186895	0.535872460545929	-4.54779366602675	5.42112454598613e-06	0.000236331771372987
tdn_80816	TPM1	TPNM3	NA	NA	247.905479606144	-2.28589927290675	0.477106187671599	-4.79117507165968	1.65807367713442e-06	8.80312061040152e-05
tdn_82890	TPM1	TPNM3	NA	NA	358.526805247675	-2.30747488426351	0.422306573291072	-5.46398050658118	4.65574684791564e-08	4.19124315794895e-06
tdn_86129	TPM1	TPNM3	NA	NA	47.2804184535859	-7.05308253614305	1.65383788180514	-4.26467588736371	2.00192590063369e-05	0.000680436527690465
tdn_87762	TPM1	TPNM3	NA	NA	32.5418839462766	-7.85386110666719	1.77154882028812	-4.43333032469851	9.27885360284411e-06	0.000361560472263681
tdn_93637	TPM1	TPNM3	NA	NA	336.128734584347	-2.37396991995721	0.349402262873888	-6.79437477144807	1.08783260910285e-11	2.72845923715324e-09
tdn_95568	TPM1	TPNM3	NA	NA	81.0242104127747	-2.76073270607308	0.622843936619644	-4.43246300358382	9.31626918961378e-06	0.0003617265302252
tdn_96793	TPM1	TPNM3	NA	NA	137.392245596811	-2.00466995359481	0.476178618363197	-4.20991173540217	2.55470473878002e-05	0.00082586980896176
tdn_97429	TPM1	TPNM3	NA	NA	848.576207016257	2.02317652092856	0.484019135609093	4.17995151861626	2.91571250753033e-05	0.000919418535069645
tdn_97769	TPM1	TPNM3	NA	NA	75.7726285957358	4.87373837108318	0.864815395638107	5.6355823400751	1.74467756611188e-08	1.82156024737451e-06
tdn_99257	TPM1	TPNM3	NA	NA	62.9469473363395	-4.1437488019956	0.950435997422804	-4.35983991897589	1.30157624806431e-05	0.000476538511896163
tgg_10566	TPM1	TPNM3	NA	NA	513.086780428074	3.58873915927209	0.379519312421175	9.4560119651815	3.19912315536724e-21	4.10635684548638e-18
tgg_21638	TPM1	TPNM3	NA	NA	210.715232240626	4.54879698354844	0.750390860447888	6.06190350030834	1.34519919670237e-09	1.90607738124951e-07
tgg_2403	TPM1	TPNM3	NA	NA	149.926524742681	-4.41511630315137	0.962063086249546	-4.58921703395046	4.44911659747195e-06	0.000202523767766833
tgg_29107	TPM1	TPNM3	NA	NA	24.6023716894917	8.69444022394386	1.88530505784531	4.61168880217221	3.99410646878934e-06	0.000185437015437133
tgg_30356	TPM1	TPNM3	NA	NA	248.678650549437	2.15782490871083	0.41195365625514	5.23802829747043	1.62301181919354e-07	1.23399794099729e-05
tgg_36509	TPM1	TPNM3	NA	NA	58.1653512147159	-3.58023648968077	0.838427518942847	-4.27018007972234	1.95315201253177e-05	0.000666975431384284
tgg_46196	TPM1	TPNM3	NA	NA	471.426350476694	3.32690832011388	0.41298634899151	8.05573435596116	7.90030433662627e-16	5.22401639180369e-13
tgg_49631	TPM1	TPNM3	NA	NA	35.7464525050079	-7.98841984221634	1.8477856808864	-4.32323939126113	1.5375473821593e-05	0.000546430316385963
tgg_51443	TPM1	TPNM3	NA	NA	52.7766537374399	-4.73134046357405	1.08873313588751	-4.34573019559762	1.38813109324237e-05	0.00050316293331631
tgg_55564	TPM1	TPNM3	NA	NA	80.4139614058731	-4.06404944150576	0.935144274136416	-4.34590635253454	1.38701739535813e-05	0.00050316293331631
tgg_57027	TPM1	TPNM3	NA	NA	1095.11843342891	2.79444317914338	0.27318789271509	10.2290154639383	1.47006245984195e-24	2.91620299420101e-21
tgg_62623	TPM1	TPNM3	NA	NA	101.104321569988	-3.550870561541	0.653901500700755	-5.43028354841776	5.62645838329406e-08	4.91099793527438e-06
tgg_74803	TPM1	TPNM3	NA	NA	126.064507565657	3.9067953178836	0.900708576340795	4.33746876681833	1.44133008225617e-05	0.000519855598758874
tgg_77753	TPM1	TPNM3	NA	NA	3206.85217217412	-2.96889522244408	0.252746045793738	-11.7465545825668	7.35572461724832e-32	2.29298952675679e-28

## Sheet: GH_log2_annotation
DE conitgs of the analysis of the greenhouse samples										Protein homolog in teh next relative (Phytozome)
ID	Pattern	Contig ID	Classes	Number of classes	Subclass	log2FoldChange	Locus(TP genome)	Gene(TP genome)	Phytozome description	Next Homo. gen name	Description of next homologue	next homolog species	A. thaliana homolog	A. thalina description	A. thalina (Tair) Locus	A. thalina description	A. thalina other names	TF Class	Description (Swissprot_TrEMBL)	Lineage (Swissprot_Trembl)	Gen name (Swissprot_TrEMBL)	EC Number (Swissprot_TrEMBL)	GO (Swissprot_TrEMBL)
1	GHNM	tdn_99733	growth	5	growth, cell wall	-9.47914	Tp57577_TGAC_v2_gene4400	Tp57577_TGAC_v2_mRNA4544.v2	na	Medtr4g029550.1	extensin-like repeat protein	Medicago truncatula	na	na	na	na	na	-	Repetitive proline-rich cell wall protein	Eukaryota:Viridiplantae:Streptophyta:Embryophyta:Tracheophyta:Spermatophyta:Magnoliophyta:eudicotyledons:Gunneridae:Pentapetalae:rosids:fabids:Fabales:Fabaceae:Papilionoideae:Trifolieae:Medicago:Medicago sativa	PRP	-	GO:0005199;GO:0005576;GO:0005618;GO:0007275
2	GHNM	k41_54584	biotic stress	11	biotic stress, stress response	-6.2613	Tp57577_TGAC_v2_gene27408	Tp57577_TGAC_v2_mRNA28349.v2	PF03081//PF03106 - Exo70 exocyst complex subunit (Exo70) // WRKY DNA -binding domain (WRKY)	Medtr5g073620.1	exocyst subunit exo70 family protein	Medicago truncatula	AT5G58430.1	exocyst subunit exo70 family protein B1	AT5G58430	A member of EXO70 gene family, putative exocyst subunits, conserved in land plants. Arabidopsis thaliana contains 23 putative EXO70 genes, which can be classified into eight clusters on the phylogenetic tree.	ATEXO70B1, EXO70B1, EXOCYST SUBUNIT EXO70 FAMILY PROTEIN B1	-	Exocyst complex component EXO70B1	Eukaryota:Viridiplantae:Streptophyta:Embryophyta:Tracheophyta:Spermatophyta:Magnoliophyta:eudicotyledons:Gunneridae:Pentapetalae:rosids:malvids:Brassicales:Brassicaceae:Camelineae:Arabidopsis:Arabidopsis thaliana	EXO70B1	-	GO:0000145;GO:0005829;GO:0005886;GO:0006887;GO:0045335;GO:0070062
3	GHNM	tdn_92791	abiotic/biotic stress	3	abiotic/biotic stress, stress response/resistance	-5.53323	Tp57577_TGAC_v2_gene19816	Tp57577_TGAC_v2_mRNA20498.v2	PTHR24349:SF161 - CALCIUM-DEPENDENT PROTEIN KINASE 1-RELATED	Medtr1g041150.1	calmodulin-domain kinase CDPK protein, Differentially upregulated in leaf in urea vs. roots.urea comparison Coexpressed with genes in leaf specific coexpression subnetwork	Medicago truncatula	AT5G04870.1	calcium dependent protein kinase 1, Differentially downregulated in urea leaf vs. roots comparison	AT5G04870	A calcium-dependent protein kinase that can phosphorylate phenylalanine ammonia lyase (PAL), a key enzyme in pathogen defense.	ATCPK1, CALCIUM DEPENDENT PROTEIN KINASE 1, CPK1	-	Probable methyltransferase PMT27	Eukaryota:Viridiplantae:Streptophyta:Embryophyta:Tracheophyta:Spermatophyta:Magnoliophyta:eudicotyledons:Gunneridae:Pentapetalae:rosids:malvids:Brassicales:Brassicaceae:Camelineae:Arabidopsis:Arabidopsis thaliana	-	2.1.1.-	GO:0005768;GO:0005774;GO:0005789;GO:0005802;GO:0008757;GO:0016021;GO:0032259
4	GHNM	k41_130218	na	8	na	-5.46817	XLOC_016815	-	na	na	na	na	na	na	na	na	na	-	DUF4283 domain protein	Eukaryota:Viridiplantae:Streptophyta:Embryophyta:Tracheophyta:Spermatophyta:Magnoliophyta:eudicotyledons:Gunneridae:Pentapetalae:rosids:fabids:Fabales:Fabaceae:Papilionoideae:Trifolieae:Medicago:Medicago truncatula	-	-	-
5	GHNM	tdn_53091	phyothormone	3	phytohormones,stress response	-4.76816	Tp57577_TGAC_v2_gene38609	Tp57577_TGAC_v2_mRNA39912.v2	PTHR26312:SF75 - F18B13.21 PROTEIN-RELATED	Medtr4g010250.1	TPR repeat protein	Medicago truncatula	AT5G20190.1	Tetratricopeptide repeat (TPR)-like superfamily protein	AT5G20190	Tetratricopeptide repeat (TPR)-like superfamily protein;(source:Araport11)	na	-	TPR repeat protein	Eukaryota:Viridiplantae:Streptophyta:Embryophyta:Tracheophyta:Spermatophyta:Magnoliophyta:eudicotyledons:Gunneridae:Pentapetalae:rosids:fabids:Fabales:Fabaceae:Papilionoideae:Trifolieae:Medicago:Medicago truncatula	-	-	-
6	GHNM	tgg_43136	transcription	7	transcription factor, cell wall, growth	-4.40552	Tp57577_TGAC_v2_gene28664	Tp57577_TGAC_v2_mRNA29629.v2	PTHR31989:SF51 - F5D14.30 PROTEIN-RELATED	Medtr4g098630.1	NAC transcription factor-like protein	Medicago truncatula	AT4G17980.1	NAC domain containing protein 71, Highly expressed in root	AT4G17980	Encodes ANAC071, a transcription factor involved in cell proliferation in incised inflorescence stems	ANAC071, NAC DOMAIN CONTAINING PROTEIN 71, NAC071	NAC	NAC domain-containing protein 45	Eukaryota:Viridiplantae:Streptophyta:Embryophyta:Tracheophyta:Spermatophyta:Magnoliophyta:eudicotyledons:Gunneridae:Pentapetalae:rosids:malvids:Brassicales:Brassicaceae:Camelineae:Arabidopsis:Arabidopsis thaliana	NAC045	-	GO:0003700;GO:0005634;GO:0006351;GO:0044212;GO:0090602;GO:0090603
7	GHNM	tdn_141837	abiotic stress	6	abiotic stress, sensecence	-4.2907	Tp57577_TGAC_v2_gene756	Tp57577_TGAC_v2_mRNA760.v2	PTHR11132:SF112 - GLUCOSE-6-PHOSPHATE/PHOSPHATE TRANSLOCATOR 1, CHLOROPLASTIC-RELATED	Medtr2g022700.1	glucose-6-phosphate/phosphate translocator-like protein	Medicago truncatula	AT1G61800.1	glucose-6-phosphate/phosphate translocator 2	AT1G61800	glucose6-Phosphate/phosphate transporter 2. Expression is upregulated in the shoot of cax1/cax3 mutant. The mRNA is cell-to-cell mobile.	ARABIDOPSIS GLUCOSE-6-PHOSPHATE/PHOSPHATE TRANSLOCATOR 2, ATGPT2, GLUCOSE-6-PHOSPHATE/PHOSPHATE TRANSLOCATOR 2, GPT2	-	Glucose-6-phosphate/phosphate translocator 2, chloroplastic	Eukaryota:Viridiplantae:Streptophyta:Embryophyta:Tracheophyta:Spermatophyta:Magnoliophyta:eudicotyledons:Gunneridae:Pentapetalae:rosids:malvids:Brassicales:Brassicaceae:Camelineae:Arabidopsis:Arabidopsis thaliana	GPT2	-	GO:0005315;GO:0005774;GO:0009624;GO:0009643;GO:0009744;GO:0009749;GO:0010109;GO:0015120;GO:0015152;GO:0015713;GO:0015714;GO:0015760;GO:0015979;GO:0016021;GO:0031969;GO:0035436;GO:0071917;GO:0080167
8	GHNM	tdn_40997	abiotic stress	6	abiotic stress	-4.18657	Tp57577_TGAC_v2_gene24865	Tp57577_TGAC_v2_mRNA25718.v2	PTHR19375:SF229 - HEAT SHOCK 70 KDA PROTEIN 5	Medtr4g130540.1	heat shock 70 kDa protein	Medicago truncatula	AT1G16030.1	heat shock protein 70B	AT1G16030	heat shock protein 70B;(source:Araport11)	HEAT SHOCK PROTEIN 70B, HSP70B	-	Heat shock 70 kDa protein	Eukaryota:Viridiplantae:Streptophyta:Embryophyta:Tracheophyta:Spermatophyta:Magnoliophyta:eudicotyledons:Gunneridae:Pentapetalae:rosids:fabids:Fabales:Fabaceae:Papilionoideae:Phaseoleae:Glycine:Soja:Glycine max	HSP70	-	GO:0005524
9	GHNM	k71_5292	biotic stress	11	biotic stress	-4.11894	Tp57577_TGAC_v2_gene22396	Tp57577_TGAC_v2_mRNA23166.v2	PF00139 - Legume lectin domain (Lectin_legB)	Medtr0163s0020.1	legume lectin beta domain protein	Medicago truncatula	AT5G10530.1	Concanavalin A-like lectin protein kinase family protein	AT5G10530	Concanavalin A-like lectin protein kinase family protein;(source:Araport11)	L-TYPE LECTIN RECEPTOR KINASE IX.1, LECRK-IX.1	-	Putative bark agglutinin LECRPA3 (Fragment)	Eukaryota:Viridiplantae:Streptophyta:Embryophyta:Tracheophyta:Spermatophyta:Magnoliophyta:eudicotyledons:Gunneridae:Pentapetalae:rosids:fabids:Fabales:Fabaceae:Papilionoideae:Robinieae:Robinia:Robinia pseudoacacia	-	-	GO:0030246;GO:0046872
10	GHNM	k59_6358	growth	5	growth, cell wall	-3.87283	Tp57577_TGAC_v2_gene11949	Tp57577_TGAC_v2_mRNA12337.v2	PF01357//PF03330 - Pollen allergen (Pollen_allerg_1) // Rare lipoprotein A (RlpA)-like double-psi beta-barrel (DPBB_1)	Medtr3g435430.1	expansin A10	Medicago truncatula	AT2G03090.1	expansin A15	AT2G03090	member of Alpha-Expansin Gene Family. Naming convention from the Expansin Working Group (Kende et al, 2004. Plant Mol Bio). Involved in the formation of nematode-induced syncytia in roots of Arabidopsis thaliana.	ATEXP15, ATEXPA15, ATHEXP ALPHA 1.3, EXP15, EXPA15, EXPANSIN 15, EXPANSIN A15	-	Expansin-A15	Eukaryota:Viridiplantae:Streptophyta:Embryophyta:Tracheophyta:Spermatophyta:Magnoliophyta:eudicotyledons:Gunneridae:Pentapetalae:rosids:malvids:Brassicales:Brassicaceae:Camelineae:Arabidopsis:Arabidopsis thaliana	EXPA15	-	GO:0005576;GO:0005618;GO:0006949;GO:0009664;GO:0016020
11	GHNM	tdn_117136	biotic stress	11	biotic stress, protein degradation	-3.83556	Tp57577_TGAC_v2_gene13671	Tp57577_TGAC_v2_mRNA14126.v2										-	Thiol protease SEN102	Eukaryota:Viridiplantae:Streptophyta:Embryophyta:Tracheophyta:Spermatophyta:Magnoliophyta:Liliopsida:Asparagales:Xanthorrhoeaceae:Hemerocallidoideae:Hemerocallis:Hemerocallis sp.	SEN102	3.4.22.-	GO:0005788;GO:0008234
12	GHNM	tdn_146041	abiotic stress	6	abiotic stress, cold stress	-3.59549	Tp57577_TGAC_v2_gene33918	Tp57577_TGAC_v2_mRNA35062.v2										BES1	Beta-amylase 3, chloroplastic	Eukaryota:Viridiplantae:Streptophyta:Embryophyta:Tracheophyta:Spermatophyta:Magnoliophyta:eudicotyledons:Gunneridae:Pentapetalae:rosids:malvids:Brassicales:Brassicaceae:Camelineae:Arabidopsis:Arabidopsis thaliana	BAM3	3.2.1.2	GO:0000024;GO:0005983;GO:0009409;GO:0009570;GO:0016161
13	GHNM	tdn_134351	na	8	na	-3.48629	Tp57577_TGAC_v2_gene1233	Tp57577_TGAC_v2_mRNA1245.v2										-	Uncharacterized protein	Eukaryota:Viridiplantae:Streptophyta:Embryophyta:Tracheophyta:Spermatophyta:Magnoliophyta:eudicotyledons:Gunneridae:Pentapetalae:rosids:fabids:Fabales:Fabaceae:Papilionoideae:Phaseoleae:Glycine:Soja:Glycine soja	-	-	GO:0003743;GO:0005669;GO:0006352
14	GHNM	tdn_143380	biotic stress	11	biotic stress	-3.4113	Tp57577_TGAC_v2_gene29566	Tp57577_TGAC_v2_mRNA30581.v2										-	Putative protease Do-like 14	Eukaryota:Viridiplantae:Streptophyta:Embryophyta:Tracheophyta:Spermatophyta:Magnoliophyta:eudicotyledons:Gunneridae:Pentapetalae:rosids:malvids:Brassicales:Brassicaceae:Camelineae:Arabidopsis:Arabidopsis thaliana	DEGP14	3.4.21.-	GO:0004252
15	GHNM	tdn_163631	biotic stress	11	biotic stress	-3.40083	Tp57577_TGAC_v2_gene12759	Tp57577_TGAC_v2_mRNA13176.v2										-	Putative protease Do-like 14	Eukaryota:Viridiplantae:Streptophyta:Embryophyta:Tracheophyta:Spermatophyta:Magnoliophyta:eudicotyledons:Gunneridae:Pentapetalae:rosids:malvids:Brassicales:Brassicaceae:Camelineae:Arabidopsis:Arabidopsis thaliana	DEGP14	3.4.21.-	GO:0004252
16	GHNM	tdn_169833	growth	5	growth, cell wall	-3.24296	Tp57577_TGAC_v2_gene26964	Tp57577_TGAC_v2_mRNA27888.v2										-	Pectin acetylesterase 9	Eukaryota:Viridiplantae:Streptophyta:Embryophyta:Tracheophyta:Spermatophyta:Magnoliophyta:eudicotyledons:Gunneridae:Pentapetalae:rosids:malvids:Brassicales:Brassicaceae:Camelineae:Arabidopsis:Arabidopsis thaliana	PAE9	3.1.1.-	GO:0005576;GO:0009505;GO:0052793;GO:0071555
17	GHNM	tgg_66903	signalling	4	signalling	-3.2281	Tp57577_TGAC_v2_gene38635	Tp57577_TGAC_v2_mRNA39940.v2										-	Probable zinc metallopeptidase EGY3, chloroplastic	Eukaryota:Viridiplantae:Streptophyta:Embryophyta:Tracheophyta:Spermatophyta:Magnoliophyta:eudicotyledons:Gunneridae:Pentapetalae:rosids:malvids:Brassicales:Brassicaceae:Camelineae:Arabidopsis:Arabidopsis thaliana	EGY3	3.4.24.-	GO:0008237;GO:0009408;GO:0009644;GO:0016021;GO:0031969;GO:0042542
18	GHNM	tdn_89507	biotic stress	11	biotic stress, pathogen defense/resistance	-3.1852	Tp57577_TGAC_v2_gene36825	Tp57577_TGAC_v2_mRNA38059.v2										-	Serine carboxypeptidase-like 32	Eukaryota:Viridiplantae:Streptophyta:Embryophyta:Tracheophyta:Spermatophyta:Magnoliophyta:eudicotyledons:Gunneridae:Pentapetalae:rosids:malvids:Brassicales:Brassicaceae:Camelineae:Arabidopsis:Arabidopsis thaliana	SCPL32	3.4.16.-	GO:0004185;GO:0005576;GO:0051603
19	GHNM	tdn_116669	transposon	1	transposon	-3.17225	Tp57577_TGAC_v2_gene25350	Tp57577_TGAC_v2_mRNA26213.v2										-	Integrase, catalytic region	Eukaryota:Viridiplantae:Streptophyta:Embryophyta:Tracheophyta:Spermatophyta:Magnoliophyta:eudicotyledons:Gunneridae:Pentapetalae:rosids:fabids:Fabales:Fabaceae:Papilionoideae:Trifolieae:Medicago:Medicago truncatula	-	-	GO:0003676;GO:0015074
20	GHNM	tdn_58805	metabolism	12	metabolism, energy metabolism	-3.16158	Tp57577_TGAC_v2_gene4344	Tp57577_TGAC_v2_mRNA4487.v2										-	Plasma membrane ATPase 1	Eukaryota:Viridiplantae:Streptophyta:Embryophyta:Tracheophyta:Spermatophyta:Magnoliophyta:eudicotyledons:Gunneridae:Pentapetalae:asterids:lamiids:Solanales:Solanaceae:Nicotianoideae:Nicotianeae:Nicotiana:Nicotiana plumbaginifolia	PMA1	3.6.3.6	GO:0005524;GO:0005886;GO:0006754;GO:0008553;GO:0016021;GO:0046872
21	GHNM	tdn_163456	na	8	na	-3.16129	Tp57577_TGAC_v2_gene13492	Tp57577_TGAC_v2_mRNA13945.v2										-	DUF1262 family protein	Eukaryota:Viridiplantae:Streptophyta:Embryophyta:Tracheophyta:Spermatophyta:Magnoliophyta:eudicotyledons:Gunneridae:Pentapetalae:rosids:fabids:Fabales:Fabaceae:Papilionoideae:Trifolieae:Medicago:Medicago truncatula	-	-	-
22	GHNM	tdn_120888	biotic stress	11	biotic stress, pathogen defense/resistance	-3.15399	Tp57577_TGAC_v2_gene29485	Tp57577_TGAC_v2_mRNA30497.v2										-	Chlorophyllase-1	Eukaryota:Viridiplantae:Streptophyta:Embryophyta:Tracheophyta:Spermatophyta:Magnoliophyta:eudicotyledons:Gunneridae:Pentapetalae:rosids:malvids:Brassicales:Brassicaceae:Camelineae:Arabidopsis:Arabidopsis thaliana	CLH1	3.1.1.14	GO:0005773;GO:0015996;GO:0042742;GO:0047746;GO:0050832;GO:0102293
23	GHNM	tdn_110743	transcription	7	transcription factor, flower development	-2.99269	Tp57577_TGAC_v2_gene21300	Tp57577_TGAC_v2_mRNA22030.v2										MADS	MADS-box transcription factor 6	Eukaryota:Viridiplantae:Streptophyta:Embryophyta:Tracheophyta:Spermatophyta:Magnoliophyta:Liliopsida:Poales:Poaceae:BOP clade:Oryzoideae:Oryzeae:Oryzinae:Oryza:Oryza sativa subsp. japonica	MADS6	-	GO:0003677;GO:0003700;GO:0005634;GO:0006351;GO:0010022;GO:0010093;GO:0030154;GO:0045893
24	GHNM	tdn_39479	metabolism	12	metabolism, protein biosynthesis, translation	-2.97703	Tp57577_TGAC_v2_gene34229	Tp57577_TGAC_v2_mRNA35387.v2										-	Plant/MUD21-2 protein	Eukaryota:Viridiplantae:Streptophyta:Embryophyta:Tracheophyta:Spermatophyta:Magnoliophyta:eudicotyledons:Gunneridae:Pentapetalae:rosids:fabids:Fabales:Fabaceae:Papilionoideae:Trifolieae:Medicago:Medicago truncatula	-	-	-
25	GHNM	tdn_89510	biotic stress	11	biotic stress, pathogen defense/resistance	-2.82725	Tp57577_TGAC_v2_gene32429	Tp57577_TGAC_v2_mRNA33517.v2										-	Serine carboxypeptidase-like 31	Eukaryota:Viridiplantae:Streptophyta:Embryophyta:Tracheophyta:Spermatophyta:Magnoliophyta:eudicotyledons:Gunneridae:Pentapetalae:rosids:malvids:Brassicales:Brassicaceae:Camelineae:Arabidopsis:Arabidopsis thaliana	SCPL31	3.4.16.-	GO:0004185;GO:0005576;GO:0051603
26	GHNM	tdn_156692	metabolism	12	metabolism, amino acid biosynthesis, ROS homeostasis	-2.79034	Tp57577_TGAC_v2_gene18432	Tp57577_TGAC_v2_mRNA19076.v2										-	Glutathione S-transferase F9	Eukaryota:Viridiplantae:Streptophyta:Embryophyta:Tracheophyta:Spermatophyta:Magnoliophyta:eudicotyledons:Gunneridae:Pentapetalae:rosids:malvids:Brassicales:Brassicaceae:Camelineae:Arabidopsis:Arabidopsis thaliana	GSTF9	2.5.1.18	GO:0004364;GO:0004602;GO:0005507;GO:0005737;GO:0005773;GO:0005829;GO:0005886;GO:0006749;GO:0006952;GO:0009407;GO:0009506;GO:0009507;GO:0009570;GO:0009579;GO:0010043;GO:0042742;GO:0043295;GO:0046686;GO:0048046
27	GHNM	tdn_82207	phyothormone	3	phytohormone, gibberellin, growth	-2.77288	Tp57577_TGAC_v2_gene40286	Tp57577_TGAC_v2_mRNA41636.v2										-	Gibberellin 2-beta-dioxygenase 8	Eukaryota:Viridiplantae:Streptophyta:Embryophyta:Tracheophyta:Spermatophyta:Magnoliophyta:eudicotyledons:Gunneridae:Pentapetalae:rosids:malvids:Brassicales:Brassicaceae:Camelineae:Arabidopsis:Arabidopsis thaliana	GA2OX8	1.14.11.13	GO:0009685;GO:0009686;GO:0046872;GO:0052635
28	GHNM	k25_117190	transcription	7	transcription factor, flower development	-2.76086	Tp57577_TGAC_v2_gene3675	Tp57577_TGAC_v2_mRNA3783.v2										MADS	MADS-box transcription factor 26	Eukaryota:Viridiplantae:Streptophyta:Embryophyta:Tracheophyta:Spermatophyta:Magnoliophyta:Liliopsida:Poales:Poaceae:BOP clade:Oryzoideae:Oryzeae:Oryzinae:Oryza:Oryza sativa subsp. indica	MADS26	-	GO:0003677;GO:0003700;GO:0005634;GO:0006351
29	GHNM	k61_26458	metabolism	12	metabolism, amino acid biosynthesis, ROS homeostasis	-2.6631	Tp57577_TGAC_v2_gene18435	Tp57577_TGAC_v2_mRNA19079.v2										-	Glutathione S-transferase F9	Eukaryota:Viridiplantae:Streptophyta:Embryophyta:Tracheophyta:Spermatophyta:Magnoliophyta:eudicotyledons:Gunneridae:Pentapetalae:rosids:malvids:Brassicales:Brassicaceae:Camelineae:Arabidopsis:Arabidopsis thaliana	GSTF9	2.5.1.18	GO:0004364;GO:0004602;GO:0005507;GO:0005737;GO:0005773;GO:0005829;GO:0005886;GO:0006749;GO:0006952;GO:0009407;GO:0009506;GO:0009507;GO:0009570;GO:0009579;GO:0010043;GO:0042742;GO:0043295;GO:0046686;GO:0048046
30	GHNM	tdn_111279	metabolism	12	metabolism, proline biosynthesis, abiotic stress	-2.63346	Tp57577_TGAC_v2_gene17887	Tp57577_TGAC_v2_mRNA18513.v2										-	Delta-1-pyrroline-5-carboxylate synthase B	Eukaryota:Viridiplantae:Streptophyta:Embryophyta:Tracheophyta:Spermatophyta:Magnoliophyta:eudicotyledons:Gunneridae:Pentapetalae:rosids:malvids:Brassicales:Brassicaceae:Camelineae:Arabidopsis:Arabidopsis thaliana	P5CSB	2.7.2.11	GO:0004349;GO:0004350;GO:0005524;GO:0005737;GO:0005829;GO:0006561;GO:0009506;GO:0009507;GO:0009555;GO:0009793;GO:0055129
31	GHNM	tgg_1656	secondary metabolite biosynthesis	2	secondary metabolite biosynthesis	-2.61805	Tp57577_TGAC_v2_gene32977	Tp57577_TGAC_v2_mRNA34089.v2										-	Probable carboxylesterase 18	Eukaryota:Viridiplantae:Streptophyta:Embryophyta:Tracheophyta:Spermatophyta:Magnoliophyta:eudicotyledons:Gunneridae:Pentapetalae:rosids:malvids:Brassicales:Brassicaceae:Camelineae:Arabidopsis:Arabidopsis thaliana	CXE18	3.1.1.1	GO:0008152;GO:0009860;GO:0052689
32	GHNM	tdn_96184	transcription	7	transcription factor, abiotic stress	-2.61747	Tp57577_TGAC_v2_gene17402	Tp57577_TGAC_v2_mRNA18011.v2										AP2-EREBP	Dehydration-responsive element-binding protein 1D	Eukaryota:Viridiplantae:Streptophyta:Embryophyta:Tracheophyta:Spermatophyta:Magnoliophyta:eudicotyledons:Gunneridae:Pentapetalae:rosids:malvids:Brassicales:Brassicaceae:Camelineae:Arabidopsis:Arabidopsis thaliana	DREB1D	-	GO:0003677;GO:0003700;GO:0005634;GO:0006351;GO:0009738
33	GHNM	tdn_78497	abiotic stress	6	abiotic stress, protein folding, oxidadtive stress	-2.59443	Tp57577_TGAC_v2_gene26733	Tp57577_TGAC_v2_mRNA27648.v2										-	Thioredoxin H2-1	Eukaryota:Viridiplantae:Streptophyta:Embryophyta:Tracheophyta:Spermatophyta:Magnoliophyta:Liliopsida:Poales:Poaceae:BOP clade:Oryzoideae:Oryzeae:Oryzinae:Oryza:Oryza sativa subsp. japonica	-	-	GO:0000103;GO:0005829;GO:0005886;GO:0006457;GO:0006662;GO:0015035;GO:0016671;GO:0034599;GO:0045454;GO:0055114
34	GHNM	tdn_61006	na	8	na	-2.58942	Tp57577_TGAC_v2_gene28998	Tp57577_TGAC_v2_mRNA29982.v2										-	Uncharacterized protein	Eukaryota:Viridiplantae:Streptophyta:Embryophyta:Tracheophyta:Spermatophyta:Magnoliophyta:eudicotyledons:Gunneridae:Pentapetalae:rosids:fabids:Fabales:Fabaceae:Papilionoideae:Trifolieae:Medicago:Medicago truncatula	-	-	-
35	GHNM	tdn_111281	metabolism	12	metabolism, proline biosynthesis, abiotic stress	-2.5802	Tp57577_TGAC_v2_gene17887	Tp57577_TGAC_v2_mRNA18513.v2										-	Delta-1-pyrroline-5-carboxylate synthase	Eukaryota:Viridiplantae:Streptophyta:Embryophyta:Tracheophyta:Spermatophyta:Magnoliophyta:Liliopsida:Poales:Poaceae:BOP clade:Oryzoideae:Oryzeae:Oryzinae:Oryza:Oryza sativa subsp. japonica	P5CS	2.7.2.11	GO:0004349;GO:0004350;GO:0005524;GO:0005737;GO:0006561;GO:0055129
36	GHNM	tgg_76356	biotic stress	11	biotic stress, wounding	-2.52671	Tp57577_TGAC_v2_gene35434	Tp57577_TGAC_v2_mRNA36638.v2										-	Cytochrome P450 94C1	Eukaryota:Viridiplantae:Streptophyta:Embryophyta:Tracheophyta:Spermatophyta:Magnoliophyta:eudicotyledons:Gunneridae:Pentapetalae:rosids:malvids:Brassicales:Brassicaceae:Camelineae:Arabidopsis:Arabidopsis thaliana	CYP94C1	1.14.-.-	GO:0005506;GO:0009611;GO:0016021;GO:0018685;GO:0020037;GO:0043231
37	GHNM	k59_19447	na	8	na	-2.5236	Tp57577_TGAC_v2_gene8325	Tp57577_TGAC_v2_mRNA8606.v2										-	Uncharacterized protein	Eukaryota:Viridiplantae:Streptophyta:Embryophyta:Tracheophyta:Spermatophyta:Magnoliophyta:eudicotyledons:Gunneridae:Pentapetalae:rosids:fabids:Fabales:Fabaceae:Papilionoideae:Trifolieae:Medicago:Medicago truncatula	-	-	GO:0006950
38	GHNM	tdn_76024	abiotic/biotic stress	3	abiotic/biotic stress	-2.49034	Tp57577_TGAC_v2_gene28477	Tp57577_TGAC_v2_mRNA29439.v2										-	ABA-responsive protein ABR17	Eukaryota:Viridiplantae:Streptophyta:Embryophyta:Tracheophyta:Spermatophyta:Magnoliophyta:eudicotyledons:Gunneridae:Pentapetalae:rosids:fabids:Fabales:Fabaceae:Papilionoideae:Fabeae:Pisum:Pisum sativum	-	-	GO:0006952;GO:0009607
39	GHNM	k51_4081	na	8	na	-2.48535	Tp57577_TGAC_v2_gene14975	Tp57577_TGAC_v2_mRNA15474.v2										-	DUF241 domain protein	Eukaryota:Viridiplantae:Streptophyta:Embryophyta:Tracheophyta:Spermatophyta:Magnoliophyta:eudicotyledons:Gunneridae:Pentapetalae:rosids:fabids:Fabales:Fabaceae:Papilionoideae:Trifolieae:Medicago:Medicago truncatula	-	-	-
40	GHNM	k65_9861	metabolism	12	metabolism, proline biosynthesis, abiotic stress	-2.47613	Tp57577_TGAC_v2_gene17887	Tp57577_TGAC_v2_mRNA18513.v2										-	Delta-1-pyrroline-5-carboxylate synthase	Eukaryota:Viridiplantae:Streptophyta:Embryophyta:Tracheophyta:Spermatophyta:Magnoliophyta:eudicotyledons:Gunneridae:Pentapetalae:Caryophyllales:Aizoaceae:Mesembryanthemum:Cryophytum:Mesembryanthemum crystallinum	P5CS	2.7.2.11	GO:0004349;GO:0004350;GO:0005524;GO:0005737;GO:0055129
41	GHNM	tdn_97862	metabolism	12	metabolism, energy metabolism	-2.41161	Tp57577_TGAC_v2_gene14026	Tp57577_TGAC_v2_mRNA14493.v2										-	CBL-interacting serine/threonine-protein kinase 4	Eukaryota:Viridiplantae:Streptophyta:Embryophyta:Tracheophyta:Spermatophyta:Magnoliophyta:eudicotyledons:Gunneridae:Pentapetalae:rosids:malvids:Brassicales:Brassicaceae:Camelineae:Arabidopsis:Arabidopsis thaliana	CIPK4	2.7.11.1	GO:0004674;GO:0005524;GO:0007165
42	GHNM	tdn_149082	secondary metabolite biosynthesis	2	secondary metabolite biosynthesis	-2.40576	Tp57577_TGAC_v2_gene32977	Tp57577_TGAC_v2_mRNA34089.v2										-	Probable carboxylesterase 18	Eukaryota:Viridiplantae:Streptophyta:Embryophyta:Tracheophyta:Spermatophyta:Magnoliophyta:eudicotyledons:Gunneridae:Pentapetalae:rosids:malvids:Brassicales:Brassicaceae:Camelineae:Arabidopsis:Arabidopsis thaliana	CXE18	3.1.1.1	GO:0008152;GO:0009860;GO:0052689
43	GHNM	tdn_113911	growth	5	growth, cell wall	-2.37232	Tp57577_TGAC_v2_gene22544	Tp57577_TGAC_v2_mRNA23319.v2										-	Glucose-1-phosphate adenylyltransferase large subunit 1 (Fragment)	Eukaryota:Viridiplantae:Streptophyta:Embryophyta:Tracheophyta:Spermatophyta:Magnoliophyta:eudicotyledons:Gunneridae:Pentapetalae:asterids:lamiids:Solanales:Solanaceae:Solanoideae:Solaneae:Solanum:Solanum tuberosum	AGPS1	2.7.7.27	GO:0005524;GO:0005978;GO:0008878;GO:0009501;GO:0009507;GO:0019252
44	GHNM	k73_24534	photosynthesis	2	photosynthesis	-2.31825	-	-										-	Photosystem II reaction center protein H	Eukaryota:Viridiplantae:Streptophyta:Embryophyta:Tracheophyta:Spermatophyta:Magnoliophyta:eudicotyledons:Gunneridae:Pentapetalae:rosids:fabids:Fabales:Fabaceae:Papilionoideae:Fabeae:Pisum:Pisum sativum	psbH	-	GO:0009523;GO:0009535;GO:0015979;GO:0016021;GO:0042301;GO:0050821
45	GHNM	tdn_58510	biotic stress	11	biotic stress, sedd development, plant defense	-2.30351	Tp57577_TGAC_v2_gene3159	Tp57577_TGAC_v2_mRNA3251.v2										-	Kunitz type trypsin inhibitor	Eukaryota:Viridiplantae:Streptophyta:Embryophyta:Tracheophyta:Spermatophyta:Magnoliophyta:eudicotyledons:Gunneridae:Pentapetalae:rosids:fabids:Fabales:Fabaceae:Papilionoideae:Trifolieae:Medicago:Medicago truncatula	-	-	GO:0004866
46	GHNM	tdn_90606	growth	5	growth, cell division	-2.28934	Tp57577_TGAC_v2_gene34314	Tp57577_TGAC_v2_mRNA35477.v2										-	Cyclin-A3-4	Eukaryota:Viridiplantae:Streptophyta:Embryophyta:Tracheophyta:Spermatophyta:Magnoliophyta:eudicotyledons:Gunneridae:Pentapetalae:rosids:malvids:Brassicales:Brassicaceae:Camelineae:Arabidopsis:Arabidopsis thaliana	CYCA3-4	-	GO:0005634;GO:0007049;GO:0051301
47	GHNM	k61_8501	metabolism	12	metabolism, amino acid biosynthesis	-2.28296	Tp57577_TGAC_v2_gene10716	Tp57577_TGAC_v2_mRNA11073.v2										-	Aspartate racemase	Eukaryota:Viridiplantae:Streptophyta:Embryophyta:Tracheophyta:Spermatophyta:Magnoliophyta:eudicotyledons:Gunneridae:Pentapetalae:rosids:fabids:Fabales:Fabaceae:Papilionoideae:Trifolieae:Medicago:Medicago truncatula	-	-	GO:0006807;GO:0036361
48	GHNM	tdn_50390	transcription	7	transcription factor	-2.28123	Tp57577_TGAC_v2_gene5990	Tp57577_TGAC_v2_mRNA6197.v2										-	Nuclear transcription factor Y subunit B-3	Eukaryota:Viridiplantae:Streptophyta:Embryophyta:Tracheophyta:Spermatophyta:Magnoliophyta:eudicotyledons:Gunneridae:Pentapetalae:rosids:malvids:Brassicales:Brassicaceae:Camelineae:Arabidopsis:Arabidopsis thaliana	NFYB3	-	GO:0003700;GO:0005634;GO:0006351;GO:0043565
49	GHNM	tgg_24256	signalling	4	signalling, secondary messenger	-2.26939	XLOC_000091	-										-	Cysteine-rich receptor-like protein kinase 10	Eukaryota:Viridiplantae:Streptophyta:Embryophyta:Tracheophyta:Spermatophyta:Magnoliophyta:eudicotyledons:Gunneridae:Pentapetalae:rosids:malvids:Brassicales:Brassicaceae:Camelineae:Arabidopsis:Arabidopsis thaliana	CRK10	2.7.11.-	GO:0004674;GO:0005524;GO:0005886;GO:0006468;GO:0009506;GO:0016021;GO:0042742
50	GHNM	k41_20680	photosynthesis	2	photosynthesis	-2.26174	Tp57577_TGAC_v2_gene17271	Tp57577_TGAC_v2_mRNA17872.v2										-	NAD(P)H-quinone oxidoreductase subunit K, chloroplastic	Eukaryota:Viridiplantae:Streptophyta:Embryophyta:Tracheophyta:Spermatophyta:Magnoliophyta:eudicotyledons:Gunneridae:Pentapetalae:rosids:fabids:Fabales:Fabaceae:Papilionoideae:Fabeae:Pisum:Pisum sativum	ndhK	1.6.5.-	GO:0005506;GO:0006810;GO:0008137;GO:0009535;GO:0019684;GO:0048038;GO:0051539
51	GHNM	tdn_156696	metabolism	12	metabolism, amino acid biosynthesis, ROS homeostasis	-2.25031	Tp57577_TGAC_v2_gene18435	Tp57577_TGAC_v2_mRNA19079.v2										-	Glutathione S-transferase F9	Eukaryota:Viridiplantae:Streptophyta:Embryophyta:Tracheophyta:Spermatophyta:Magnoliophyta:eudicotyledons:Gunneridae:Pentapetalae:rosids:malvids:Brassicales:Brassicaceae:Camelineae:Arabidopsis:Arabidopsis thaliana	GSTF9	2.5.1.18	GO:0004364;GO:0004602;GO:0005507;GO:0005737;GO:0005773;GO:0005829;GO:0005886;GO:0006749;GO:0006952;GO:0009407;GO:0009506;GO:0009507;GO:0009570;GO:0009579;GO:0010043;GO:0042742;GO:0043295;GO:0046686;GO:0048046
52	GHNM	tdn_91529	transcription	7	transcription factor, cell wall, growth	-2.2502	Tp57577_TGAC_v2_gene38963	Tp57577_TGAC_v2_mRNA40282.v2										NAC	NAC transcription factor 56	Eukaryota:Viridiplantae:Streptophyta:Embryophyta:Tracheophyta:Spermatophyta:Magnoliophyta:eudicotyledons:Gunneridae:Pentapetalae:rosids:malvids:Brassicales:Brassicaceae:Camelineae:Arabidopsis:Arabidopsis thaliana	NAC056	-	GO:0003700;GO:0005634;GO:0006351;GO:0009753;GO:0044212;GO:0045995;GO:0048317;GO:0080060
53	GHNM	tdn_120743	general cell functions	1	general cell functions, DNA, DNA methlyation, chromatin remodelling	-2.21638	Tp57577_TGAC_v2_gene14294	Tp57577_TGAC_v2_mRNA14773.v2										-	Methyltransferase, putative	Eukaryota:Viridiplantae:Streptophyta:Embryophyta:Tracheophyta:Spermatophyta:Magnoliophyta:eudicotyledons:Gunneridae:Pentapetalae:rosids:fabids:Fabales:Fabaceae:Papilionoideae:Trifolieae:Medicago:Medicago truncatula	-	-	GO:0008168;GO:0016021
54	GHNM	tdn_111391	signalling	4	signalling	-2.20699	Tp57577_TGAC_v2_gene19218	Tp57577_TGAC_v2_mRNA19884.v2										-	F-box protein PP2-A12	Eukaryota:Viridiplantae:Streptophyta:Embryophyta:Tracheophyta:Spermatophyta:Magnoliophyta:eudicotyledons:Gunneridae:Pentapetalae:rosids:malvids:Brassicales:Brassicaceae:Camelineae:Arabidopsis:Arabidopsis thaliana	P2A12	-	GO:0030246
55	GHNM	tdn_111278	metabolism	12	metabolism, proline biosynthesis, abiotic stress	-2.20506	Tp57577_TGAC_v2_gene27326	Tp57577_TGAC_v2_mRNA28265.v2										-	Delta-1-pyrroline-5-carboxylate synthase	Eukaryota:Viridiplantae:Streptophyta:Embryophyta:Tracheophyta:Spermatophyta:Magnoliophyta:eudicotyledons:Gunneridae:Pentapetalae:Caryophyllales:Aizoaceae:Mesembryanthemum:Cryophytum:Mesembryanthemum crystallinum	P5CS	2.7.2.11	GO:0004349;GO:0004350;GO:0005524;GO:0005737;GO:0055129
56	GHNM	k63_8100	metabolism	12	metabolism, energy metabolism	-2.19673	Tp57577_TGAC_v2_gene12051	Tp57577_TGAC_v2_mRNA12445.v2										-	ATPase 5, plasma membrane-type	Eukaryota:Viridiplantae:Streptophyta:Embryophyta:Tracheophyta:Spermatophyta:Magnoliophyta:eudicotyledons:Gunneridae:Pentapetalae:rosids:malvids:Brassicales:Brassicaceae:Camelineae:Arabidopsis:Arabidopsis thaliana	AHA5	3.6.3.6	GO:0005524;GO:0005887;GO:0006754;GO:0008553;GO:0043231;GO:0046872;GO:0051453;GO:1902600
57	GHNM	tdn_54922	phyothormone	3	phytohormone, auxin response	-2.16254	Tp57577_TGAC_v2_gene29231	Tp57577_TGAC_v2_mRNA30232.v2										-	ABC transporter B family member 18	Eukaryota:Viridiplantae:Streptophyta:Embryophyta:Tracheophyta:Spermatophyta:Magnoliophyta:eudicotyledons:Gunneridae:Pentapetalae:rosids:malvids:Brassicales:Brassicaceae:Camelineae:Arabidopsis:Arabidopsis thaliana	ABCB18	-	GO:0005524;GO:0016021;GO:0042626;GO:0055085
58	GHNM	k61_51773	abiotic/biotic stress	3	abiotic/biotic stress, stress response/resistance	-2.16057	XLOC_000091	-										-	Cysteine-rich receptor-like protein kinase 25	Eukaryota:Viridiplantae:Streptophyta:Embryophyta:Tracheophyta:Spermatophyta:Magnoliophyta:eudicotyledons:Gunneridae:Pentapetalae:rosids:malvids:Brassicales:Brassicaceae:Camelineae:Arabidopsis:Arabidopsis thaliana	CRK25	2.7.11.-	GO:0004674;GO:0005524;GO:0005886;GO:0006468;GO:0006952;GO:0009506;GO:0016021
59	GHNM	tgg_67669	abiotic stress	6	abiotic stress, cold stress	-2.15181	Tp57577_TGAC_v2_gene33918	Tp57577_TGAC_v2_mRNA35062.v2										BES1	Beta-amylase 3, chloroplastic	Eukaryota:Viridiplantae:Streptophyta:Embryophyta:Tracheophyta:Spermatophyta:Magnoliophyta:eudicotyledons:Gunneridae:Pentapetalae:rosids:malvids:Brassicales:Brassicaceae:Camelineae:Arabidopsis:Arabidopsis thaliana	BAM3	3.2.1.2	GO:0000024;GO:0005983;GO:0009409;GO:0009570;GO:0016161
60	GHNM	tdn_98751	na	8	na	-2.12498	Tp57577_TGAC_v2_gene9432	Tp57577_TGAC_v2_mRNA9747.v2										-	DUF4408 domain protein	Eukaryota:Viridiplantae:Streptophyta:Embryophyta:Tracheophyta:Spermatophyta:Magnoliophyta:eudicotyledons:Gunneridae:Pentapetalae:rosids:fabids:Fabales:Fabaceae:Papilionoideae:Trifolieae:Medicago:Medicago truncatula	-	-	GO:0016021
61	GHNM	tgg_38582	transcription	7	transcription factor	-2.07537	Tp57577_TGAC_v2_gene1173	Tp57577_TGAC_v2_mRNA1185.v2										-	Transcription initiation factor TFIID subunit 4b	Eukaryota:Viridiplantae:Streptophyta:Embryophyta:Tracheophyta:Spermatophyta:Magnoliophyta:eudicotyledons:Gunneridae:Pentapetalae:rosids:malvids:Brassicales:Brassicaceae:Camelineae:Arabidopsis:Arabidopsis thaliana	TAF4B	-	GO:0005669;GO:0006352;GO:0006355
62	GHNM	tdn_83212	signalling	4	signalling	-2.06249	Tp57577_TGAC_v2_gene28388	Tp57577_TGAC_v2_mRNA29346.v2										-	Ankyrin repeat plant-like protein	Eukaryota:Viridiplantae:Streptophyta:Embryophyta:Tracheophyta:Spermatophyta:Magnoliophyta:eudicotyledons:Gunneridae:Pentapetalae:rosids:fabids:Fabales:Fabaceae:Papilionoideae:Trifolieae:Medicago:Medicago truncatula	-	-	GO:0016021
63	GHNM	tdn_175687	biotic stress	11	biotic stress, heat stress, chaperone regulation	-2.05452	Tp57577_TGAC_v2_gene21288	Tp57577_TGAC_v2_mRNA22018.v2										-	BAG family molecular chaperone regulator 6	Eukaryota:Viridiplantae:Streptophyta:Embryophyta:Tracheophyta:Spermatophyta:Magnoliophyta:eudicotyledons:Gunneridae:Pentapetalae:rosids:malvids:Brassicales:Brassicaceae:Camelineae:Arabidopsis:Arabidopsis thaliana	BAG6	-	GO:0005516;GO:0006914;GO:0009408;GO:0009506;GO:0009644;GO:0009817;GO:0010228;GO:0010508;GO:0012502;GO:0042542;GO:0050832
64	GHNM	k47_67758	na	8	na	-2.02714	Tp57577_TGAC_v2_gene20142	Tp57577_TGAC_v2_mRNA20840.v2										-	DUF506 family protein	Eukaryota:Viridiplantae:Streptophyta:Embryophyta:Tracheophyta:Spermatophyta:Magnoliophyta:eudicotyledons:Gunneridae:Pentapetalae:rosids:fabids:Fabales:Fabaceae:Papilionoideae:Trifolieae:Medicago:Medicago truncatula	-	-	-
65	GHNM	tdn_138856	abiotic stress	6	abiotic stress, drought stress	-2.02246	Tp57577_TGAC_v2_gene31562	Tp57577_TGAC_v2_mRNA32623.v2										-	MLP-like protein 34	Eukaryota:Viridiplantae:Streptophyta:Embryophyta:Tracheophyta:Spermatophyta:Magnoliophyta:eudicotyledons:Gunneridae:Pentapetalae:rosids:malvids:Brassicales:Brassicaceae:Camelineae:Arabidopsis:Arabidopsis thaliana	MLP34	-	GO:0006952;GO:0009607
66	GHM	k59_16549	na	8	na	2.00228	Tp57577_TGAC_v2_gene8887	Tp57577_TGAC_v2_mRNA9189.v2										-	Uncharacterized protein (Fragment)	Eukaryota:Viridiplantae:Streptophyta:Embryophyta:Tracheophyta:Spermatophyta:Magnoliophyta:eudicotyledons:Gunneridae:Pentapetalae:rosids:fabids:Fabales:Fabaceae:Papilionoideae:Phaseoleae:Glycine:Soja:Glycine max	-	-	GO:0016021
67	GHM	tdn_64294	transcription	5	transcription factor	2.02021	Tp57577_TGAC_v2_gene2502	Tp57577_TGAC_v2_mRNA2571.v2										-	Transcriptional activator	Eukaryota:Viridiplantae:Streptophyta:Embryophyta:Tracheophyta:Spermatophyta:Magnoliophyta:eudicotyledons:Gunneridae:Pentapetalae:rosids:fabids:Fabales:Fabaceae:Papilionoideae:Trifolieae:Medicago:Medicago truncatula	-	-	-
68	GHM	tdn_81797	growth	12	growth, cell wall	2.02128	Tp57577_TGAC_v2_gene7437	Tp57577_TGAC_v2_mRNA7690.v2										-	Expansin-A8	Eukaryota:Viridiplantae:Streptophyta:Embryophyta:Tracheophyta:Spermatophyta:Magnoliophyta:eudicotyledons:Gunneridae:Pentapetalae:rosids:malvids:Brassicales:Brassicaceae:Camelineae:Arabidopsis:Arabidopsis thaliana	EXPA8	-	GO:0005576;GO:0005618;GO:0006949;GO:0009664;GO:0016020
69	GHM	tdn_139287	growth	12	growth, cell wall	2.0354	Tp57577_TGAC_v2_gene25880	Tp57577_TGAC_v2_mRNA26763.v2										-	Probable pectinesterase 68	Eukaryota:Viridiplantae:Streptophyta:Embryophyta:Tracheophyta:Spermatophyta:Magnoliophyta:eudicotyledons:Gunneridae:Pentapetalae:rosids:malvids:Brassicales:Brassicaceae:Camelineae:Arabidopsis:Arabidopsis thaliana	PME68	3.1.1.11	GO:0005576;GO:0005618;GO:0030599;GO:0042545;GO:0045330;GO:0045490
70	GHM	tdn_53378	abiotic stress	5	abiotic stress, heat stress, oxidative stress	2.0355	Tp57577_TGAC_v2_gene38561	Tp57577_TGAC_v2_mRNA39862.v2										-	Adenine nucleotide alpha hydrolase superfamily protein	Eukaryota:Viridiplantae:Streptophyta:Embryophyta:Tracheophyta:Spermatophyta:Magnoliophyta:eudicotyledons:Gunneridae:Pentapetalae:rosids:fabids:Fabales:Fabaceae:Papilionoideae:Trifolieae:Medicago:Medicago truncatula	-	-	GO:0006950;GO:0016787
71	GHM	tdn_98981	growth	12	growth, chromatin remodelling, DNA synthesis, cell division	2.04097	Tp57577_TGAC_v2_gene34327	Tp57577_TGAC_v2_mRNA35494.v2										CCAAT	Probable histone H2A.2	Eukaryota:Viridiplantae:Streptophyta:Embryophyta:Tracheophyta:Spermatophyta:Magnoliophyta:eudicotyledons:Gunneridae:Pentapetalae:rosids:fabids:Fabales:Fabaceae:Papilionoideae:Trifolieae:Medicago:Medicago truncatula	-	-	GO:0000786;GO:0003677;GO:0005634
72	GHM	tdn_151445	metabolism	2	metabolism, energy metabolism	2.04316	Tp57577_TGAC_v2_gene9292	Tp57577_TGAC_v2_mRNA9601.v2										-	Probable LRR receptor-like serine/threonine-protein kinase At5g48740	Eukaryota:Viridiplantae:Streptophyta:Embryophyta:Tracheophyta:Spermatophyta:Magnoliophyta:eudicotyledons:Gunneridae:Pentapetalae:rosids:malvids:Brassicales:Brassicaceae:Camelineae:Arabidopsis:Arabidopsis thaliana	-	2.7.11.1	GO:0004674;GO:0005524;GO:0016021
73	GHM	tdn_89107	transcription	5	transcription factor, growth, signalling	2.04481	Tp57577_TGAC_v2_gene6430	Tp57577_TGAC_v2_mRNA6656.v2										bZIP	Basic leucine zipper 34	Eukaryota:Viridiplantae:Streptophyta:Embryophyta:Tracheophyta:Spermatophyta:Magnoliophyta:eudicotyledons:Gunneridae:Pentapetalae:rosids:malvids:Brassicales:Brassicaceae:Camelineae:Arabidopsis:Arabidopsis thaliana	BZIP34	-	GO:0003677;GO:0003700;GO:0005634;GO:0006351;GO:0009555;GO:0043565;GO:0045893
74	GHM	tdn_169448	general cell functions	3	general cell functions, rRNA processing	2.06708	Tp57577_TGAC_v2_gene37249	Tp57577_TGAC_v2_mRNA38495.v2										-	MJK13.21 protein	Eukaryota:Viridiplantae:Streptophyta:Embryophyta:Tracheophyta:Spermatophyta:Magnoliophyta:eudicotyledons:Gunneridae:Pentapetalae:rosids:fabids:Fabales:Fabaceae:Papilionoideae:Trifolieae:Medicago:Medicago truncatula	-	-	-
75	GHM	tdn_60824	metabolism	2	metabolism, metabolic pathway	2.07854	Tp57577_TGAC_v2_gene35613	Tp57577_TGAC_v2_mRNA36819.v2										-	UDP-glycosyltransferase 87A2	Eukaryota:Viridiplantae:Streptophyta:Embryophyta:Tracheophyta:Spermatophyta:Magnoliophyta:eudicotyledons:Gunneridae:Pentapetalae:rosids:malvids:Brassicales:Brassicaceae:Camelineae:Arabidopsis:Arabidopsis thaliana	UGT87A2	2.4.1.-	GO:0005634;GO:0005737;GO:0005829;GO:0009813;GO:0009909;GO:0052696;GO:0080043;GO:0080044
76	GHM	tdn_116286	signalling	3	signalling, cell surface adhesion	2.08969	Tp57577_TGAC_v2_gene6444	Tp57577_TGAC_v2_mRNA6672.v2										-	Fasciclin-like arabinogalactan protein 9	Eukaryota:Viridiplantae:Streptophyta:Embryophyta:Tracheophyta:Spermatophyta:Magnoliophyta:eudicotyledons:Gunneridae:Pentapetalae:rosids:malvids:Brassicales:Brassicaceae:Camelineae:Arabidopsis:Arabidopsis thaliana	FLA9	-	GO:0005886;GO:0031225;GO:0046658
77	GHM	tdn_170499	biotic stress	5	biotic stress, pathogen defense/resistance	2.09761	Tp57577_TGAC_v2_gene37747	Tp57577_TGAC_v2_mRNA39021.v2										-	Disease resistance protein RPP8	Eukaryota:Viridiplantae:Streptophyta:Embryophyta:Tracheophyta:Spermatophyta:Magnoliophyta:eudicotyledons:Gunneridae:Pentapetalae:rosids:malvids:Brassicales:Brassicaceae:Camelineae:Arabidopsis:Arabidopsis thaliana	RPP8	-	GO:0000166;GO:0002230;GO:0002239;GO:0005524;GO:0005886;GO:0006952;GO:0009416;GO:0009611;GO:0009626;GO:0009637;GO:0009646;GO:0009751;GO:0043531;GO:0051607;GO:0051707;GO:0071446
78	GHM	tdn_63204	growth	12	growth, wax biosynthesis	2.11122	Tp57577_TGAC_v2_gene14385	Tp57577_TGAC_v2_mRNA14865.v2										-	Protein ECERIFERUM 1	Eukaryota:Viridiplantae:Streptophyta:Embryophyta:Tracheophyta:Spermatophyta:Magnoliophyta:eudicotyledons:Gunneridae:Pentapetalae:rosids:malvids:Brassicales:Brassicaceae:Camelineae:Arabidopsis:Arabidopsis thaliana	CER1	-	GO:0005506;GO:0005789;GO:0006633;GO:0016021;GO:0016491
79	GHM	tdn_74349	transcription	5	transcription factor	2.12335	Tp57577_TGAC_v2_gene30864	Tp57577_TGAC_v2_mRNA31907.v2										-	Myb-related protein P	Eukaryota:Viridiplantae:Streptophyta:Embryophyta:Tracheophyta:Spermatophyta:Magnoliophyta:Liliopsida:Poales:Poaceae:PACMAD clade:Panicoideae:Andropogonodae:Andropogoneae:Tripsacinae:Zea:Zea mays	P	-	GO:0003677;GO:0005634;GO:0006351;GO:0006355
80	GHM	tdn_103259	phyothormone	3	phytohormone, gibberellin, growth	2.14426	Tp57577_TGAC_v2_gene28193	Tp57577_TGAC_v2_mRNA29146.v2										-	Gibberellin 20 oxidase 2	Eukaryota:Viridiplantae:Streptophyta:Embryophyta:Tracheophyta:Spermatophyta:Magnoliophyta:eudicotyledons:Gunneridae:Pentapetalae:rosids:malvids:Brassicales:Brassicaceae:Camelineae:Arabidopsis:Arabidopsis thaliana	GA20OX2	1.14.11.-	GO:0005506;GO:0009639;GO:0009686;GO:0009739;GO:0009740;GO:0009826;GO:0009908;GO:0045544;GO:0080167
81	GHM	tdn_59681	transcription	5	transcription factor, flower development, leaf development	2.1913	Tp57577_TGAC_v2_gene37676	Tp57577_TGAC_v2_mRNA38944.v2										C2C2-YABBY	Axial regulator YABBY 1	Eukaryota:Viridiplantae:Streptophyta:Embryophyta:Tracheophyta:Spermatophyta:Magnoliophyta:eudicotyledons:Gunneridae:Pentapetalae:rosids:malvids:Brassicales:Brassicaceae:Camelineae:Arabidopsis:Arabidopsis thaliana	YAB1	-	GO:0003677;GO:0003700;GO:0005634;GO:0009909;GO:0009933;GO:0009944;GO:0010093;GO:0010154;GO:0010158;GO:0010159;GO:0010450;GO:0045165;GO:0046872;GO:1902183;GO:2000024
82	GHM	tdn_112244	na	8	na	2.19144	Tp57577_TGAC_v2_gene5125	Tp57577_TGAC_v2_mRNA5302.v2										-	Putative uncharacterized protein	Eukaryota:Viridiplantae:Streptophyta:Embryophyta:Tracheophyta:Spermatophyta:Magnoliophyta:eudicotyledons:Gunneridae:Pentapetalae:rosids:fabids:Fabales:Fabaceae:Papilionoideae:Trifolieae:Medicago:Medicago truncatula	-	-	GO:0003676;GO:0008270
83	GHM	tdn_89204	growth	12	growth, phloem development	2.19737	Tp57577_TGAC_v2_gene28886	Tp57577_TGAC_v2_mRNA29862.v2										-	Protein SIEVE ELEMENT OCCLUSION B	Eukaryota:Viridiplantae:Streptophyta:Embryophyta:Tracheophyta:Spermatophyta:Magnoliophyta:eudicotyledons:Gunneridae:Pentapetalae:rosids:malvids:Brassicales:Brassicaceae:Camelineae:Arabidopsis:Arabidopsis thaliana	SEOB	-	GO:0010088;GO:0042803;GO:0043621
84	GHM	k69_19126	phyothormone	3	phytohormone, auxin, growth	2.19804	Tp57577_TGAC_v2_gene385	Tp57577_TGAC_v2_mRNA386.v2										-	Auxin-induced protein 15A	Eukaryota:Viridiplantae:Streptophyta:Embryophyta:Tracheophyta:Spermatophyta:Magnoliophyta:eudicotyledons:Gunneridae:Pentapetalae:rosids:fabids:Fabales:Fabaceae:Papilionoideae:Phaseoleae:Glycine:Soja:Glycine max	-	-	GO:0009734
85	GHM	tgg_60487	secondary metabolite biosynthesis	4	secondary metabolite biosynthesis	2.22086	Tp57577_TGAC_v2_gene1801	Tp57577_TGAC_v2_mRNA1842.v2										-	Cytochrome P450 71D9	Eukaryota:Viridiplantae:Streptophyta:Embryophyta:Tracheophyta:Spermatophyta:Magnoliophyta:eudicotyledons:Gunneridae:Pentapetalae:rosids:fabids:Fabales:Fabaceae:Papilionoideae:Phaseoleae:Glycine:Soja:Glycine max	CYP71D9	1.14.-.-	GO:0005506;GO:0016020;GO:0016709;GO:0020037;GO:0044550
86	GHM	tgg_65455	growth	12	growth, cell wall	2.23876	Tp57577_TGAC_v2_gene37540	Tp57577_TGAC_v2_mRNA38797.v2										-	Probable pectate lyase 22	Eukaryota:Viridiplantae:Streptophyta:Embryophyta:Tracheophyta:Spermatophyta:Magnoliophyta:eudicotyledons:Gunneridae:Pentapetalae:rosids:malvids:Brassicales:Brassicaceae:Camelineae:Arabidopsis:Arabidopsis thaliana	-	4.2.2.2	GO:0030570;GO:0045490;GO:0046872
87	GHM	tdn_82193	na	8	na	2.26659	Tp57577_TGAC_v2_gene13408	Tp57577_TGAC_v2_mRNA13858.v2										-	Uncharacterized protein	Eukaryota:Viridiplantae:Streptophyta:Embryophyta:Tracheophyta:Spermatophyta:Magnoliophyta:eudicotyledons:Gunneridae:Pentapetalae:rosids:fabids:Fabales:Fabaceae:Papilionoideae:Trifolieae:Medicago:Medicago truncatula	-	-	-
88	GHM	tdn_112156	biotic stress	5	biotic stress, pathogen defense/resistance	2.2958	Tp57577_TGAC_v2_gene28085	Tp57577_TGAC_v2_mRNA29037.v2										-	Cyanogenic beta-glucosidase (Fragment)	Eukaryota:Viridiplantae:Streptophyta:Embryophyta:Tracheophyta:Spermatophyta:Magnoliophyta:eudicotyledons:Gunneridae:Pentapetalae:rosids:fabids:Fabales:Fabaceae:Papilionoideae:Trifolieae:Trifolium:Trifolium repens	LI	3.2.1.21	GO:0005975;GO:0008422;GO:0102483
89	GHM	tdn_166230	na	8	na	2.31398	Tp57577_TGAC_v2_gene17415	Tp57577_TGAC_v2_mRNA18026.v2										-	DUF4378 domain protein	Eukaryota:Viridiplantae:Streptophyta:Embryophyta:Tracheophyta:Spermatophyta:Magnoliophyta:eudicotyledons:Gunneridae:Pentapetalae:rosids:fabids:Fabales:Fabaceae:Papilionoideae:Trifolieae:Medicago:Medicago truncatula	-	-	-
90	GHM	tdn_80392	growth	12	growth, cell wall	2.3253	Tp57577_TGAC_v2_gene2511	Tp57577_TGAC_v2_mRNA2580.v2										-	Glucomannan 4-beta-mannosyltransferase 9	Eukaryota:Viridiplantae:Streptophyta:Embryophyta:Tracheophyta:Spermatophyta:Magnoliophyta:eudicotyledons:Gunneridae:Pentapetalae:rosids:malvids:Brassicales:Brassicaceae:Camelineae:Arabidopsis:Arabidopsis thaliana	CSLA9	2.4.1.32	GO:0000139;GO:0009294;GO:0009617;GO:0016021;GO:0047259;GO:0051753;GO:0071555
91	GHM	k69_17645	na	8	na	2.43833	Tp57577_TGAC_v2_gene37324	Tp57577_TGAC_v2_mRNA38575.v2										-	Protein SRG1	Eukaryota:Viridiplantae:Streptophyta:Embryophyta:Tracheophyta:Spermatophyta:Magnoliophyta:eudicotyledons:Gunneridae:Pentapetalae:rosids:malvids:Brassicales:Brassicaceae:Camelineae:Arabidopsis:Arabidopsis thaliana	SRG1	-	GO:0010260;GO:0016682;GO:0046872;GO:0051213
92	GHM	tgg_11422	growth	12	growth, cell wall	2.50526	Tp57577_TGAC_v2_gene9533	Tp57577_TGAC_v2_mRNA9853.v2										-	Polygalacturonase At1g48100	Eukaryota:Viridiplantae:Streptophyta:Embryophyta:Tracheophyta:Spermatophyta:Magnoliophyta:eudicotyledons:Gunneridae:Pentapetalae:rosids:malvids:Brassicales:Brassicaceae:Camelineae:Arabidopsis:Arabidopsis thaliana	-	3.2.1.15	GO:0004650;GO:0005576;GO:0005618;GO:0005975;GO:0071555
93	GHM	tdn_146439	development	1	development	2.61715	Tp57577_TGAC_v2_gene27736	Tp57577_TGAC_v2_mRNA28678.v2										-	Cytosolic endo-beta-N-acetylglucosaminidase 1	Eukaryota:Viridiplantae:Streptophyta:Embryophyta:Tracheophyta:Spermatophyta:Magnoliophyta:eudicotyledons:Gunneridae:Pentapetalae:rosids:malvids:Brassicales:Brassicaceae:Camelineae:Arabidopsis:Arabidopsis thaliana	ENGASE1	3.2.1.96	GO:0005737;GO:0005773;GO:0005829;GO:0006491;GO:0006517;GO:0033925
94	GHM	tgg_21772	growth	12	growth, cell wall, taxol biosynthesis	2.63758	Tp57577_TGAC_v2_gene2459	Tp57577_TGAC_v2_mRNA2525.v2										-	10-deacetylbaccatin III 10-O-acetyltransferase	Eukaryota:Viridiplantae:Streptophyta:Embryophyta:Tracheophyta:Spermatophyta:Pinidae:Cupressales:Taxaceae:Taxus:Taxus cuspidata	-	2.3.1.167	GO:0042617;GO:0050643
95	GHM	tdn_143864	growth	12	growth, cell wall	2.68546	Tp57577_TGAC_v2_gene33611	Tp57577_TGAC_v2_mRNA34745.v2										-	Expansin-A6	Eukaryota:Viridiplantae:Streptophyta:Embryophyta:Tracheophyta:Spermatophyta:Magnoliophyta:eudicotyledons:Gunneridae:Pentapetalae:rosids:malvids:Brassicales:Brassicaceae:Camelineae:Arabidopsis:Arabidopsis thaliana	EXPA6	-	GO:0005576;GO:0006949;GO:0009505;GO:0009664;GO:0016020
96	GHM	tdn_69411	growth	12	growth, cell wall, taxol biosynthesis	2.6881	Tp57577_TGAC_v2_gene37649	Tp57577_TGAC_v2_mRNA38911.v2										-	14 kDa proline-rich protein DC2.15	Eukaryota:Viridiplantae:Streptophyta:Embryophyta:Tracheophyta:Spermatophyta:Magnoliophyta:eudicotyledons:Gunneridae:Pentapetalae:asterids:campanulids:Apiales:Apiaceae:Apioideae:Scandiceae:Daucinae:Daucus:Daucus carota	-	-	GO:0016021
97	GHM	k73_592	abiotic stress	5	abiotic stress	2.78454	Tp57577_TGAC_v2_gene33377	Tp57577_TGAC_v2_mRNA34503.v2										-	Heavy metal transport/detoxification superfamily protein	Eukaryota:Viridiplantae:Streptophyta:Embryophyta:Tracheophyta:Spermatophyta:Magnoliophyta:eudicotyledons:Gunneridae:Pentapetalae:rosids:fabids:Fabales:Fabaceae:Papilionoideae:Trifolieae:Medicago:Medicago truncatula	-	-	GO:0030001;GO:0046872
98	GHM	tdn_84219	signalling	3	signalling	2.8861	Tp57577_TGAC_v2_gene38567	Tp57577_TGAC_v2_mRNA39868.v2										-	Calcium-binding EF-hand protein	Eukaryota:Viridiplantae:Streptophyta:Embryophyta:Tracheophyta:Spermatophyta:Magnoliophyta:eudicotyledons:Gunneridae:Pentapetalae:rosids:fabids:Fabales:Fabaceae:Papilionoideae:Trifolieae:Medicago:Medicago truncatula	-	-	GO:0005509
99	GHM	tdn_125884	na	8	na	2.94387	Tp57577_TGAC_v2_gene19070	Tp57577_TGAC_v2_mRNA19728.v2										-	Uncharacterized acetyltransferase At3g50280	Eukaryota:Viridiplantae:Streptophyta:Embryophyta:Tracheophyta:Spermatophyta:Magnoliophyta:eudicotyledons:Gunneridae:Pentapetalae:rosids:malvids:Brassicales:Brassicaceae:Camelineae:Arabidopsis:Arabidopsis thaliana	-	2.3.1.-	GO:0016747
100	GHM	k61_2480	abiotic stress	5	abiotic stress, oxidative stress	3.1738	Tp57577_TGAC_v2_gene25899	Tp57577_TGAC_v2_mRNA26783.v2										-	Thioredoxin-like protein CXXS1	Eukaryota:Viridiplantae:Streptophyta:Embryophyta:Tracheophyta:Spermatophyta:Magnoliophyta:eudicotyledons:Gunneridae:Pentapetalae:rosids:malvids:Brassicales:Brassicaceae:Camelineae:Arabidopsis:Arabidopsis thaliana	CXXS1	-	GO:0000103;GO:0003756;GO:0005829;GO:0005886;GO:0006662;GO:0015035;GO:0016671;GO:0034599;GO:0045454;GO:0055114
101	GHM	tdn_121717	signalling	3	signalling	3.26475	Tp57577_TGAC_v2_gene8046	Tp57577_TGAC_v2_mRNA8320.v2										-	Ankyrin repeat protein	Eukaryota:Viridiplantae:Streptophyta:Embryophyta:Tracheophyta:Spermatophyta:Magnoliophyta:eudicotyledons:Gunneridae:Pentapetalae:rosids:fabids:Fabales:Fabaceae:Papilionoideae:Trifolieae:Medicago:Medicago truncatula	-	-	GO:0016021
102	GHM	k39_24144	transposon	2	transposon	3.45556	Tp57577_TGAC_v2_gene5314	Tp57577_TGAC_v2_mRNA5495.v2										-	Polynucleotidyl transferase, Ribonuclease H fold	Eukaryota:Viridiplantae:Streptophyta:Embryophyta:Tracheophyta:Spermatophyta:Magnoliophyta:eudicotyledons:Gunneridae:Pentapetalae:rosids:fabids:Fabales:Fabaceae:Papilionoideae:Trifolieae:Medicago:Medicago truncatula	-	-	GO:0003676;GO:0015074;GO:0016740
103	GHM	k71_31531	secondary metabolite biosynthesis	4	secondary metabolite biosynthesis, vitamin biosyhntesis	3.63013	Tp57577_TGAC_v2_gene25696	Tp57577_TGAC_v2_mRNA26575.v2										-	Flavin-dependent oxidoreductase FOX4	Eukaryota:Viridiplantae:Streptophyta:Embryophyta:Tracheophyta:Spermatophyta:Magnoliophyta:eudicotyledons:Gunneridae:Pentapetalae:rosids:malvids:Brassicales:Brassicaceae:Camelineae:Arabidopsis:Arabidopsis thaliana	FOX4	1.-.-.-	GO:0016614;GO:0050660;GO:0071456
104	GHM	tdn_163974	secondary metabolite biosynthesis	4	secondary metabolite biosynthesis	3.97114	Tp57577_TGAC_v2_gene32525	Tp57577_TGAC_v2_mRNA33622.v2										-	Probable terpene synthase 2	Eukaryota:Viridiplantae:Streptophyta:Embryophyta:Tracheophyta:Spermatophyta:Magnoliophyta:eudicotyledons:Gunneridae:Pentapetalae:rosids:fabids:Malpighiales:Euphorbiaceae:Acalyphoideae:Acalypheae:Ricinus:Ricinus communis	TPS2	4.2.3.-	GO:0000287;GO:0008152;GO:0010333
105	GHM	k73_5352	secondary metabolite biosynthesis	4	secondary metabolite biosynthesis	4.16607	XLOC_003812	-										-	Probable terpene synthase 2	Eukaryota:Viridiplantae:Streptophyta:Embryophyta:Tracheophyta:Spermatophyta:Magnoliophyta:eudicotyledons:Gunneridae:Pentapetalae:rosids:fabids:Malpighiales:Euphorbiaceae:Acalyphoideae:Acalypheae:Ricinus:Ricinus communis	TPS2	4.2.3.-	GO:0000287;GO:0008152;GO:0010333
106	GHM	tgg_4759	general cell functions	3	general cell functions, DNA replication mitochondria	4.80789	Tp57577_TGAC_v2_gene20681	Tp57577_TGAC_v2_mRNA21391.v2										-	Putative ribonuclease H protein (Fragment)	Eukaryota:Viridiplantae:Streptophyta:Embryophyta:Tracheophyta:Spermatophyta:Magnoliophyta:eudicotyledons:Gunneridae:Pentapetalae:rosids:fabids:Fabales:Fabaceae:Papilionoideae:Phaseoleae:Glycine:Soja:Glycine soja	-	-	-
107	GHM	tdn_148581	general cell functions	3	general cell functions, RNA binding, translation	4.86931	Tp57577_TGAC_v2_gene27859	Tp57577_TGAC_v2_mRNA28802.v2										-	RNA-binding protein CP31B, chloroplastic	Eukaryota:Viridiplantae:Streptophyta:Embryophyta:Tracheophyta:Spermatophyta:Magnoliophyta:eudicotyledons:Gunneridae:Pentapetalae:rosids:malvids:Brassicales:Brassicaceae:Camelineae:Arabidopsis:Arabidopsis thaliana	CP31B	-	GO:0000166;GO:0006397;GO:0008266;GO:0009451;GO:0009507;GO:0009570;GO:0009941;GO:0030529;GO:0045087
108	GHM	tdn_94058	transposon	2	transposon	6.77867	Tp57577_TGAC_v2_gene5314	Tp57577_TGAC_v2_mRNA5495.v2										-	Polynucleotidyl transferase, Ribonuclease H fold	Eukaryota:Viridiplantae:Streptophyta:Embryophyta:Tracheophyta:Spermatophyta:Magnoliophyta:eudicotyledons:Gunneridae:Pentapetalae:rosids:fabids:Fabales:Fabaceae:Papilionoideae:Trifolieae:Medicago:Medicago truncatula	-	-	GO:0003676;GO:0015074;GO:0016740
109	GHM	tdn_28990	abiotic stress	5	abiotic stress	7.91697	XLOC_021469	-										-	Heat shock 70 kDa protein	Eukaryota:Viridiplantae:Streptophyta:Embryophyta:Tracheophyta:Spermatophyta:Magnoliophyta:eudicotyledons:Gunneridae:Pentapetalae:rosids:fabids:Fabales:Fabaceae:Papilionoideae:Trifolieae:Medicago:Medicago truncatula	-	-	GO:0005524
110	GHM	tdn_86219	biotic stress	5	biotic stress, pathogen defense/resistance	7.98586	Tp57577_TGAC_v2_gene28084	Tp57577_TGAC_v2_mRNA29036.v2	KOG0626 - Beta-glucosidase, lactase phlorizinhydrolase, and related proteins	Medtr4g066210.1	cyanogenic beta-glucosidase, putative	Medicago truncatula	AT5G42260.1	beta glucosidase 12	AT5G42260	beta glucosidase 12;(source:Araport11)	BETA GLUCOSIDASE 12, BGLU12	-	Cyanogenic beta-glucosidase (Fragment)	Eukaryota:Viridiplantae:Streptophyta:Embryophyta:Tracheophyta:Spermatophyta:Magnoliophyta:eudicotyledons:Gunneridae:Pentapetalae:rosids:fabids:Fabales:Fabaceae:Papilionoideae:Trifolieae:Trifolium:Trifolium repens	LI	3.2.1.21	GO:0005975;GO:0008422;GO:0102483
111	GHM	k23_115785	abiotic stress	5	abiotic stress	7.98884	Tp57577_TGAC_v2_gene21341	Tp57577_TGAC_v2_mRNA22071.v2	PTHR13009//PTHR13009:SF5 - HEAT SHOCK PROTEIN 90 HSP90 CO-CHAPERONE AHA-1 // SUBFAMILY NOT NAMED	PTHR13009//PTHR13009:SF5 - HEAT SHOCK PROTEIN 90 HSP90 CO-CHAPERONE AHA-1 // SUBFAMILY NOT NAMED, Coexpressed with genes in roots specific coexpression subnetwork	Glyma.01G001000.1	Glycine max	AT5G58110.1	chaperone binding;ATPase activators	AT5G58110	chaperone binding / ATPase activator;(source:Araport11)	na	-	Uncharacterized mitochondrial protein AtMg00820	Eukaryota:Viridiplantae:Streptophyta:Embryophyta:Tracheophyta:Spermatophyta:Magnoliophyta:eudicotyledons:Gunneridae:Pentapetalae:rosids:malvids:Brassicales:Brassicaceae:Camelineae:Arabidopsis:Arabidopsis thaliana	-	-	GO:0005739
112	GHM	tdn_91159	biotic stress	5	biotic stress, cell wall, pathogen resistance	8.1298	Tp57577_TGAC_v2_gene7492	Tp57577_TGAC_v2_mRNA7745.v2	PTHR31080:SF19 - PLANT INVERTASE/PECTIN METHYLESTERASE INHIBITOR SUPERFAMILY PROTEIN	Medtr4g035870.1	plant invertase/pectin methylesterase inhibitor	Medicago truncatula	AT5G62360.1	Plant invertase/pectin methylesterase inhibitor superfamily protein	AT5G62360	Plant invertase/pectin methylesterase inhibitor superfamily protein;(source:Araport11)	na	-	21 kDa protein	Eukaryota:Viridiplantae:Streptophyta:Embryophyta:Tracheophyta:Spermatophyta:Magnoliophyta:eudicotyledons:Gunneridae:Pentapetalae:asterids:campanulids:Apiales:Apiaceae:Apioideae:Scandiceae:Daucinae:Daucus:Daucus carota	-	-	GO:0004857
113	GHM	k65_43517	phyothormone	3	phyothormone, auxin, auxin biosynthesis	8.29251	Tp57577_TGAC_v2_gene6073	Tp57577_TGAC_v2_mRNA6281.v2	3.5.1.4 - Amidase / Acylase	Medtr1g082750.1	translocon at the outer membrane ofs-like protein, Coexpressed with genes in leaf specific coexpression subnetwork	Medicago truncatula	AT1G08980.1	amidase 1	AT1G08980	Encodes an enzyme with similarity to bacterial acylamidohydrolases and exhibits indole-3-acetamide amidohydrolase activity in vitro. This enzyme may be involved in the in vivo biosynthesis of indole-acetic acid from indole-3-acetamide, a native metabolite of A. thaliana. It appears to exist as a monomer.	AMI1, AMIDASE 1, AMIDASE-LIKE PROTEIN 1, ARABIDOPSIS THALIANA TRANSLOCON AT THE OUTER MEMBRANE OF CHLOROPLASTS 64-I, ATAMI1, ATTOC64-I, TOC64-I, TRANSLOCON AT THE OUTER MEMBRANE OF CHLOROPLASTS 64-I	-	Amidase 1	Eukaryota:Viridiplantae:Streptophyta:Embryophyta:Tracheophyta:Spermatophyta:Magnoliophyta:eudicotyledons:Gunneridae:Pentapetalae:rosids:malvids:Brassicales:Brassicaceae:Camelineae:Arabidopsis:Arabidopsis thaliana	AMI1	3.5.1.4	GO:0004040;GO:0005737;GO:0005829;GO:0009684;GO:0016810;GO:0016884;GO:0043864
114	GHM	tgg_18067	na	8	na	8.38369	Tp57577_TGAC_v2_gene30973	Tp57577_TGAC_v2_mRNA32019.v2	na	na	na	na	na	na	na	na	na	-	Uncharacterized protein	Eukaryota:Viridiplantae:Streptophyta:Embryophyta:Tracheophyta:Spermatophyta:Magnoliophyta:eudicotyledons:Gunneridae:Pentapetalae:rosids:fabids:Fabales:Fabaceae:Papilionoideae:Trifolieae:Medicago:Medicago truncatula	-	-	-
115	GHM	k61_38813	na	8	na	8.97887	XLOC_022704	-	na	na	na	na	na	na	na	na	na	-	Hypothetical 19.6 kDa protein	Eukaryota:Viridiplantae:Streptophyta:Embryophyta:Tracheophyta:Spermatophyta:Magnoliophyta:eudicotyledons:Gunneridae:Pentapetalae:rosids:fabids:Fabales:Fabaceae:Papilionoideae:Cicereae:Cicer:Cicer arietinum	-	-	GO:0003676;GO:0006364
116	GHM	k49_82496	abiotic/biotic stress	1	abiotic/biotic stress, stress response/resistance	9.04038	Tp57577_TGAC_v2_gene36748	Tp57577_TGAC_v2_mRNA37976.v2	na	Glyma.06G268800.1	PF01535//PF13041 - PPR repeat (PPR) // PPR repeat family (PPR_2)	Glycine max	AT4G04790.1	Tetratricopeptide repeat (TPR)-like superfamily protein	AT4G04790	Tetratricopeptide repeat (TPR)-like superfamily protein;(source:Araport11)	na	-	Pentatricopeptide repeat-containing protein At4g04790, mitochondrial	Eukaryota:Viridiplantae:Streptophyta:Embryophyta:Tracheophyta:Spermatophyta:Magnoliophyta:eudicotyledons:Gunneridae:Pentapetalae:rosids:malvids:Brassicales:Brassicaceae:Camelineae:Arabidopsis:Arabidopsis thaliana	-	-	GO:0005739
117	GHM	k67_38815	biotic stress	5	biotic stress	9.13487	Tp57577_TGAC_v2_gene40314	Tp57577_TGAC_v2_mRNA41666.v2	PTHR11177//PTHR11177:SF190 - CHITINASE // SUBFAMILY NOT NAMED	Medtr0062s0020.1	glycoside hydrolase family 18 protein	Medicago truncatula	na	na	na	na	na	-	Glycoside hydrolase family 18 protein	Eukaryota:Viridiplantae:Streptophyta:Embryophyta:Tracheophyta:Spermatophyta:Magnoliophyta:eudicotyledons:Gunneridae:Pentapetalae:rosids:fabids:Fabales:Fabaceae:Papilionoideae:Trifolieae:Medicago:Medicago truncatula	-	-	GO:0004553;GO:0005975
118	GHM	k45_11164	transcription	5	transcription, gene expression regulation	9.56101	Tp57577_TGAC_v2_gene28970	Tp57577_TGAC_v2_mRNA29953.v2	PF07145 - Ataxin-2 C-terminal region (PAM2)	Medtr3g092510.1	CTC-interacting domain protein	Medicago truncatula	AT4G10610.1	CTC-interacting domain 12	AT4G10610	RNA-binding protein, putative. Member of a family of proteins having an PABC binding domain (PAM motif).	ATRBP37, CID12, CTC-INTERACTING DOMAIN 12, RBP37, RNA-BINDING PROTEIN 37	-	Polyadenylate-binding protein-interacting protein 12	Eukaryota:Viridiplantae:Streptophyta:Embryophyta:Tracheophyta:Spermatophyta:Magnoliophyta:eudicotyledons:Gunneridae:Pentapetalae:rosids:malvids:Brassicales:Brassicaceae:Camelineae:Arabidopsis:Arabidopsis thaliana	CID12	-	GO:0000166;GO:0003723;GO:0005634
119	GHM	tdn_25484	growth	12	growth, cell wall	9.61133	Tp57577_TGAC_v2_gene12677	Tp57577_TGAC_v2_mRNA13093.v2	na	Phvul.006G033800.1	3.2.1.151 - Xyloglucan-specific endo-beta-1,4-glucanase / Xyloglucanendohydrolase	Phaseolus vulgaris	na	na	na	na	na	-	Two-pore potassium channel 3	Eukaryota:Viridiplantae:Streptophyta:Embryophyta:Tracheophyta:Spermatophyta:Magnoliophyta:eudicotyledons:Gunneridae:Pentapetalae:rosids:malvids:Brassicales:Brassicaceae:Camelineae:Arabidopsis:Arabidopsis thaliana	TPK3	-	GO:0005267;GO:0009535;GO:0009705;GO:0016021;GO:0046872

## Sheet: Fa(TPM2_TPNM2)_log2_annotation
DE conitgs of the analysis of the field (Fa) samples										Protein homolog in teh next relative (Phytozome)
ID	Pattern	Contig ID	Classes	number of classes	subclass	log2FoldChange	Locus(TP genome)	Gene(TP genome)	Phytozome description	Next homolog gen name	Next homolog description	next homolog species	A. thaliana homolog	A. thaliana description	A. thaliana (Tair) Locus	A. thaliana description	A. thaliana other names	TF Class	Description (Swissprot_TrEMBL)	Lineage (Swissprot_Trembl)	Gen name (Swissprot_TrEMBL)	EC Number (Swissprot_TrEMBL)	GO (Swissprot_TrEMBL)
1	TPNM2	k33_17052	biotic stress	25	biotic stress	-8.98764	Tp57577_TGAC_v2_gene20762	Tp57577_TGAC_v2_mRNA21474.v2	PTHR12411:SF333 - CYSTEINE PROTEASE-LIKE PROTEIN-RELATED	Medtr4g079440.1	papain family cysteine protease	Medicago truncatula	AT1G06260.1	Cysteine proteinases superfamily protein	AT1G06260	Cysteine peptidase,activity detected in leaf and flower.	na	-	KDEL-tailed cysteine endopeptidase CEP2	Eukaryota:Viridiplantae:Streptophyta:Embryophyta:Tracheophyta:Spermatophyta:Magnoliophyta:eudicotyledons:Gunneridae:Pentapetalae:rosids:malvids:Brassicales:Brassicaceae:Camelineae:Arabidopsis:Arabidopsis thaliana	CEP2	3.4.22.-	GO:0004197;GO:0005615;GO:0005764;GO:0005783;GO:0051603
2	TPNM2	k43_111792	biotic stress	25	bitotic stress, cell wall	-8.75166	Tp57577_TGAC_v2_gene25468	Tp57577_TGAC_v2_mRNA26333.v2	PTHR10509//PTHR10509:SF29 - O-METHYLTRANSFERASE-RELATED // SUBFAMILY NOT NAMED	Medtr8g101900.1	caffeoyl-CoA O-methyltransferase	Medicago truncatula	AT4G26220.1	S-adenosyl-L-methionine-dependent methyltransferases superfamily protein, Highly expressed in root	AT4G26220	Encodes a caffeoyl-coenzyme A O-methyltransferase (CCoAOMT)-like protein with a strong preference for methylating the para position of flavanones and dihydroflavonols, whereas flavones and flavonols are methylated in the meta-position.	CAFFEOYL COENZYME A ESTER O-METHYLTRANSFERASE 7, CCOAOMT7	-	Probable caffeoyl-CoA O-methyltransferase At4g26220	Eukaryota:Viridiplantae:Streptophyta:Embryophyta:Tracheophyta:Spermatophyta:Magnoliophyta:eudicotyledons:Gunneridae:Pentapetalae:rosids:malvids:Brassicales:Brassicaceae:Camelineae:Arabidopsis:Arabidopsis thaliana	-	2.1.1.104	GO:0005829;GO:0009809;GO:0042409;GO:0046872
3	TPNM2	tdn_34568	na	12	na	-8.63539	Tp57577_TGAC_v2_gene8805	Tp57577_TGAC_v2_mRNA9104.v2	PF09366 - Protein of unknown function (DUF1997) (DUF1997)	Glyma.13G061800.1	PF09366 - Protein of unknown function (DUF1997) (DUF1997	Glycine max	AT5G39530.1	Protein of unknown function (DUF1997), Highly expressed in leaf	AT5G39530	hypothetical protein (DUF1997);(source:Araport11)	na	-	Uncharacterized protein (Fragment)	Eukaryota:Viridiplantae:Streptophyta:Embryophyta:Tracheophyta:Spermatophyta:Magnoliophyta:eudicotyledons:Gunneridae:Pentapetalae:rosids:fabids:Fabales:Fabaceae:Papilionoideae:Phaseoleae:Glycine:Soja:Glycine max	-	-	-
4	TPNM2	tdn_49640	na	12	na	-8.63147	XLOC_008739	-	na	na	na	na	na	na	na	na	na	-	Nodule Cysteine-Rich (NCR) secreted peptide	Eukaryota:Viridiplantae:Streptophyta:Embryophyta:Tracheophyta:Spermatophyta:Magnoliophyta:eudicotyledons:Gunneridae:Pentapetalae:rosids:fabids:Fabales:Fabaceae:Papilionoideae:Trifolieae:Medicago:Medicago truncatula	-	-	-
5	TPNM2	tdn_58745	biotic stress	25	biotic stress, pathogen defense/resistance	-8.52674	Tp57577_TGAC_v2_gene19515	Tp57577_TGAC_v2_mRNA20190.v2	PTHR22835:SF184 - GDSL ESTERASE/LIPASE EXL1-RELATED	Medtr8g075200.1	GDSL-like lipase/acylhydrolase	Medicago truncatula	AT1G75900.1	GDSL-like Lipase/Acylhydrolase superfamily protein	AT1G75900	GDSL-motif esterase/acyltransferase/lipase. Enzyme group with broad substrate specificity that may catalyze acyltransfer or hydrolase reactions with lipid and non-lipid substrates.	na	-	GDSL esterase/lipase EXL3	Eukaryota:Viridiplantae:Streptophyta:Embryophyta:Tracheophyta:Spermatophyta:Magnoliophyta:eudicotyledons:Gunneridae:Pentapetalae:rosids:malvids:Brassicales:Brassicaceae:Camelineae:Arabidopsis:Arabidopsis thaliana	EXL3	3.1.1.-	GO:0005576;GO:0016042;GO:0016298
6	TPNM2	tdn_47209	growth	16	growth, cell wall, secondary growth	-8.49488	Tp57577_TGAC_v2_gene10357	Tp57577_TGAC_v2_mRNA10703.v2	PTHR31642:SF50 - F21B7.2	Medtr1g053315.1	HXXXD-type acyl-transferase family protein	Medicago truncatula	AT1G03390.1	HXXXD-type acyl-transferase family protein	AT1G03390	HXXXD-type acyl-transferase family protein;(source:Araport11)	na	-	Omega-hydroxypalmitate O-feruloyl transferase	Eukaryota:Viridiplantae:Streptophyta:Embryophyta:Tracheophyta:Spermatophyta:Magnoliophyta:eudicotyledons:Gunneridae:Pentapetalae:rosids:malvids:Brassicales:Brassicaceae:Camelineae:Arabidopsis:Arabidopsis thaliana	HHT1	2.3.1.188	GO:0010345;GO:0050734;GO:0052325
7	TPNM2	tdn_48478	biotic stress	25	biotic stress, pathogen defense/resistance	-8.42709	Tp57577_TGAC_v2_gene18860	Tp57577_TGAC_v2_mRNA19516.v2	PTHR27000:SF158 - LEUCINE-RICH REPEAT-CONTAINING PROTEIN	Medtr2g099020.1	LRR receptor-like kinase family protein	Medicago truncatula	AT3G59510.1	Leucine-rich repeat (LRR) family protein	AT3G59510	Leucine-rich repeat (LRR) family protein;(source:Araport11)	na	-	Leucine-rich repeat receptor protein kinase MSP1	Eukaryota:Viridiplantae:Streptophyta:Embryophyta:Tracheophyta:Spermatophyta:Magnoliophyta:Liliopsida:Poales:Poaceae:BOP clade:Oryzoideae:Oryzeae:Oryzinae:Oryza:Oryza sativa subsp. japonica	MSP1	2.7.11.1	GO:0004674;GO:0005524;GO:0005886;GO:0009554;GO:0009556;GO:0016021;GO:0048658
8	TPNM2	k41_17597	growth	16	growth, cell wall	-8.3815	Tp57577_TGAC_v2_gene8247	Tp57577_TGAC_v2_mRNA8526.v2	K13066 - caffeic acid 3-O-methyltransferase (E2.1.1.68, COMT)	Medtr1g036490.1	caffeic acid O-methyltransferase	Medicago truncatula	AT5G54160.1	O-methyltransferase 1	AT5G54160	A caffeic acid/5-hydroxyferulic acid O-methyltransferase. Interacts with 14-4-3 proteins in yeast 2 hybrid assay. AtOMT1 (At5g54160) encodes a flavonol 3?-O-methyltransferase that is highly active towards quercetin and myricetin. The substrate specificity identifies the enzyme as flavonol 3?-methyltransferase which replaces the former annotation of the gene to encode a caffeic acid/5-hydroxyferul…	ATCOMT, ATOMT1, CAFFEATE O-METHYLTRANSFERASE 1, COMT1, O-METHYLTRANSFERASE 1, O-METHYLTRANSFERASE 3, OMT1, OMT3	-	Isoliquiritigenin 2'-O-methyltransferase	Eukaryota:Viridiplantae:Streptophyta:Embryophyta:Tracheophyta:Spermatophyta:Magnoliophyta:eudicotyledons:Gunneridae:Pentapetalae:rosids:fabids:Fabales:Fabaceae:Papilionoideae:Trifolieae:Medicago:Medicago sativa	-	2.1.1.154	GO:0030751;GO:0033802
9	TPNM2	k51_82581	growth	16	growth, wax biosynthesis	-8.21369	Tp57577_TGAC_v2_gene22359	Tp57577_TGAC_v2_mRNA23127.v2	PTHR31561:SF6 - 3-KETOACYL-COA SYNTHASE 20-RELATED	Medtr2g436480.1	3-ketoacyl-CoA synthase-like protein	Medicago truncatula	AT5G49070.1	3-ketoacyl-CoA synthase 21	AT5G49070	Encodes KCS21, a member of the 3-ketoacyl-CoA synthase family involved in the biosynthesis of VLCFA (very long chain fatty acids).	3-KETOACYL-COA SYNTHASE 21, KCS21	-	3-ketoacyl-CoA synthase 7	Eukaryota:Viridiplantae:Streptophyta:Embryophyta:Tracheophyta:Spermatophyta:Magnoliophyta:eudicotyledons:Gunneridae:Pentapetalae:rosids:malvids:Brassicales:Brassicaceae:Camelineae:Arabidopsis:Arabidopsis thaliana	KCS7	2.3.1.199	GO:0006633;GO:0016021;GO:0102336;GO:0102337;GO:0102338
10	TPNM2	tdn_82424	growth	16	growth, wax biosynthesis	-8.14383	Tp57577_TGAC_v2_gene16529	Tp57577_TGAC_v2_mRNA17103.v2	PTHR31561:SF21 - 3-KETOACYL-COA SYNTHASE 15	Medtr2g013740.1	3-ketoacyl-CoA synthase-like protein	Medicago truncatula	AT2G26250.1	3-ketoacyl-CoA synthase 10, Highly expressed in leaf	AT2G26250	epidermis-specific, encodes KCS10, a putative 3-ketoacyl-CoA synthase. probably involved in the synthesis of long-chain lipids found in the cuticle.	3-KETOACYL-COA SYNTHASE 10, FDH, FIDDLEHEAD, KCS10	-	3-ketoacyl-CoA synthase 6	Eukaryota:Viridiplantae:Streptophyta:Embryophyta:Tracheophyta:Spermatophyta:Magnoliophyta:eudicotyledons:Gunneridae:Pentapetalae:rosids:malvids:Brassicales:Brassicaceae:Camelineae:Arabidopsis:Arabidopsis thaliana	CUT1	2.3.1.199	GO:0005783;GO:0005789;GO:0006633;GO:0009409;GO:0009416;GO:0009826;GO:0010025;GO:0016021;GO:0102336;GO:0102337;GO:0102338
11	TPNM2	tdn_68090	development	4	development, pollen development, reproduction	-7.99446	Tp57577_TGAC_v2_gene5448	Tp57577_TGAC_v2_mRNA5638.v2										-	Spermidine hydroxycinnamoyl transferase	Eukaryota:Viridiplantae:Streptophyta:Embryophyta:Tracheophyta:Spermatophyta:Magnoliophyta:eudicotyledons:Gunneridae:Pentapetalae:rosids:malvids:Brassicales:Brassicaceae:Camelineae:Arabidopsis:Arabidopsis thaliana	SHT	2.3.1.-	GO:0009555;GO:0010584;GO:0016410;GO:0050734;GO:0080072;GO:0080073;GO:0080074;GO:0080075;GO:0080088
12	TPNM2	tdn_49152	na	12	na	-7.97775	Tp57577_TGAC_v2_gene3275	Tp57577_TGAC_v2_mRNA3368.v2										-	Peptidase M	Eukaryota:Viridiplantae:Streptophyta:Embryophyta:Tracheophyta:Spermatophyta:Magnoliophyta:eudicotyledons:Gunneridae:Pentapetalae:rosids:fabids:Fabales:Fabaceae:Papilionoideae:Trifolieae:Medicago:Medicago truncatula	-	-	-
13	TPNM2	tdn_152262	na	12	na	-7.96943	-	-										-	Uncharacterized protein	Eukaryota:Viridiplantae:Streptophyta:Embryophyta:Tracheophyta:Spermatophyta:Magnoliophyta:eudicotyledons:Gunneridae:Pentapetalae:asterids:lamiids:Lamiales:Phrymaceae:Erythranthe:Erythranthe guttata	-	-	-
14	TPNM2	k65_44427	na	12	na	-7.70809	Tp57577_TGAC_v2_gene21435	Tp57577_TGAC_v2_mRNA22168.v2										-	Uncharacterized protein	Eukaryota:Viridiplantae:Streptophyta:Embryophyta:Tracheophyta:Spermatophyta:Magnoliophyta:eudicotyledons:Gunneridae:Pentapetalae:rosids:fabids:Fabales:Fabaceae:Papilionoideae:Trifolieae:Medicago:Medicago truncatula	-	-	-
15	TPNM2	tdn_62251	growth	16	growth, cell wall	-7.60729	Tp57577_TGAC_v2_gene14934	Tp57577_TGAC_v2_mRNA15431.v2										-	Probable glucan endo-1,3-beta-glucosidase A6	Eukaryota:Viridiplantae:Streptophyta:Embryophyta:Tracheophyta:Spermatophyta:Magnoliophyta:eudicotyledons:Gunneridae:Pentapetalae:rosids:malvids:Brassicales:Brassicaceae:Camelineae:Arabidopsis:Arabidopsis thaliana	A6	3.2.1.39	GO:0004553;GO:0005975;GO:0006952;GO:0009793;GO:0010584;GO:0030247;GO:0042973;GO:0046658
16	TPNM2	k45_103675	signalling	1	signalling	-7.47844	Tp57577_TGAC_v2_gene8259	Tp57577_TGAC_v2_mRNA8539.v2										-	Leguminosin group486 secreted peptide	Eukaryota:Viridiplantae:Streptophyta:Embryophyta:Tracheophyta:Spermatophyta:Magnoliophyta:eudicotyledons:Gunneridae:Pentapetalae:rosids:fabids:Fabales:Fabaceae:Papilionoideae:Trifolieae:Medicago:Medicago truncatula	-	-	-
17	TPNM2	tdn_63339	growth	16	growth, development, flower development	-7.44384	Tp57577_TGAC_v2_gene19578	Tp57577_TGAC_v2_mRNA20253.v2										-	Protein HOTHEAD	Eukaryota:Viridiplantae:Streptophyta:Embryophyta:Tracheophyta:Spermatophyta:Magnoliophyta:eudicotyledons:Gunneridae:Pentapetalae:rosids:malvids:Brassicales:Brassicaceae:Camelineae:Arabidopsis:Arabidopsis thaliana	HTH	-	GO:0005576;GO:0007267;GO:0009553;GO:0010430;GO:0016614;GO:0046593;GO:0050660
18	TPNM2	tdn_48477	growth	16	growth, cell division, signal transduction	-7.37663	Tp57577_TGAC_v2_gene18860	Tp57577_TGAC_v2_mRNA19516.v2										-	Leucine-rich repeat receptor-like serine/threonine-protein kinase BAM1	Eukaryota:Viridiplantae:Streptophyta:Embryophyta:Tracheophyta:Spermatophyta:Magnoliophyta:eudicotyledons:Gunneridae:Pentapetalae:rosids:malvids:Brassicales:Brassicaceae:Camelineae:Arabidopsis:Arabidopsis thaliana	BAM1	2.7.11.1	GO:0004674;GO:0005524;GO:0005886;GO:0010075;GO:0016021;GO:0030154;GO:0033612;GO:0043621;GO:0048229;GO:0048437
19	TPNM2	k43_110541	growth	16	growth, wax biosynthesis	-7.33546	Tp57577_TGAC_v2_gene2125	Tp57577_TGAC_v2_mRNA2177.v2										-	3-ketoacyl-CoA synthase 7	Eukaryota:Viridiplantae:Streptophyta:Embryophyta:Tracheophyta:Spermatophyta:Magnoliophyta:eudicotyledons:Gunneridae:Pentapetalae:rosids:malvids:Brassicales:Brassicaceae:Camelineae:Arabidopsis:Arabidopsis thaliana	KCS7	2.3.1.199	GO:0006633;GO:0016021;GO:0102336;GO:0102337;GO:0102338
20	TPNM2	tdn_56892	na	12	na	-7.27712	Tp57577_TGAC_v2_gene38522	Tp57577_TGAC_v2_mRNA39823.v2										-	Uncharacterized protein	Eukaryota:Viridiplantae:Streptophyta:Embryophyta:Tracheophyta:Spermatophyta:Magnoliophyta:eudicotyledons:Gunneridae:Pentapetalae:rosids:fabids:Fabales:Fabaceae:Papilionoideae:Trifolieae:Medicago:Medicago truncatula	-	-	GO:0003677;GO:0005634;GO:0006351;GO:0006355
21	TPNM2	k43_84452	biotic stress	25	biotic stress, pathogen defense/resistance	-7.26655	Tp57577_TGAC_v2_gene27839	Tp57577_TGAC_v2_mRNA28782.v2										-	Putative germin-like protein 2-1	Eukaryota:Viridiplantae:Streptophyta:Embryophyta:Tracheophyta:Spermatophyta:Magnoliophyta:Liliopsida:Poales:Poaceae:BOP clade:Oryzoideae:Oryzeae:Oryzinae:Oryza:Oryza sativa subsp. japonica	-	-	GO:0005618;GO:0030145;GO:0033609;GO:0045735;GO:0046564;GO:0048046
22	TPNM2	k51_66990	biotic stress	25	biotic stress, plant defense, abiotic stress, water stress	-7.2619	Tp57577_TGAC_v2_gene6463	Tp57577_TGAC_v2_mRNA6691.v2										-	Cysteine proteinase RD21a	Eukaryota:Viridiplantae:Streptophyta:Embryophyta:Tracheophyta:Spermatophyta:Magnoliophyta:eudicotyledons:Gunneridae:Pentapetalae:rosids:malvids:Brassicales:Brassicaceae:Camelineae:Arabidopsis:Arabidopsis thaliana	RD21A	3.4.22.-	GO:0000932;GO:0004197;GO:0005615;GO:0005764;GO:0005773;GO:0005794;GO:0006508;GO:0008233;GO:0008234;GO:0009506;GO:0009507;GO:0010494;GO:0048046;GO:0050832;GO:0051603
23	TPNM2	tdn_80263	metabolism	10	metabolism, energy metabolism	-6.87004	Tp57577_TGAC_v2_gene19352	Tp57577_TGAC_v2_mRNA20022.v2										-	Fatty acyl-CoA reductase 2	Eukaryota:Viridiplantae:Streptophyta:Embryophyta:Tracheophyta:Spermatophyta:Magnoliophyta:eudicotyledons:Gunneridae:Pentapetalae:rosids:malvids:Brassicales:Brassicaceae:Camelineae:Arabidopsis:Arabidopsis thaliana	FAR2	1.2.1.	GO:0006629;GO:0010584;GO:0016628;GO:0080019
24	TPNM2	tdn_54208	na	12	na	-6.3016	Tp57577_TGAC_v2_gene36366	Tp57577_TGAC_v2_mRNA37587.v2										-	Uncharacterized protein	Eukaryota:Viridiplantae:Streptophyta:Embryophyta:Tracheophyta:Spermatophyta:Magnoliophyta:eudicotyledons:Gunneridae:Pentapetalae:rosids:fabids:Fabales:Fabaceae:Papilionoideae:Phaseoleae:Phaseolus:Phaseolus vulgaris	-	-	-
25	TPNM2	k45_85489	metabolism	10	metabolism, Lipid degradation, Lipid metabolism	-6.211	Tp57577_TGAC_v2_gene31598	Tp57577_TGAC_v2_mRNA32659.v2										-	GDSL esterase/lipase At5g33370	Eukaryota:Viridiplantae:Streptophyta:Embryophyta:Tracheophyta:Spermatophyta:Magnoliophyta:eudicotyledons:Gunneridae:Pentapetalae:rosids:malvids:Brassicales:Brassicaceae:Camelineae:Arabidopsis:Arabidopsis thaliana	-	3.1.1.-	GO:0005576;GO:0016042;GO:0016788
26	TPNM2	k63_48893	biotic stress	25	biotic stress, pathogen defense/resistance	-6.13759	Tp57577_TGAC_v2_gene26149	Tp57577_TGAC_v2_mRNA27044.v2										-	Serine carboxypeptidase-like 45	Eukaryota:Viridiplantae:Streptophyta:Embryophyta:Tracheophyta:Spermatophyta:Magnoliophyta:eudicotyledons:Gunneridae:Pentapetalae:rosids:malvids:Brassicales:Brassicaceae:Camelineae:Arabidopsis:Arabidopsis thaliana	SCPL45	3.4.16.-	GO:0004180;GO:0005576;GO:0009505;GO:0009506;GO:0016747;GO:0019748
27	TPNM2	k67_38707	biotic stress	25	biotic stress, pathogen defense/resistance	-6.05264	Tp57577_TGAC_v2_gene26457	Tp57577_TGAC_v2_mRNA27364.v2										-	Antimicrobial peptide MBP-1 related (LEM1)	Eukaryota:Viridiplantae:Streptophyta:Embryophyta:Tracheophyta:Spermatophyta:Magnoliophyta:eudicotyledons:Gunneridae:Pentapetalae:rosids:fabids:Fabales:Fabaceae:Papilionoideae:Trifolieae:Medicago:Medicago truncatula	-	-	-
28	TPNM2	tdn_140070	photosynthesis	2	photosynthesis , chloroplast	-6.00121	Tp57577_TGAC_v2_gene27897	Tp57577_TGAC_v2_mRNA28843.v2										-	Putative quinone-oxidoreductase homolog, chloroplastic	Eukaryota:Viridiplantae:Streptophyta:Embryophyta:Tracheophyta:Spermatophyta:Magnoliophyta:eudicotyledons:Gunneridae:Pentapetalae:rosids:malvids:Brassicales:Brassicaceae:Camelineae:Arabidopsis:Arabidopsis thaliana	-	1.-.-.-	GO:0005773;GO:0005886;GO:0008270;GO:0009507;GO:0009535;GO:0009706;GO:0009941;GO:0016491
29	TPNM2	k65_36920	biotic stress	25	biotic stress, pathogen defense/resistance	-5.99477	Tp57577_TGAC_v2_gene14554	Tp57577_TGAC_v2_mRNA15039.v2										-	Putative disease resistance RPP13-like protein 1	Eukaryota:Viridiplantae:Streptophyta:Embryophyta:Tracheophyta:Spermatophyta:Magnoliophyta:eudicotyledons:Gunneridae:Pentapetalae:rosids:malvids:Brassicales:Brassicaceae:Camelineae:Arabidopsis:Arabidopsis thaliana	RPPL1	-	GO:0005524;GO:0006952;GO:0043531
30	TPNM2	k65_44197	growth	16	growth, cell wall, flower development	-5.6034	Tp57577_TGAC_v2_gene6152	Tp57577_TGAC_v2_mRNA6369.v2										-	Lipid transfer protein-like protein	Eukaryota:Viridiplantae:Streptophyta:Embryophyta:Tracheophyta:Spermatophyta:Magnoliophyta:eudicotyledons:Gunneridae:Pentapetalae:rosids:fabids:Fabales:Fabaceae:Papilionoideae:Trifolieae:Medicago:Medicago truncatula	-	-	-
31	TPNM2	tgg_23319	na	12	na	-5.60253	XLOC_015259	-										-	Uncharacterized protein	Eukaryota:Viridiplantae:Streptophyta:Embryophyta:Tracheophyta:Spermatophyta:Magnoliophyta:eudicotyledons:Gunneridae:Pentapetalae:rosids:fabids:Fabales:Fabaceae:Papilionoideae:Trifolieae:Medicago:Medicago truncatula	-	-	-
32	TPNM2	tdn_104964	development	4	development, pollen development, reproduction	-5.53277	Tp57577_TGAC_v2_gene16674	Tp57577_TGAC_v2_mRNA17255.v2										-	Cytochrome P450 704B1	Eukaryota:Viridiplantae:Streptophyta:Embryophyta:Tracheophyta:Spermatophyta:Magnoliophyta:eudicotyledons:Gunneridae:Pentapetalae:rosids:malvids:Brassicales:Brassicaceae:Camelineae:Arabidopsis:Arabidopsis thaliana	CYP704B1	1.14.13.205	GO:0005506;GO:0010584;GO:0016021;GO:0018685;GO:0020037;GO:0080110
33	TPNM2	k45_77802	na	12	na	-5.34589	Tp57577_TGAC_v2_gene35106	Tp57577_TGAC_v2_mRNA36301.v2										-	Uncharacterized protein	Eukaryota:Viridiplantae:Streptophyta:Embryophyta:Tracheophyta:Spermatophyta:Magnoliophyta:eudicotyledons:Gunneridae:Pentapetalae:rosids:fabids:Fabales:Fabaceae:Papilionoideae:Phaseoleae:Phaseolus:Phaseolus vulgaris	-	-	-
34	TPNM2	tdn_90514	phyothormone	1	phytohormone,ethylene synthesis, stem elongation	-5.25413	Tp57577_TGAC_v2_gene2575	Tp57577_TGAC_v2_mRNA2647.v2										-	1-aminocyclopropane-1-carboxylate oxidase 4	Eukaryota:Viridiplantae:Streptophyta:Embryophyta:Tracheophyta:Spermatophyta:Magnoliophyta:eudicotyledons:Gunneridae:Pentapetalae:rosids:malvids:Brassicales:Brassicaceae:Camelineae:Arabidopsis:Arabidopsis thaliana	ACO4	1.14.17.4	GO:0006952;GO:0009620;GO:0009693;GO:0009815;GO:0009835;GO:0031418;GO:0046872;GO:0051213;GO:0071398
35	TPNM2	tdn_50923	biotic stress	25	bitotic stress, cell wall	-5.01554	Tp57577_TGAC_v2_gene16741	Tp57577_TGAC_v2_mRNA17322.v2										-	Probable caffeoyl-CoA O-methyltransferase At4g26220	Eukaryota:Viridiplantae:Streptophyta:Embryophyta:Tracheophyta:Spermatophyta:Magnoliophyta:eudicotyledons:Gunneridae:Pentapetalae:rosids:malvids:Brassicales:Brassicaceae:Camelineae:Arabidopsis:Arabidopsis thaliana	-	2.1.1.104	GO:0005829;GO:0009809;GO:0042409;GO:0046872
36	TPNM2	k57_60631	biotic stress	25	biotic stress, pathogen defense/resistance	-4.9169	Tp57577_TGAC_v2_gene11505	Tp57577_TGAC_v2_mRNA11878.v2										-	DUF538 family protein	Eukaryota:Viridiplantae:Streptophyta:Embryophyta:Tracheophyta:Spermatophyta:Magnoliophyta:eudicotyledons:Gunneridae:Pentapetalae:rosids:fabids:Fabales:Fabaceae:Papilionoideae:Trifolieae:Medicago:Medicago truncatula	-	-	-
37	TPNM2	tdn_106290	development	4	development, pollen development, reproduction	-4.90622	Tp57577_TGAC_v2_gene17959	Tp57577_TGAC_v2_mRNA18586.v2										-	ABC transporter G family member 26	Eukaryota:Viridiplantae:Streptophyta:Embryophyta:Tracheophyta:Spermatophyta:Magnoliophyta:eudicotyledons:Gunneridae:Pentapetalae:rosids:malvids:Brassicales:Brassicaceae:Camelineae:Arabidopsis:Arabidopsis thaliana	ABCG26	-	GO:0005524;GO:0005886;GO:0009555;GO:0010152;GO:0010584;GO:0016021;GO:0042626
38	TPNM2	k59_58246	na	12	na	-4.72023	Tp57577_TGAC_v2_gene17841	Tp57577_TGAC_v2_mRNA18464.v2										-	Receptor-like kinase	Eukaryota:Viridiplantae:Streptophyta:Embryophyta:Tracheophyta:Spermatophyta:Magnoliophyta:eudicotyledons:Gunneridae:Pentapetalae:rosids:fabids:Fabales:Fabaceae:Papilionoideae:Trifolieae:Medicago:Medicago truncatula	-	-	GO:0004190;GO:0004674;GO:0005524;GO:0016021
39	TPNM2	k61_47754	growth	16	growth regulation	-4.67151	Tp57577_TGAC_v2_gene1598	Tp57577_TGAC_v2_mRNA1626.v2										-	AAA ATPase containing von Willebrand factor type A	Eukaryota:Viridiplantae:Streptophyta:Embryophyta:Tracheophyta:Spermatophyta:Magnoliophyta:eudicotyledons:Gunneridae:Pentapetalae:rosids:fabids:Fabales:Fabaceae:Papilionoideae:Trifolieae:Medicago:Medicago truncatula	-	-	-
40	TPNM2	k39_62926	na	12	na	-4.61299	Tp57577_TGAC_v2_gene30348	Tp57577_TGAC_v2_mRNA31375.v2										-	Uncharacterized protein (Fragment)	Eukaryota:Viridiplantae:Streptophyta:Embryophyta:Tracheophyta:Spermatophyta:Magnoliophyta:eudicotyledons:Gunneridae:Pentapetalae:rosids:fabids:Fabales:Fabaceae:Papilionoideae:Phaseoleae:Glycine:Soja:Glycine soja	-	-	GO:0003677
41	TPNM2	tdn_125956	growth	16	growth, cell wall, lignin biosynthesis	-4.42528	Tp57577_TGAC_v2_gene35273	Tp57577_TGAC_v2_mRNA36472.v2										-	Aldehyde dehydrogenase family 2 member C4	Eukaryota:Viridiplantae:Streptophyta:Embryophyta:Tracheophyta:Spermatophyta:Magnoliophyta:eudicotyledons:Gunneridae:Pentapetalae:rosids:malvids:Brassicales:Brassicaceae:Camelineae:Arabidopsis:Arabidopsis thaliana	ALDH2C4	1.2.1.3	GO:0004029;GO:0005829;GO:0009699;GO:0050269
42	TPNM2	tdn_59859	biotic stress	25	biotic stress, flavonoid biosynthesis	-4.41616	Tp57577_TGAC_v2_gene18698	Tp57577_TGAC_v2_mRNA19349.v2										-	Leucoanthocyanidin reductase	Eukaryota:Viridiplantae:Streptophyta:Embryophyta:Tracheophyta:Spermatophyta:Magnoliophyta:eudicotyledons:Gunneridae:Pentapetalae:rosids:fabids:Fabales:Fabaceae:Papilionoideae:Desmodieae:Desmodium:Desmodium uncinatum	LAR	1.17.1.3	GO:0010023;GO:0033788
43	TPNM2	tdn_114125	growth	16	growth, wax biosynthesis	-4.14265	Tp57577_TGAC_v2_gene15662	Tp57577_TGAC_v2_mRNA16190.v2										-	Protein ECERIFERUM 26-like	Eukaryota:Viridiplantae:Streptophyta:Embryophyta:Tracheophyta:Spermatophyta:Magnoliophyta:eudicotyledons:Gunneridae:Pentapetalae:rosids:malvids:Brassicales:Brassicaceae:Camelineae:Arabidopsis:Arabidopsis thaliana	CER26L	-	GO:0009535;GO:0009555;GO:0016747;GO:0042761;GO:0071555
44	TPNM2	k65_33075	metabolism	10	metabolism, energy metabolism	-3.84774	Tp57577_TGAC_v2_gene34399	Tp57577_TGAC_v2_mRNA35570.v2										-	Probable receptor-like protein kinase At5g38990	Eukaryota:Viridiplantae:Streptophyta:Embryophyta:Tracheophyta:Spermatophyta:Magnoliophyta:eudicotyledons:Gunneridae:Pentapetalae:rosids:malvids:Brassicales:Brassicaceae:Camelineae:Arabidopsis:Arabidopsis thaliana	-	2.7.11.-	GO:0004674;GO:0005524;GO:0016021
45	TPNM2	tdn_68622	biotic stress	25	biotic stress, pathogen defense/resistance	-3.80083	Tp57577_TGAC_v2_gene12854	Tp57577_TGAC_v2_mRNA13273.v2										-	Pathogenesis-related protein PR-4A	Eukaryota:Viridiplantae:Streptophyta:Embryophyta:Tracheophyta:Spermatophyta:Magnoliophyta:eudicotyledons:Gunneridae:Pentapetalae:asterids:lamiids:Solanales:Solanaceae:Nicotianoideae:Nicotianeae:Nicotiana:Nicotiana tabacum	-	-	GO:0005576;GO:0005618;GO:0042742;GO:0050832
46	TPNM2	tdn_159365	biotic stress	25	biotic stress, pathogen defense/resistance	-3.68284	Tp57577_TGAC_v2_gene28803	Tp57577_TGAC_v2_mRNA29774.v2										-	Isoleucine N-monooxygenase 1	Eukaryota:Viridiplantae:Streptophyta:Embryophyta:Tracheophyta:Spermatophyta:Magnoliophyta:eudicotyledons:Gunneridae:Pentapetalae:rosids:fabids:Fabales:Fabaceae:Papilionoideae:Loteae:Lotus:Lotus japonicus	CYP79D3	1.14.13.117	GO:0004497;GO:0005506;GO:0005783;GO:0016021;GO:0019756;GO:0020037;GO:0031090;GO:0102001
47	TPNM2	tdn_37173	abiotic stress	4	abiotic stres, salt stress, osmoregulation	-3.65812	Tp57577_TGAC_v2_gene27283	Tp57577_TGAC_v2_mRNA28219.v2										-	Probable aquaporin NIP7-1	Eukaryota:Viridiplantae:Streptophyta:Embryophyta:Tracheophyta:Spermatophyta:Magnoliophyta:eudicotyledons:Gunneridae:Pentapetalae:rosids:malvids:Brassicales:Brassicaceae:Camelineae:Arabidopsis:Arabidopsis thaliana	NIP7-1	-	GO:0005887;GO:0009992;GO:0015250;GO:0015254;GO:0035445;GO:0046715
48	TPNM2	tdn_137006	abiotic stress	4	abiotic stress, seed storage	-3.64639	Tp57577_TGAC_v2_gene33892	Tp57577_TGAC_v2_mRNA35035.v2										-	Desiccation-related protein PCC13-62	Eukaryota:Viridiplantae:Streptophyta:Embryophyta:Tracheophyta:Spermatophyta:Magnoliophyta:eudicotyledons:Gunneridae:Pentapetalae:asterids:lamiids:Lamiales:Linderniaceae:Craterostigma:Craterostigma plantagineum	-	-	-
49	TPNM2	k61_39483	symbiosis	1	symbiosis, symbiotic infection, nodule development	-3.64227	Tp57577_TGAC_v2_gene30373	Tp57577_TGAC_v2_mRNA31402.v2										-	Stress up-regulated Nod 19 protein	Eukaryota:Viridiplantae:Streptophyta:Embryophyta:Tracheophyta:Spermatophyta:Magnoliophyta:eudicotyledons:Gunneridae:Pentapetalae:rosids:fabids:Fabales:Fabaceae:Papilionoideae:Trifolieae:Medicago:Medicago truncatula	-	-	-
50	TPNM2	tdn_83089	metabolism	10	metabolism, amino acid biosynthesis, L-asparagine biosynthesis	-3.47931	Tp57577_TGAC_v2_gene29022	Tp57577_TGAC_v2_mRNA30006.v2										-	Asparagine synthetase, nodule [glutamine-hydrolyzing]	Eukaryota:Viridiplantae:Streptophyta:Embryophyta:Tracheophyta:Spermatophyta:Magnoliophyta:eudicotyledons:Gunneridae:Pentapetalae:rosids:fabids:Fabales:Fabaceae:Papilionoideae:Fabeae:Pisum:Pisum sativum	AS1	6.3.5.4	GO:0004066;GO:0005524;GO:0006541;GO:0070981
51	TPNM2	tdn_74260	biotic stress	25	biotic stress, pathogen defense/resistance	-3.44435	Tp57577_TGAC_v2_gene22457	Tp57577_TGAC_v2_mRNA23228.v2										-	Thaumatin-like protein 1a	Eukaryota:Viridiplantae:Streptophyta:Embryophyta:Tracheophyta:Spermatophyta:Magnoliophyta:eudicotyledons:Gunneridae:Pentapetalae:rosids:fabids:Rosales:Rosaceae:Maloideae:Maleae:Malus:Malus domestica	TL1	-	GO:0005576
52	TPNM2	tdn_138021	metabolism	10	metabolism, respiratory chain, mitochondria	-3.44348	-	-										-	Cytochrome c oxidase subunit 2	Eukaryota:Viridiplantae:Streptophyta:Embryophyta:Tracheophyta:Spermatophyta:Magnoliophyta:eudicotyledons:Gunneridae:Pentapetalae:rosids:malvids:Brassicales:Brassicaceae:Camelineae:Arabidopsis:Arabidopsis thaliana	COX2	1.9.3.1	GO:0004129;GO:0005507;GO:0005743;GO:0016021;GO:0022900;GO:0070469
53	TPNM2	tdn_175035	na	12	na	-3.4003	XLOC_001617	-										-	Uncharacterized protein	Eukaryota:Viridiplantae:Streptophyta:Embryophyta:Tracheophyta:Spermatophyta:Magnoliophyta:eudicotyledons:Gunneridae:Pentapetalae:asterids:lamiids:Solanales:Solanaceae:Solanoideae:Solaneae:Solanum:Lycopersicon:Solanum lycopersicum	-	-	-
54	TPNM2	tdn_72409	growth	16	growth, cell wall, lignin biosynthesis	-3.36801	Tp57577_TGAC_v2_gene13611	Tp57577_TGAC_v2_mRNA14064.v2										-	Aminotransferase ALD1	Eukaryota:Viridiplantae:Streptophyta:Embryophyta:Tracheophyta:Spermatophyta:Magnoliophyta:eudicotyledons:Gunneridae:Pentapetalae:rosids:malvids:Brassicales:Brassicaceae:Camelineae:Arabidopsis:Arabidopsis thaliana	ALD1	2.6.1.-	GO:0008483;GO:0009089;GO:0009862;GO:0010150;GO:0010285;GO:0030170;GO:0042742
55	TPNM2	tdn_53179	secondary metabolite biosynthesis	7	secondary metabolite biosynthesis, flavonoid biosynthesis	-3.29872	Tp57577_TGAC_v2_gene13929	Tp57577_TGAC_v2_mRNA14388.v2										-	Anthocyanidin reductase	Eukaryota:Viridiplantae:Streptophyta:Embryophyta:Tracheophyta:Spermatophyta:Magnoliophyta:eudicotyledons:Gunneridae:Pentapetalae:rosids:malvids:Brassicales:Brassicaceae:Camelineae:Arabidopsis:Arabidopsis thaliana	BAN	1.3.1.77	GO:0009813;GO:0009964;GO:0016491;GO:0033729;GO:0050662
56	TPNM2	tgg_34560	biotic stress	25	biotic stress, pathogen defense/resistance	-3.28811	Tp57577_TGAC_v2_gene28081	Tp57577_TGAC_v2_mRNA29033.v2										-	Cyanogenic beta-glucosidase (Fragment)	Eukaryota:Viridiplantae:Streptophyta:Embryophyta:Tracheophyta:Spermatophyta:Magnoliophyta:eudicotyledons:Gunneridae:Pentapetalae:rosids:fabids:Fabales:Fabaceae:Papilionoideae:Trifolieae:Trifolium:Trifolium repens	LI	3.2.1.21	GO:0005975;GO:0008422;GO:0102483
57	TPNM2	tgg_12343	metabolism	10	metabolism, energy metabolism	-3.20255	Tp57577_TGAC_v2_gene18523	Tp57577_TGAC_v2_mRNA19168.v2										-	ATP synthase subunit alpha, mitochondrial	Eukaryota:Viridiplantae:Streptophyta:Embryophyta:Tracheophyta:Spermatophyta:Magnoliophyta:eudicotyledons:Gunneridae:Pentapetalae:rosids:fabids:Fabales:Fabaceae:Papilionoideae:Fabeae:Pisum:Pisum sativum	ATPA	-	GO:0005524;GO:0005743;GO:0015986;GO:0015991;GO:0045261;GO:0046933;GO:0046961
58	TPNM2	tdn_115087	biotic stress	25	biotic stress, pathogen defense/resistance	-2.97017	Tp57577_TGAC_v2_gene31649	Tp57577_TGAC_v2_mRNA32710.v2										-	(-)-germacrene D synthase	Eukaryota:Viridiplantae:Streptophyta:Embryophyta:Tracheophyta:Spermatophyta:Magnoliophyta:eudicotyledons:Gunneridae:Pentapetalae:rosids:Vitales:Vitaceae:Vitis:Vitis vinifera	-	4.2.3.22	GO:0000287;GO:0005737;GO:0016114;GO:0034004;GO:0052577
59	TPNM2	tdn_142280	metabolism	10	metabolism, metabolic pathway	-2.95907	Tp57577_TGAC_v2_gene11146	Tp57577_TGAC_v2_mRNA11506.v2										-	Benzyl alcohol O-benzoyltransferase	Eukaryota:Viridiplantae:Streptophyta:Embryophyta:Tracheophyta:Spermatophyta:Magnoliophyta:eudicotyledons:Gunneridae:Pentapetalae:asterids:lamiids:Solanales:Solanaceae:Nicotianoideae:Nicotianeae:Nicotiana:Nicotiana tabacum	HSR201	2.3.1.196	GO:0016747
60	TPNM2	tdn_109064	secondary metabolite biosynthesis	7	secondary metabolite biosynthesis, alkaloid biosyntheis, indole alkaloid biosynthesis	-2.95247	Tp57577_TGAC_v2_gene4222	Tp57577_TGAC_v2_mRNA4357.v2										-	Protein STRICTOSIDINE SYNTHASE-LIKE 3	Eukaryota:Viridiplantae:Streptophyta:Embryophyta:Tracheophyta:Spermatophyta:Magnoliophyta:eudicotyledons:Gunneridae:Pentapetalae:rosids:malvids:Brassicales:Brassicaceae:Camelineae:Arabidopsis:Arabidopsis thaliana	SSL3	-	GO:0005774;GO:0005783;GO:0009058;GO:0016788
61	TPNM2	tdn_121560	general cell functions	5	general cell functions, DNA, DNA catabolic process	-2.93765	Tp57577_TGAC_v2_gene38351	Tp57577_TGAC_v2_mRNA39648.v2										-	Endonuclease 2	Eukaryota:Viridiplantae:Streptophyta:Embryophyta:Tracheophyta:Spermatophyta:Magnoliophyta:eudicotyledons:Gunneridae:Pentapetalae:rosids:malvids:Brassicales:Brassicaceae:Camelineae:Arabidopsis:Arabidopsis thaliana	ENDO2	3.1.30.1	GO:0003676;GO:0004519;GO:0006308;GO:0046872
62	TPNM2	tdn_138019	metabolism	10	metabolism, respiratory chain, mitochondria	-2.93674	-	-										-	Cytochrome c oxidase subunit 3	Eukaryota:Viridiplantae:Streptophyta:Embryophyta:Tracheophyta:Spermatophyta:Magnoliophyta:eudicotyledons:Gunneridae:Pentapetalae:rosids:malvids:Brassicales:Brassicaceae:Camelineae:Arabidopsis:Arabidopsis thaliana	COX3	1.9.3.1	GO:0004129;GO:0005743;GO:0016021;GO:0019646
63	TPNM2	tdn_129843	biotic stress	25	biotic stress, pathogen defense/resistance	-2.93135	Tp57577_TGAC_v2_gene7747	Tp57577_TGAC_v2_mRNA8012.v2										-	Acidic endochitinase	Eukaryota:Viridiplantae:Streptophyta:Embryophyta:Tracheophyta:Spermatophyta:Magnoliophyta:eudicotyledons:Gunneridae:Pentapetalae:rosids:fabids:Fabales:Fabaceae:Papilionoideae:Cicereae:Cicer:Cicer arietinum	-	3.2.1.14	GO:0000272;GO:0004568;GO:0005615;GO:0006032
64	TPNM2	tdn_107000	general cell functions	5	general cell functions, ubiquitin	-2.89182	XLOC_014512	-										-	Ulp1 protease family, carboxy-terminal domain protein	Eukaryota:Viridiplantae:Streptophyta:Embryophyta:Tracheophyta:Spermatophyta:Magnoliophyta:eudicotyledons:Gunneridae:Pentapetalae:rosids:fabids:Fabales:Fabaceae:Papilionoideae:Trifolieae:Medicago:Medicago truncatula	-	-	GO:0008234
65	TPNM2	k67_30108	abiotic stress	4	abiotic stress, salt stress	-2.82255	Tp57577_TGAC_v2_gene11990	Tp57577_TGAC_v2_mRNA12383.v2										-	BURP domain protein RD22	Eukaryota:Viridiplantae:Streptophyta:Embryophyta:Tracheophyta:Spermatophyta:Magnoliophyta:eudicotyledons:Gunneridae:Pentapetalae:rosids:malvids:Brassicales:Brassicaceae:Camelineae:Arabidopsis:Arabidopsis thaliana	RD22	-	GO:0005768;GO:0005794;GO:0005802;GO:0009651
66	TPNM2	tdn_154539	biotic stress	25	biotic stress, flavonoid biosynthesis	-2.82102	Tp57577_TGAC_v2_gene20181	Tp57577_TGAC_v2_mRNA20881.v2										-	Bifunctional dihydroflavonol 4-reductase/flavanone 4-reductase	Eukaryota:Viridiplantae:Streptophyta:Embryophyta:Tracheophyta:Spermatophyta:Magnoliophyta:eudicotyledons:Gunneridae:Pentapetalae:rosids:fabids:Rosales:Rosaceae:Maloideae:Maleae:Malus:Malus domestica	DFR	1.1.1.219	GO:0009813;GO:0045552;GO:0047890;GO:0050662
67	TPNM2	tdn_83153	secondary metabolite biosynthesis	7	secondary metabolite biosynthesis, flavonoid biosynthesis	-2.78622	XLOC_004379	-										-	Polyphenol oxidase A1, chloroplastic	Eukaryota:Viridiplantae:Streptophyta:Embryophyta:Tracheophyta:Spermatophyta:Magnoliophyta:eudicotyledons:Gunneridae:Pentapetalae:rosids:fabids:Fabales:Fabaceae:Papilionoideae:Fabeae:Vicia:Vicia faba	-	1.10.3.1	GO:0004097;GO:0009543;GO:0046148;GO:0046872
68	TPNM2	k61_40094	secondary metabolite biosynthesis	7	secondary metabolite biosynthesis, phenylpropanoid biosynthesis	-2.7172	Tp57577_TGAC_v2_gene26956	Tp57577_TGAC_v2_mRNA27879.v2										-	Cytochrome P450 84A1	Eukaryota:Viridiplantae:Streptophyta:Embryophyta:Tracheophyta:Spermatophyta:Magnoliophyta:eudicotyledons:Gunneridae:Pentapetalae:rosids:malvids:Brassicales:Brassicaceae:Camelineae:Arabidopsis:Arabidopsis thaliana	CYP84A1	1.14.-.-	GO:0004497;GO:0005506;GO:0005783;GO:0009699;GO:0009809;GO:0010224;GO:0016020;GO:0016021;GO:0016709;GO:0020037
69	TPNM2	k51_37741	abiotic stress	4	abiotic stress, ROS homeostasis	-2.71141	Tp57577_TGAC_v2_gene30092	Tp57577_TGAC_v2_mRNA31116.v2										-	Peroxidase E5	Eukaryota:Viridiplantae:Streptophyta:Embryophyta:Tracheophyta:Spermatophyta:Magnoliophyta:eudicotyledons:Gunneridae:Pentapetalae:rosids:malvids:Brassicales:Brassicaceae:Cardamineae:Armoracia:Armoracia rusticana	HRPE5	1.11.1.7	GO:0004601;GO:0006979;GO:0020037;GO:0042744;GO:0046872
70	TPNM2	tdn_44121	general cell functions	5	general cell functions, RNA binding	-2.65443	Tp57577_TGAC_v2_gene27731	Tp57577_TGAC_v2_mRNA28673.v2										-	40S ribosomal protein S15	Eukaryota:Viridiplantae:Streptophyta:Embryophyta:Tracheophyta:Spermatophyta:Magnoliophyta:Liliopsida:Poales:Poaceae:BOP clade:Oryzoideae:Oryzeae:Oryzinae:Oryza:Oryza sativa subsp. japonica	RPS15	-	GO:0000028;GO:0003723;GO:0003735;GO:0006412;GO:0022627
71	TPNM2	tdn_79694	growth	16	growth, cell wall, suberin biosynthesis	-2.59817	Tp57577_TGAC_v2_gene36877	Tp57577_TGAC_v2_mRNA38112.v2										-	ABC transporter G family member 20	Eukaryota:Viridiplantae:Streptophyta:Embryophyta:Tracheophyta:Spermatophyta:Magnoliophyta:eudicotyledons:Gunneridae:Pentapetalae:rosids:malvids:Brassicales:Brassicaceae:Camelineae:Arabidopsis:Arabidopsis thaliana	ABCG20	-	GO:0005524;GO:0005886;GO:0010345;GO:0016021;GO:0042626
72	TPNM2	k61_23418	general cell functions	5	general cell functions, RNA binding, translation	-2.51274	Tp57577_TGAC_v2_gene27401	Tp57577_TGAC_v2_mRNA28341.v2										-	Ribosomal protein S12, mitochondrial	Eukaryota:Viridiplantae:Streptophyta:Embryophyta:Tracheophyta:Spermatophyta:Magnoliophyta:eudicotyledons:Gunneridae:Pentapetalae:asterids:campanulids:Asterales:Asteraceae:Asteroideae:Heliantheae alliance:Heliantheae:Helianthus:Helianthus annuus	RPS12	-	GO:0003735;GO:0005739;GO:0006412;GO:0015935
73	TPNM2	tdn_112156	biotic stress	25	biotic stress, pathogen defense/resistance	-2.5111	Tp57577_TGAC_v2_gene28085	tgg_67922										-	Cyanogenic beta-glucosidase (Fragment)	Eukaryota:Viridiplantae:Streptophyta:Embryophyta:Tracheophyta:Spermatophyta:Magnoliophyta:eudicotyledons:Gunneridae:Pentapetalae:rosids:fabids:Fabales:Fabaceae:Papilionoideae:Trifolieae:Trifolium:Trifolium repens	LI	3.2.1.21	GO:0005975;GO:0008422;GO:0102483
74	TPNM2	tdn_93637	development	4	development, pollination, seed development	-2.43063	Tp57577_TGAC_v2_gene2888	Tp57577_TGAC_v2_mRNA2969.v2										-	Pollen-specific leucine-rich repeat extensin-like protein 1	Eukaryota:Viridiplantae:Streptophyta:Embryophyta:Tracheophyta:Spermatophyta:Magnoliophyta:eudicotyledons:Gunneridae:Pentapetalae:rosids:malvids:Brassicales:Brassicaceae:Camelineae:Arabidopsis:Arabidopsis thaliana	PEX1	-	GO:0005199;GO:0005576;GO:0005618;GO:0071555
75	TPNM2	tdn_68623	biotic stress	25	biotic stress, pathogen defense/resistance	-2.40747	Tp57577_TGAC_v2_gene12780	Tp57577_TGAC_v2_mRNA13198.v2										-	Pathogenesis-related protein PR-4A	Eukaryota:Viridiplantae:Streptophyta:Embryophyta:Tracheophyta:Spermatophyta:Magnoliophyta:eudicotyledons:Gunneridae:Pentapetalae:asterids:lamiids:Solanales:Solanaceae:Nicotianoideae:Nicotianeae:Nicotiana:Nicotiana tabacum	-	-	GO:0005576;GO:0005618;GO:0042742;GO:0050832
76	TPNM2	tgg_77130	transcription	4	transcription factor, development, reproduction	-2.3652	Tp57577_TGAC_v2_gene21093	Tp57577_TGAC_v2_mRNA21815.v2										-	Mitochondrial Rho GTPase 1	Eukaryota:Viridiplantae:Streptophyta:Embryophyta:Tracheophyta:Spermatophyta:Magnoliophyta:eudicotyledons:Gunneridae:Pentapetalae:rosids:malvids:Brassicales:Brassicaceae:Camelineae:Arabidopsis:Arabidopsis thaliana	MIRO1	3.6.5.-	GO:0003924;GO:0005509;GO:0005525;GO:0005739;GO:0007005;GO:0007264;GO:0009793;GO:0009860;GO:0031307
77	TPNM2	k71_8384	biotic stress	25	biotic stress, pathogen defense/resistance	-2.36207	Tp57577_TGAC_v2_gene39594	Tp57577_TGAC_v2_mRNA40937.v2										-	Glucan endo-1,3-beta-glucosidase	Eukaryota:Viridiplantae:Streptophyta:Embryophyta:Tracheophyta:Spermatophyta:Magnoliophyta:eudicotyledons:Gunneridae:Pentapetalae:rosids:Vitales:Vitaceae:Vitis:Vitis vinifera	-	3.2.1.39	GO:0004553;GO:0005975;GO:0006952;GO:0009607;GO:0030247;GO:0042973;GO:0046658
78	TPNM2	tdn_96350	growth	16	growth, cell wall	-2.32611	Tp57577_TGAC_v2_gene31845	Tp57577_TGAC_v2_mRNA32912.v2										-	Polygalacturonase QRT3	Eukaryota:Viridiplantae:Streptophyta:Embryophyta:Tracheophyta:Spermatophyta:Magnoliophyta:eudicotyledons:Gunneridae:Pentapetalae:rosids:malvids:Brassicales:Brassicaceae:Camelineae:Arabidopsis:Arabidopsis thaliana	QRT3	3.2.1.15	GO:0004650;GO:0005576;GO:0005618;GO:0008152;GO:0009556;GO:0010584;GO:0071555
79	TPNM2	k73_18818	biotic stress	25	biotic stress, trypsin inhibiton	-2.30756	Tp57577_TGAC_v2_gene3159	Tp57577_TGAC_v2_mRNA3251.v2										-	Trypsin protein inhibitor 3	Eukaryota:Viridiplantae:Streptophyta:Embryophyta:Tracheophyta:Spermatophyta:Magnoliophyta:eudicotyledons:Gunneridae:Pentapetalae:rosids:fabids:Fabales:Fabaceae:Papilionoideae:Cicereae:Cicer:Cicer arietinum	tpi3	-	GO:0004866
80	TPNM2	tdn_110131	secondary metabolite biosynthesis	7	secondary metabolite biosynthesis	-2.29639	Tp57577_TGAC_v2_gene9975	Tp57577_TGAC_v2_mRNA10312.v2										-	Probable carboxylesterase 15	Eukaryota:Viridiplantae:Streptophyta:Embryophyta:Tracheophyta:Spermatophyta:Magnoliophyta:eudicotyledons:Gunneridae:Pentapetalae:rosids:malvids:Brassicales:Brassicaceae:Camelineae:Arabidopsis:Arabidopsis thaliana	CXE15	3.1.1.1	GO:0008152;GO:0052689
81	TPNM2	tdn_63411	metabolism	10	metabolism, amino acid biosynthesis, leucine biosynthesis, essentail for humans	-2.23282	Tp57577_TGAC_v2_gene28479	Tp57577_TGAC_v2_mRNA29441.v2										-	3-isopropylmalate dehydratase large subunit	Eukaryota:Viridiplantae:Streptophyta:Embryophyta:Tracheophyta:Spermatophyta:Magnoliophyta:eudicotyledons:Gunneridae:Pentapetalae:rosids:malvids:Brassicales:Brassicaceae:Camelineae:Arabidopsis:Arabidopsis thaliana	IIL1	4.2.1.33	GO:0003861;GO:0009098;GO:0009507;GO:0009536;GO:0009570;GO:0019761;GO:0046686;GO:0046872;GO:0050486;GO:0051539
82	TPNM2	tdn_148397	general cell functions	5	general cell functions, protein modification, protein glycosylation	-2.15922	Tp57577_TGAC_v2_gene17313	Tp57577_TGAC_v2_mRNA17918.v2										-	Dehydrodolichyl diphosphate synthase 2	Eukaryota:Viridiplantae:Streptophyta:Embryophyta:Tracheophyta:Spermatophyta:Magnoliophyta:eudicotyledons:Gunneridae:Pentapetalae:rosids:malvids:Brassicales:Brassicaceae:Camelineae:Arabidopsis:Arabidopsis thaliana	-	2.5.1.-	GO:0006486;GO:0009507;GO:0016765
83	TPNM2	tdn_50141	transcription	4	transcription factor, flower development	-2.1529	Tp57577_TGAC_v2_gene28821	Tp57577_TGAC_v2_mRNA29793.v2										MADS	Floral homeotic protein PMADS 2	Eukaryota:Viridiplantae:Streptophyta:Embryophyta:Tracheophyta:Spermatophyta:Magnoliophyta:eudicotyledons:Gunneridae:Pentapetalae:asterids:lamiids:Solanales:Solanaceae:Petunioideae:Petunia:Petunia hybrida	PMADS2	-	GO:0003677;GO:0003700;GO:0005634;GO:0006351;GO:0007275
84	TPNM2	tdn_128977	secondary metabolite biosynthesis	7	secondary metabolite biosynthesis, alkoaloid biosynthesis	-2.14976	Tp57577_TGAC_v2_gene40532	Tp57577_TGAC_v2_mRNA41885.v2										-	Polyneuridine-aldehyde esterase	Eukaryota:Viridiplantae:Streptophyta:Embryophyta:Tracheophyta:Spermatophyta:Magnoliophyta:eudicotyledons:Gunneridae:Pentapetalae:asterids:lamiids:Gentianales:Apocynaceae:Rauvolfioideae:Vinceae:Rauvolfiinae:Rauvolfia:Rauvolfia serpentina	PNAE	3.1.1.78	GO:0009820;GO:0050529
85	TPNM2	k55_12670	transcription	4	transcription regulation	-2.14813	Tp57577_TGAC_v2_gene27997	Tp57577_TGAC_v2_mRNA28947.v2										-	Probable protein arginine N-methyltransferase 6	Eukaryota:Viridiplantae:Streptophyta:Embryophyta:Tracheophyta:Spermatophyta:Magnoliophyta:eudicotyledons:Gunneridae:Pentapetalae:rosids:malvids:Brassicales:Brassicaceae:Camelineae:Arabidopsis:Arabidopsis thaliana	PRMT6	2.1.1.-	GO:0005829;GO:0006355;GO:0008469;GO:0035242
86	TPNM2	k57_25624	transposon	1	transposon	-2.12947	Tp57577_TGAC_v2_gene32068	Tp57577_TGAC_v2_mRNA33141.v2										-	Transposase tnp2	Eukaryota:Viridiplantae:Streptophyta:Embryophyta:Tracheophyta:Spermatophyta:Magnoliophyta:eudicotyledons:Gunneridae:Pentapetalae:rosids:malvids:Malvales:Malvaceae:Byttnerioideae:Theobroma:Theobroma cacao	-	-	-
87	TPNM2	tdn_103137	biotic stress	25	biotic stress, pathogen defense/resistance	-2.12041	Tp57577_TGAC_v2_gene32600	Tp57577_TGAC_v2_mRNA33699.v2										-	Cytochrome P450 82A3	Eukaryota:Viridiplantae:Streptophyta:Embryophyta:Tracheophyta:Spermatophyta:Magnoliophyta:eudicotyledons:Gunneridae:Pentapetalae:rosids:fabids:Fabales:Fabaceae:Papilionoideae:Phaseoleae:Glycine:Soja:Glycine max	CYP82A3	1.14.-.-	GO:0005506;GO:0016020;GO:0016709;GO:0020037;GO:0044550
88	TPNM2	k57_45216	biotic stress	25	biotic stress, pathogen defense/resistance	-2.08235	Tp57577_TGAC_v2_gene36638	Tp57577_TGAC_v2_mRNA37863.v2										-	Germin-like protein 8-13	Eukaryota:Viridiplantae:Streptophyta:Embryophyta:Tracheophyta:Spermatophyta:Magnoliophyta:Liliopsida:Poales:Poaceae:BOP clade:Oryzoideae:Oryzeae:Oryzinae:Oryza:Oryza sativa subsp. japonica	-	-	GO:0005618;GO:0030145;GO:0033609;GO:0045735;GO:0046564;GO:0048046
89	TPNM2	tdn_176331	growth	16	growth, cell wall	-2.05394	XLOC_015870	-										-	Pectinesterase/pectinesterase inhibitor	Eukaryota:Viridiplantae:Streptophyta:Embryophyta:Tracheophyta:Spermatophyta:Magnoliophyta:eudicotyledons:Gunneridae:Pentapetalae:rosids:fabids:Rosales:Moraceae:Ficus:Ficus pumila var. awkeotsang	-	3.1.1.11	GO:0004857;GO:0005576;GO:0005618;GO:0030599;GO:0042545;GO:0045330;GO:0045490
90	TPNM2	tdn_116866	transcription	4	transcription factor, flower development	-2.04885	Tp57577_TGAC_v2_gene15953	Tp57577_TGAC_v2_mRNA16496.v2										MADS	Developmental protein SEPALLATA 1	Eukaryota:Viridiplantae:Streptophyta:Embryophyta:Tracheophyta:Spermatophyta:Magnoliophyta:eudicotyledons:Gunneridae:Pentapetalae:rosids:malvids:Brassicales:Brassicaceae:Camelineae:Arabidopsis:Arabidopsis thaliana	SEP1	-	GO:0003677;GO:0003700;GO:0005634;GO:0006351;GO:0009908;GO:0030154
91	TPNM2	k73_27078	secondary metabolite biosynthesis	7	secondary metabolite biosynthesis,flavonoid biosynthesis	-2.03714	XLOC_004379	-										-	Polyphenol oxidase, chloroplastic	Eukaryota:Viridiplantae:Streptophyta:Embryophyta:Tracheophyta:Spermatophyta:Magnoliophyta:eudicotyledons:Gunneridae:Pentapetalae:rosids:fabids:Rosales:Rosaceae:Maloideae:Maleae:Malus:Malus domestica	-	1.10.3.1	GO:0004097;GO:0009543;GO:0046148;GO:0046872
92	TPNM2	tdn_177518	metabolism	10	metabolism, energy metabolism	-2.0134	Tp57577_TGAC_v2_gene15137	Tp57577_TGAC_v2_mRNA15643.v2										-	Probable LRR receptor-like serine/threonine-protein kinase At1g05700	Eukaryota:Viridiplantae:Streptophyta:Embryophyta:Tracheophyta:Spermatophyta:Magnoliophyta:eudicotyledons:Gunneridae:Pentapetalae:rosids:malvids:Brassicales:Brassicaceae:Camelineae:Arabidopsis:Arabidopsis thaliana	-	2.7.11.1	GO:0004674;GO:0005524;GO:0016021
93	TPNM2	tdn_107584	photosynthesis	2	photosynthesis	-2.0044	-	-										-	Photosystem II CP47 reaction center protein	Eukaryota:Viridiplantae:Streptophyta:Embryophyta:Tracheophyta:Spermatophyta:Magnoliophyta:eudicotyledons:Gunneridae:Pentapetalae:rosids:fabids:Fabales:Fabaceae:Papilionoideae:Cicereae:Cicer:Cicer arietinum	psbB	-	GO:0009523;GO:0009535;GO:0009772;GO:0016021;GO:0016168;GO:0018298;GO:0045156
94	TPM2	tdn_170342	photosynthesis	4	photosynthesis	2.01455	Tp57577_TGAC_v2_gene27016	Tp57577_TGAC_v2_mRNA27941.v2										-	Chlorophyll a-b binding protein 3C, chloroplastic	Eukaryota:Viridiplantae:Streptophyta:Embryophyta:Tracheophyta:Spermatophyta:Magnoliophyta:eudicotyledons:Gunneridae:Pentapetalae:asterids:lamiids:Solanales:Solanaceae:Solanoideae:Solaneae:Solanum:Lycopersicon:Solanum lycopersicum	CAB3C	-	GO:0009416;GO:0009522;GO:0009523;GO:0009535;GO:0009768;GO:0009941;GO:0010287;GO:0016021;GO:0016168;GO:0018298;GO:0031409;GO:0046872
95	TPM2	tdn_125635	metabolism	5	metabolism, energy metabolism	2.03078	Tp57577_TGAC_v2_gene20721	Tp57577_TGAC_v2_mRNA21433.v2										-	Probable serine/threonine-protein kinase At1g18390	Eukaryota:Viridiplantae:Streptophyta:Embryophyta:Tracheophyta:Spermatophyta:Magnoliophyta:eudicotyledons:Gunneridae:Pentapetalae:rosids:malvids:Brassicales:Brassicaceae:Camelineae:Arabidopsis:Arabidopsis thaliana	LRK10L-1.2	2.7.11.1	GO:0004674;GO:0005524;GO:0005886;GO:0007166;GO:0016021;GO:0030247;GO:0042631;GO:0048573;GO:0071215
96	TPM2	k39_2321	photosynthesis	3	photosynthesis	2.05315	Tp57577_TGAC_v2_gene21404	Tp57577_TGAC_v2_mRNA22135.v2										-	Chlorophyll a-b binding protein 8, chloroplastic	Eukaryota:Viridiplantae:Streptophyta:Embryophyta:Tracheophyta:Spermatophyta:Magnoliophyta:eudicotyledons:Gunneridae:Pentapetalae:rosids:fabids:Fabales:Fabaceae:Papilionoideae:Fabeae:Pisum:Pisum sativum	CAB8	-	GO:0009522;GO:0009523;GO:0009535;GO:0009765;GO:0016021;GO:0016168;GO:0018298;GO:0046872
97	TPM2	tdn_69168	phyothormone	2	phytohormone,ethylene synthesis, stem elongation	2.07271	Tp57577_TGAC_v2_gene35495	Tp57577_TGAC_v2_mRNA36699.v2										-	1-aminocyclopropane-1-carboxylate oxidase 1	Eukaryota:Viridiplantae:Streptophyta:Embryophyta:Tracheophyta:Spermatophyta:Magnoliophyta:eudicotyledons:Gunneridae:Pentapetalae:rosids:malvids:Brassicales:Brassicaceae:Camelineae:Arabidopsis:Arabidopsis thaliana	ACO1	1.14.17.4	GO:0006952;GO:0009693;GO:0009815;GO:0031418;GO:0046872;GO:0051365;GO:0071281;GO:0071398;GO:0071732
98	TPM2	tdn_150262	abiotic stress	6	abiotic stress, salt tolerance	2.11684	Tp57577_TGAC_v2_gene21344	Tp57577_TGAC_v2_mRNA22074.v2										-	Sodium transporter HKT1	Eukaryota:Viridiplantae:Streptophyta:Embryophyta:Tracheophyta:Spermatophyta:Magnoliophyta:eudicotyledons:Gunneridae:Pentapetalae:rosids:malvids:Brassicales:Brassicaceae:Camelineae:Arabidopsis:Arabidopsis thaliana	HKT1	-	GO:0005886;GO:0006813;GO:0006814;GO:0006970;GO:0009651;GO:0015079;GO:0016021
99	TPM2	tgg_55341	metabolism	4	metabolism, energy metabolism	2.17055	Tp57577_TGAC_v2_gene29737	Tp57577_TGAC_v2_mRNA30753.v2										-	Pyrophosphate--fructose 6-phosphate 1-phosphotransferase subunit beta	Eukaryota:Viridiplantae:Streptophyta:Embryophyta:Tracheophyta:Spermatophyta:Magnoliophyta:eudicotyledons:Gunneridae:Pentapetalae:rosids:fabids:Rosales:Moraceae:Morus:Morus notabilis	PFP-BETA	2.7.1.90	GO:0003872;GO:0005524;GO:0005737;GO:0006002;GO:0046872;GO:0047334
100	TPM2	tdn_136907	general cell functions	4	general cell functions, ubiquitin	2.24433	Tp57577_TGAC_v2_gene37542	Tp57577_TGAC_v2_mRNA38799.v2										-	U-box domain-containing protein 19	Eukaryota:Viridiplantae:Streptophyta:Embryophyta:Tracheophyta:Spermatophyta:Magnoliophyta:eudicotyledons:Gunneridae:Pentapetalae:rosids:malvids:Brassicales:Brassicaceae:Camelineae:Arabidopsis:Arabidopsis thaliana	PUB19	6.3.2.-	GO:0004842;GO:0005634;GO:0005737;GO:0010029;GO:0016874
101	TPM2	tdn_131423	na	11	na	2.25477	Tp57577_TGAC_v2_gene3986	Tp57577_TGAC_v2_mRNA4111.v2										-	Predicted protein	Eukaryota:Viridiplantae:Streptophyta:Embryophyta:Tracheophyta:Spermatophyta:Magnoliophyta:eudicotyledons:Gunneridae:Pentapetalae:rosids:malvids:Brassicales:Brassicaceae:Camelineae:Arabidopsis:Arabidopsis lyrata subsp. lyrata	-	-	-
102	TPM2	k65_12878	metabolism	3	metabolism, metabolic pathway, oxidation-reduction process	2.37441	Tp57577_TGAC_v2_gene29616	Tp57577_TGAC_v2_mRNA30632.v2										-	Cytochrome b561 and DOMON domain-containing protein At3g59070	Eukaryota:Viridiplantae:Streptophyta:Embryophyta:Tracheophyta:Spermatophyta:Magnoliophyta:eudicotyledons:Gunneridae:Pentapetalae:rosids:malvids:Brassicales:Brassicaceae:Camelineae:Arabidopsis:Arabidopsis thaliana	-	-	GO:0016021;GO:0046872;GO:0055114
103	TPM2	tdn_170341	photosynthesis	2	photosynthesis	2.46051	Tp57577_TGAC_v2_gene21406	Tp57577_TGAC_v2_mRNA22137.v2										-	Chlorophyll a-b binding protein AB80, chloroplastic	Eukaryota:Viridiplantae:Streptophyta:Embryophyta:Tracheophyta:Spermatophyta:Magnoliophyta:eudicotyledons:Gunneridae:Pentapetalae:rosids:fabids:Fabales:Fabaceae:Papilionoideae:Fabeae:Pisum:Pisum sativum	AB80	-	GO:0009522;GO:0009523;GO:0009535;GO:0009765;GO:0016021;GO:0016168;GO:0018298;GO:0046872
104	TPM2	tdn_160228	signalling	3	signalling,biotic stress, plant defens	2.46799	Tp57577_TGAC_v2_gene2732	Tp57577_TGAC_v2_mRNA2810.v2										-	Disease resistance protein (TIR-NBS-LRR class)	Eukaryota:Viridiplantae:Streptophyta:Embryophyta:Tracheophyta:Spermatophyta:Magnoliophyta:eudicotyledons:Gunneridae:Pentapetalae:rosids:fabids:Fabales:Fabaceae:Papilionoideae:Trifolieae:Medicago:Medicago truncatula	-	-	GO:0006952;GO:0007165;GO:0043531
105	TPM2	tgg_5091	transcription	4	transcription factor, root development	2.47534	Tp57577_TGAC_v2_gene14899	Tp57577_TGAC_v2_mRNA15396.v2										-	Protein ROOT HAIR DEFECTIVE 3	Eukaryota:Viridiplantae:Streptophyta:Embryophyta:Tracheophyta:Spermatophyta:Magnoliophyta:eudicotyledons:Gunneridae:Pentapetalae:rosids:malvids:Brassicales:Brassicaceae:Camelineae:Arabidopsis:Arabidopsis thaliana	RHD3	3.6.5.-	GO:0000028;GO:0000139;GO:0003924;GO:0005525;GO:0005737;GO:0005774;GO:0005783;GO:0005789;GO:0005886;GO:0006888;GO:0009832;GO:0009932;GO:0010053;GO:0016021;GO:0019843;GO:0030036;GO:0043024
106	TPM2	tdn_132995	na	10	na	2.54935	Tp57577_TGAC_v2_gene11661	Tp57577_TGAC_v2_mRNA12037.v2										-	Transmembrane protein, putative	Eukaryota:Viridiplantae:Streptophyta:Embryophyta:Tracheophyta:Spermatophyta:Magnoliophyta:eudicotyledons:Gunneridae:Pentapetalae:rosids:fabids:Fabales:Fabaceae:Papilionoideae:Trifolieae:Medicago:Medicago truncatula	-	-	GO:0016021
107	TPM2	tdn_158961	photosynthesis	1	photosynthesis	2.6103	Tp57577_TGAC_v2_gene24334	Tp57577_TGAC_v2_mRNA25172.v2										-	Serine/threonine-protein kinase STN8, chloroplastic	Eukaryota:Viridiplantae:Streptophyta:Embryophyta:Tracheophyta:Spermatophyta:Magnoliophyta:eudicotyledons:Gunneridae:Pentapetalae:rosids:malvids:Brassicales:Brassicaceae:Camelineae:Arabidopsis:Arabidopsis thaliana	STN8	2.7.11.1	GO:0004672;GO:0004674;GO:0005524;GO:0009507;GO:0009534;GO:0009579;GO:0042549
108	TPM2	k69_3045	signalling	2	signalling	2.63941	Tp57577_TGAC_v2_gene32739	Tp57577_TGAC_v2_mRNA33841.v2										-	F-box/FBD/LRR-repeat protein At1g13570	Eukaryota:Viridiplantae:Streptophyta:Embryophyta:Tracheophyta:Spermatophyta:Magnoliophyta:eudicotyledons:Gunneridae:Pentapetalae:rosids:malvids:Brassicales:Brassicaceae:Camelineae:Arabidopsis:Arabidopsis thaliana	-	-	-
109	TPM2	tdn_60472	phyothormone	1	phytohormone, gibberellin, growth	2.73687	Tp57577_TGAC_v2_gene7290	Tp57577_TGAC_v2_mRNA7542.v2										-	Gibberellin-regulated protein 1	Eukaryota:Viridiplantae:Streptophyta:Embryophyta:Tracheophyta:Spermatophyta:Magnoliophyta:eudicotyledons:Gunneridae:Pentapetalae:rosids:malvids:Brassicales:Brassicaceae:Camelineae:Arabidopsis:Arabidopsis thaliana	GASA1	-	GO:0005576;GO:0005618;GO:0009505;GO:0009737;GO:0009739;GO:0009740;GO:0009741;GO:0009826
110	TPM2	tdn_152500	general cell functions	3	general cell functions, cytoskeleton, transport	2.84067	Tp57577_TGAC_v2_gene8220	Tp57577_TGAC_v2_mRNA8499.v2										-	Tubulin beta-2 chain (Fragment)	Eukaryota:Viridiplantae:Streptophyta:Embryophyta:Tracheophyta:Spermatophyta:Magnoliophyta:eudicotyledons:Gunneridae:Pentapetalae:rosids:fabids:Fabales:Fabaceae:Papilionoideae:Fabeae:Pisum:Pisum sativum	TUBB2	-	GO:0003924;GO:0005200;GO:0005525;GO:0005737;GO:0005874;GO:0007017
111	TPM2	tdn_133087	abiotic/biotic stress	1	abiotic/biotic stress, stress response/resistance	2.93437	Tp57577_TGAC_v2_gene28190	Tp57577_TGAC_v2_mRNA29143.v2										-	Probable methyltransferase PMT26	Eukaryota:Viridiplantae:Streptophyta:Embryophyta:Tracheophyta:Spermatophyta:Magnoliophyta:eudicotyledons:Gunneridae:Pentapetalae:rosids:malvids:Brassicales:Brassicaceae:Camelineae:Arabidopsis:Arabidopsis thaliana	-	2.1.1.-	GO:0000139;GO:0005768;GO:0005774;GO:0005794;GO:0005802;GO:0008757;GO:0016021;GO:0032259
112	TPM2	k75_3499	biotic stress	2	biotic stress, pathogen defense/resistance	3.02754	Tp57577_TGAC_v2_gene25037	Tp57577_TGAC_v2_mRNA25891.v2										-	MLP-like protein 28	Eukaryota:Viridiplantae:Streptophyta:Embryophyta:Tracheophyta:Spermatophyta:Magnoliophyta:eudicotyledons:Gunneridae:Pentapetalae:rosids:malvids:Brassicales:Brassicaceae:Camelineae:Arabidopsis:Arabidopsis thaliana	MLP28	-	GO:0006952;GO:0009607
113	TPM2	tdn_105507	general cell functions	2	general cell functions, DNA, DNA synthesis	3.11845	Tp57577_TGAC_v2_gene3475	Tp57577_TGAC_v2_mRNA3573.v2										-	Nucleic acid-binding protein	Eukaryota:Viridiplantae:Streptophyta:Embryophyta:Tracheophyta:Spermatophyta:Magnoliophyta:eudicotyledons:Gunneridae:Pentapetalae:rosids:fabids:Fabales:Fabaceae:Papilionoideae:Trifolieae:Medicago:Medicago truncatula	-	-	-
114	TPM2	tdn_175393	growth	1	growth, cell division	3.16817	XLOC_019311	-										-	Cell division control protein 48 homolog A	Eukaryota:Viridiplantae:Streptophyta:Embryophyta:Tracheophyta:Spermatophyta:Magnoliophyta:eudicotyledons:Gunneridae:Pentapetalae:rosids:malvids:Brassicales:Brassicaceae:Camelineae:Arabidopsis:Arabidopsis thaliana	CDC48A	-	GO:0005524;GO:0005618;GO:0005634;GO:0005635;GO:0005730;GO:0005737;GO:0005794;GO:0005819;GO:0005829;GO:0005886;GO:0007049;GO:0009506;GO:0009524;GO:0009846;GO:0009860;GO:0015031;GO:0016787;GO:0022626;GO:0042802;GO:0046686;GO:0048046;GO:0051301
115	TPM2	k53_2168	metabolism	2	metabolism, energy metabolism	3.18294	Tp57577_TGAC_v2_gene20010	Tp57577_TGAC_v2_mRNA20702.v2										-	Probable receptor-like protein kinase At1g67000	Eukaryota:Viridiplantae:Streptophyta:Embryophyta:Tracheophyta:Spermatophyta:Magnoliophyta:eudicotyledons:Gunneridae:Pentapetalae:rosids:malvids:Brassicales:Brassicaceae:Camelineae:Arabidopsis:Arabidopsis thaliana	LRK10L-2.8	2.7.11.1	GO:0004674;GO:0005524;GO:0016021
116	TPM2	k57_7853	transcription	3	transcription factor, root development	3.23009	Tp57577_TGAC_v2_gene14552	Tp57577_TGAC_v2_mRNA15037.v2										-	Protein ROOT HAIR DEFECTIVE 3	Eukaryota:Viridiplantae:Streptophyta:Embryophyta:Tracheophyta:Spermatophyta:Magnoliophyta:eudicotyledons:Gunneridae:Pentapetalae:rosids:malvids:Brassicales:Brassicaceae:Camelineae:Arabidopsis:Arabidopsis thaliana	RHD3	3.6.5.-	GO:0000028;GO:0000139;GO:0003924;GO:0005525;GO:0005737;GO:0005774;GO:0005783;GO:0005789;GO:0005886;GO:0006888;GO:0009832;GO:0009932;GO:0010053;GO:0016021;GO:0019843;GO:0030036;GO:0043024
117	TPM2	tgg_63613	transcription	2	transcription factor, biotic stress, plant defense	3.45587	Tp57577_TGAC_v2_gene17424	Tp57577_TGAC_v2_mRNA18035.v2										-	Ethylene-responsive transcription factor ERF026	Eukaryota:Viridiplantae:Streptophyta:Embryophyta:Tracheophyta:Spermatophyta:Magnoliophyta:eudicotyledons:Gunneridae:Pentapetalae:rosids:malvids:Brassicales:Brassicaceae:Camelineae:Arabidopsis:Arabidopsis thaliana	ERF026	-	GO:0003677;GO:0003700;GO:0005634;GO:0006351;GO:0009873
118	TPM2	tdn_119301	abiotic stress	5	abiotic stress	3.51137	Tp57577_TGAC_v2_gene3526	Tp57577_TGAC_v2_mRNA3625.v2										-	17.1 kDa class II heat shock protein	Eukaryota:Viridiplantae:Streptophyta:Embryophyta:Tracheophyta:Spermatophyta:Magnoliophyta:eudicotyledons:Gunneridae:Pentapetalae:rosids:fabids:Fabales:Fabaceae:Papilionoideae:Fabeae:Pisum:Pisum sativum	HSP17.7	-	GO:0005737
119	TPM2	k59_030	abiotic stress	4	abiotic stress, herbicide resistance	3.5896	Tp57577_TGAC_v2_gene12024	Tp57577_TGAC_v2_mRNA12418.v2										-	Cytochrome P450 71A23	Eukaryota:Viridiplantae:Streptophyta:Embryophyta:Tracheophyta:Spermatophyta:Magnoliophyta:eudicotyledons:Gunneridae:Pentapetalae:rosids:malvids:Brassicales:Brassicaceae:Camelineae:Arabidopsis:Arabidopsis thaliana	CYP71A26	1.14.-.-	GO:0005506;GO:0016020;GO:0016021;GO:0016709;GO:0020037;GO:0044550
120	TPM2	k73_1697	na	9	na	3.72958	XLOC_016532	-										-	Uncharacterized protein	Eukaryota:Viridiplantae:Streptophyta:Embryophyta:Tracheophyta:Spermatophyta:Magnoliophyta:eudicotyledons:Gunneridae:Pentapetalae:rosids:fabids:Fabales:Fabaceae:Papilionoideae:Trifolieae:Medicago:Medicago truncatula	-	-	-
121	TPM2	tdn_129981	na	8	na	3.74193	Tp57577_TGAC_v2_gene16333	Tp57577_TGAC_v2_mRNA16896.v2										-	DUF674 family protein	Eukaryota:Viridiplantae:Streptophyta:Embryophyta:Tracheophyta:Spermatophyta:Magnoliophyta:eudicotyledons:Gunneridae:Pentapetalae:rosids:fabids:Fabales:Fabaceae:Papilionoideae:Trifolieae:Medicago:Medicago truncatula	-	-	-
122	TPM2	tdn_66241	transposon	1	transposon	3.98491	XLOC_009795	-										-	Putative non-LTR retroelement reverse transcriptase, related (Fragment)	Eukaryota:Viridiplantae:Streptophyta:Embryophyta:Tracheophyta:Spermatophyta:Magnoliophyta:eudicotyledons:Gunneridae:Pentapetalae:rosids:fabids:Fabales:Fabaceae:Papilionoideae:Trifolieae:Medicago:Medicago truncatula	-	-	GO:0003964
123	TPM2	k43_3815	abiotic stress	3	abiotic stress, oxidative stress, heat stress, cold stress, light stress	4.0645	Tp57577_TGAC_v2_gene37026	Tp57577_TGAC_v2_mRNA38264.v2										-	Temperature-induced lipocalin-1	Eukaryota:Viridiplantae:Streptophyta:Embryophyta:Tracheophyta:Spermatophyta:Magnoliophyta:eudicotyledons:Gunneridae:Pentapetalae:rosids:malvids:Brassicales:Brassicaceae:Camelineae:Arabidopsis:Arabidopsis thaliana	TIL	-
124	TPM2	k67_7971	signalling	1	signalling, secondary messenger	4.06557	Tp57577_TGAC_v2_gene37472	Tp57577_TGAC_v2_mRNA38729.v2										-	Cysteine/histidine-rich C1 domain protein	Eukaryota:Viridiplantae:Streptophyta:Embryophyta:Tracheophyta:Spermatophyta:Magnoliophyta:eudicotyledons:Gunneridae:Pentapetalae:rosids:fabids:Fabales:Fabaceae:Papilionoideae:Trifolieae:Medicago:Medicago truncatula	-	-	-
125	TPM2	tdn_144928	biotic stress	1	biotic stress, plant defense, legume specific	4.16748	Tp57577_TGAC_v2_gene37043	Tp57577_TGAC_v2_mRNA38281.v2										-	Soyasapogenol B glucuronide galactosyltransferase	Eukaryota:Viridiplantae:Streptophyta:Embryophyta:Tracheophyta:Spermatophyta:Magnoliophyta:eudicotyledons:Gunneridae:Pentapetalae:rosids:fabids:Fabales:Fabaceae:Papilionoideae:Phaseoleae:Glycine:Soja:Glycine max	GmSGT2	2.4.1.272	GO:0009813;GO:0043231;GO:0052696;GO:0080043;GO:0080044;GO:0102240
126	TPM2	tdn_171481	na	7	na	4.41909	Tp57577_TGAC_v2_gene30384	Tp57577_TGAC_v2_mRNA31414.v2										-	Uncharacterized protein	Eukaryota:Viridiplantae:Streptophyta:Embryophyta:Tracheophyta:Spermatophyta:Magnoliophyta:eudicotyledons:Gunneridae:Pentapetalae:rosids:fabids:Fabales:Fabaceae:Papilionoideae:Trifolieae:Medicago:Medicago truncatula	-	-	-
127	TPM2	k43_11946	secondary metabolite biosynthesis	1	secondary metabolite biosynthesis, alkaloid biosynthesis, morphine biosynthesis	4.81589	Tp57577_TGAC_v2_gene37421	Tp57577_TGAC_v2_mRNA38677.v2										-	Codeine O-demethylase	Eukaryota:Viridiplantae:Streptophyta:Embryophyta:Tracheophyta:Spermatophyta:Magnoliophyta:eudicotyledons:Ranunculales:Papaveraceae:Papaveroideae:Papaver:Papaver somniferum	CODM	1.14.11.32	GO:0008168;GO:0009820;GO:0046872;GO:0051213
128	TPM2	tdn_35184	transcription	1	transcription factor	4.88094	XLOC_008976	-										-	Myb-like DNA-binding domain, shaqkyf class protein	Eukaryota:Viridiplantae:Streptophyta:Embryophyta:Tracheophyta:Spermatophyta:Magnoliophyta:eudicotyledons:Gunneridae:Pentapetalae:rosids:fabids:Fabales:Fabaceae:Papilionoideae:Trifolieae:Medicago:Medicago truncatula	-	-	GO:0003677;GO:0005634;GO:0006351;GO:0006355
129	TPM2	tdn_66526	development	4	development, seed development, seed storage	5.05879	Tp57577_TGAC_v2_gene30261	Tp57577_TGAC_v2_mRNA31287.v2										-	Unknown seed protein USP	Eukaryota:Viridiplantae:Streptophyta:Embryophyta:Tracheophyta:Spermatophyta:Magnoliophyta:eudicotyledons:Gunneridae:Pentapetalae:rosids:fabids:Fabales:Fabaceae:Papilionoideae:Fabeae:Vicia:Vicia faba	USP	-	GO:0005770;GO:0005795
130	TPM2	tdn_119302	abiotic stress	2	abiotic stress	6.78081	Tp57577_TGAC_v2_gene38883	Tp57577_TGAC_v2_mRNA40200.v2										-	17.9 kDa class II heat shock protein	Eukaryota:Viridiplantae:Streptophyta:Embryophyta:Tracheophyta:Spermatophyta:Magnoliophyta:eudicotyledons:Gunneridae:Pentapetalae:rosids:fabids:Fabales:Fabaceae:Papilionoideae:Phaseoleae:Glycine:Soja:Glycine max	HSP17.9-D	-	GO:0005737
131	TPM2	tdn_77183	general cell functions	1	general cell functions, DNA replication, recombination, repair	6.81895	XLOC_021302	-										-	Replication factor-A carboxy-terminal domain protein	Eukaryota:Viridiplantae:Streptophyta:Embryophyta:Tracheophyta:Spermatophyta:Magnoliophyta:eudicotyledons:Gunneridae:Pentapetalae:rosids:fabids:Fabales:Fabaceae:Papilionoideae:Trifolieae:Medicago:Medicago truncatula	-	-	-
132	TPM2	k45_6876	na	6	na	7.45703	Tp57577_TGAC_v2_gene33080	Tp57577_TGAC_v2_mRNA34193.v2										-	Cytochrome P450 71A8	Eukaryota:Viridiplantae:Streptophyta:Embryophyta:Tracheophyta:Spermatophyta:Magnoliophyta:eudicotyledons:Gunneridae:Pentapetalae:asterids:lamiids:Lamiales:Lamiaceae:Nepetoideae:Mentheae:Mentha:Mentha piperita	CYP71A8	1.14.-.-	GO:0004497;GO:0005506;GO:0016021;GO:0016705;GO:0020037
133	TPM2	k49_380	development	3	development	7.52448	Tp57577_TGAC_v2_gene35969	Tp57577_TGAC_v2_mRNA37185.v2	PF02892//PF05699//PF14372 - BED zinc finger (zf-BED) // hAT family C-terminal dimerisation region (Dimer_Tnp_hAT) // Domain of unknown function (DUF4413) (DUF4413)	SapurV1A.0885s0040.1	HAT family dimerization domain protein, putative	Salix purpurea	AT3G42170.1	BED zinc finger ;hAT family dimerisation domain	AT3G42170	transposase-like gene with conserved domains from the family of hAT transposases that includes hobo from Drosophila melanogaster, Activator (Ac) from maize, and Tam3 from snapdragon but lacks several amino acids known to be essential for Ac transposition5. The DAYSLEEPER gene lacks 8 bp duplications and TIRs (a common feature of transcriptionally silent hAT transposases), however, DAYSLEEPER expr…	DAYSLEEPER	-	Uncharacterized protein	Eukaryota:Viridiplantae:Streptophyta:Embryophyta:Tracheophyta:Spermatophyta:Magnoliophyta:eudicotyledons:Gunneridae:Pentapetalae:rosids:malvids:Malvales:Malvaceae:Malvoideae:Gossypium:Gossypium raimondii	-	-	GO:0003677
134	TPM2	tdn_49869	na	5	na	7.5726	XLOC_019174	-	na	na	na	na	na	na	na	na	na	-	Uncharacterized protein	Eukaryota:Viridiplantae:Streptophyta:Embryophyta:Tracheophyta:Spermatophyta:Magnoliophyta:eudicotyledons:Gunneridae:Pentapetalae:rosids:fabids:Fabales:Fabaceae:Papilionoideae:Trifolieae:Medicago:Medicago truncatula	-	-	-
135	TPM2	tdn_54983	na	4	na	7.67707	-	-	na	na	na	na	na	na	na	na	na	-	NAP1-related protein 1	Eukaryota:Viridiplantae:Streptophyta:Embryophyta:Tracheophyta:Spermatophyta:Magnoliophyta:Liliopsida:Poales:Poaceae:BOP clade:Oryzoideae:Oryzeae:Oryzinae:Oryza:Oryza sativa subsp. indica	-	-	GO:0005634;GO:0005737;GO:0006334
136	TPM2	k37_9029	na	3	na	7.81097	-	-	na	na	na	na	na	na	na	na	na	-	Uncharacterized protein	Eukaryota:Viridiplantae:Streptophyta:Embryophyta:Tracheophyta:Spermatophyta:Magnoliophyta:eudicotyledons:Gunneridae:Pentapetalae:rosids:fabids:Fabales:Fabaceae:Papilionoideae:Trifolieae:Medicago:Medicago truncatula	-	-	-
137	TPM2	k45_6120	na	2	na	8.38837	Tp57577_TGAC_v2_gene2115	Tp57577_TGAC_v2_mRNA2166.v2	na	Medtr2g007510.1	hypothetical protein	Medicago truncatula	na	na	na	na	na	-	Uncharacterized protein	Eukaryota:Viridiplantae:Streptophyta:Embryophyta:Tracheophyta:Spermatophyta:Magnoliophyta:eudicotyledons:Gunneridae:Pentapetalae:rosids:fabids:Fabales:Fabaceae:Papilionoideae:Phaseoleae:Glycine:Soja:Glycine max	-	-	GO:0016021
138	TPM2	k71_23808	development	2	development, flower development	8.39817	Tp57577_TGAC_v2_gene13675	Tp57577_TGAC_v2_mRNA14131.v2	PTHR31391:SF17 - B3 DOMAIN-CONTAINING PROTEIN REM16	Medtr1g021320.1	plant-specific B3-DNA-binding domain protein	Medicago truncatula	AT4G33280.1	AP2/B3-like transcriptional factor family protein, Differentially upregulated in nitrate leaf vs. roots comparison	AT4G33280	AP2/B3-like transcriptional factor family protein;(source:Araport11)	na	-	B3 DNA-binding domain protein	Eukaryota:Viridiplantae:Streptophyta:Embryophyta:Tracheophyta:Spermatophyta:Magnoliophyta:eudicotyledons:Gunneridae:Pentapetalae:rosids:fabids:Fabales:Fabaceae:Papilionoideae:Trifolieae:Medicago:Medicago truncatula	-	-	GO:0003677;GO:0005634;GO:0006351;GO:0006355
139	TPM2	k59_3541	development	1	development, growth, chromatin remodeling, biotic stress, pathogen	8.42038	Tp57577_TGAC_v2_gene33080	Tp57577_TGAC_v2_mRNA34193.v2	KOG0156 - Cytochrome P450 CYP2 subfamily	Medtr4g089030.1	cytochrome P450 family 71 protein	Medicago truncatula	AT3G48270.1	cytochrome P450, family 71, subfamily A, polypeptide 26	AT3G48270	putative cytochrome P450	"CYTOCHROME P450, FAMILY 71, SUBFAMILY A, POLYPEPTIDE 26", CYP71A26	-	Psoralen synthase	Eukaryota:Viridiplantae:Streptophyta:Embryophyta:Tracheophyta:Spermatophyta:Magnoliophyta:eudicotyledons:Gunneridae:Pentapetalae:asterids:campanulids:Apiales:Apiaceae:Apioideae:apioid superclade:Apieae:Ammi:Ammi majus	CYP71AJ1	1.14.13.102	GO:0002238;GO:0005506;GO:0005789;GO:0016021;GO:0016709;GO:0020037;GO:0043231
140	TPM2	k59_360	metabolism	1	metabolism, metabolic pathway, glycolysis	8.64268	Tp57577_TGAC_v2_gene21150	Tp57577_TGAC_v2_mRNA21875.v2	PTHR11817//PTHR11817:SF21 - PYRUVATE KINASE // SUBFAMILY NOT NAMED	Lus10012445	PTHR11817//PTHR11817:SF21 - PYRUVATE KINASE // SUBFAMILY NOT NAMED	Linum usitatissimum	AT1G50020.1	na	AT1G50020	tubulin alpha-6 chain;(source:Araport11)	na	-	Oryzain alpha chain	Eukaryota:Viridiplantae:Streptophyta:Embryophyta:Tracheophyta:Spermatophyta:Magnoliophyta:Liliopsida:Poales:Poaceae:BOP clade:Oryzoideae:Oryzeae:Oryzinae:Oryza:Oryza sativa subsp. japonica	-	3.4.22.-	GO:0004197;GO:0005615;GO:0005764;GO:0051603
141	TPM2	k53_38903	abiotic stress	1	abiotic stress, light stress	8.97508	Tp57577_TGAC_v2_gene36109	Tp57577_TGAC_v2_mRNA37328.v2	na	Medtr8g063190.1	hypothetical protein	Medicago truncatula	AT1G10522.1	na	AT1G10522	Encodes PRIN2 (plastid redox insensitive 2). PRIN2 mutants are impaired in PEP (plastid-encoded RNA polymerase) activity and high light-dependent plastid redox signalling to the nucleus.	PLASTID REDOX INSENSITIVE 2, PRIN2	-	Uncharacterized protein	Eukaryota:Viridiplantae:Streptophyta:Embryophyta:Tracheophyta:Spermatophyta:Magnoliophyta:eudicotyledons:Gunneridae:Pentapetalae:rosids:fabids:Fabales:Fabaceae:Papilionoideae:Phaseoleae:Phaseolus:Phaseolus vulgaris	-	-	-
142	TPM2	tdn_129978	na	1	na	9.63725	Tp57577_TGAC_v2_gene9015	Tp57577_TGAC_v2_mRNA9318.v2	PTHR33103:SF4 - EMB	Medtr7g062280.1	DUF674 family protein	Medicago truncatula	AT5G01140.1	Protein of unknown function (DUF674)	AT5G01140	hypothetical protein (DUF674);(source:Araport11)	na	-	DUF674 family protein	Eukaryota:Viridiplantae:Streptophyta:Embryophyta:Tracheophyta:Spermatophyta:Magnoliophyta:eudicotyledons:Gunneridae:Pentapetalae:rosids:fabids:Fabales:Fabaceae:Papilionoideae:Trifolieae:Medicago:Medicago truncatula	-	-	-

## Sheet: Fb(TPM1_TPNM3)_log2_annotation
DE conitgs of the analysis of the field (Fb) samples												Protein homolog in teh next relative (Phytozome)
ID	Pattern	Contig ID	classes	number of classes	subclass	log2FoldChange	Locus(TP genome)	Gene(TP genome)	Phytozome description	Next homolog gen name	Next homolog description	next homolog species	A. thaliana homolog	A. thaliana description	A. thaliana (Tair) Locus	A. thaliana description	A. thaliana other names	TF Class	Description (Swissprot_TrEMBL)	Lineage (Swissprot_Trembl)	Gen name (Swissprot_TrEMBL)	EC Number (Swissprot_TrEMBL)	GO (Swissprot_TrEMBL)
1	TPNM3	tdn_100726	biotic stress	16	biotic stress, pathogen defense/resistance	-9.37251	Tp57577_TGAC_v2_gene23838	Tp57577_TGAC_v2_mRNA24659.v2	1.14.13.52 - Isoflavone 3'-hydroxylase	Medtr4g094772.1	cytochrome P450 family 81 protein	Medicago truncatula	AT4G37340.1	cytochrome P450, family 81, subfamily D, polypeptide 3	AT4G37340	"CYTOCHROME P450, FAMILY 81, SUBFAMILY D, POLYPEPTIDE 3", CYP81D3	member of CYP81D	-	Isoflavone 3'-hydroxylase (Fragment)	Eukaryota:Viridiplantae:Streptophyta:Embryophyta:Tracheophyta:Spermatophyta:Magnoliophyta:eudicotyledons:Gunneridae:Pentapetalae:rosids:fabids:Fabales:Fabaceae:Papilionoideae:Trifolieae:Medicago:Medicago truncatula	CYP81E9	1.14.13.52	GO:0005506;GO:0005789;GO:0016021;GO:0020037;GO:0048000
2	TPNM3	tgg_49631	biotic stress		biotic stress, pathogen defense/resistance	-7.98842	Tp57577_TGAC_v2_gene36622	Tp57577_TGAC_v2_mRNA37846.v2	PF00560//PF08263//PF13855 - Leucine Rich Repeat (LRR_1) // Leucine rich repeat N-terminal domain (LRRNT_2) // Leucine rich repeat (LRR_8)	Medtr6g034470.1	receptor-like protein	Medicago truncatula	AT2G34930.1	disease resistance family protein / LRR family protein	AT2G34930	disease resistance family protein / LRR family protein;(source:Araport11)	na	-	Putative leucine-rich repeat receptor-like serine/threonine-protein kinase At2g24130	Eukaryota:Viridiplantae:Streptophyta:Embryophyta:Tracheophyta:Spermatophyta:Magnoliophyta:eudicotyledons:Gunneridae:Pentapetalae:rosids:malvids:Brassicales:Brassicaceae:Camelineae:Arabidopsis:Arabidopsis thaliana	-	2.7.11.1	GO:0004674;GO:0005524;GO:0005886;GO:0016021
3	TPNM3	tdn_152262	na	8	na	-7.89142	-	-	na	na	na	na	na	na	na	na	na	-	Uncharacterized protein	Eukaryota:Viridiplantae:Streptophyta:Embryophyta:Tracheophyta:Spermatophyta:Magnoliophyta:eudicotyledons:Gunneridae:Pentapetalae:asterids:lamiids:Lamiales:Phrymaceae:Erythranthe:Erythranthe guttata	-	-	-
4	TPNM3	tdn_56712	biotic stress	16	biotic stress, pathogen defense/resistance	-7.88703	Tp57577_TGAC_v2_gene29542	Tp57577_TGAC_v2_mRNA30556.v2	PTHR23155//PTHR23155:SF563 - LEUCINE-RICH REPEAT-CONTAINING PROTEIN // SUBFAMILY NOT NAMED	Medtr8g027540.1	NBS-LRR type disease resistance protein, Coexpressed with genes in leaf specific coexpression subnetwork	Medicago truncatula	na	na	na	na	na	-	NBS-LRR disease resistance protein	Eukaryota:Viridiplantae:Streptophyta:Embryophyta:Tracheophyta:Spermatophyta:Magnoliophyta:eudicotyledons:Gunneridae:Pentapetalae:rosids:fabids:Fabales:Fabaceae:Papilionoideae:Trifolieae:Medicago:Medicago truncatula	-	-	GO:0006952;GO:0043531
5	TPNM3	tdn_87762	biotic stress	16	biotic stress, pathogen defense/resistance	-7.85386	Tp57577_TGAC_v2_gene10192	Tp57577_TGAC_v2_mRNA10533.v2	PTHR31773:SF11 - METACASPASE-2	Medtr7g451400.1	metacaspase-like protein, Coexpressed with genes in roots specific coexpression subnetwork	Medicago truncatula	AT1G02170.1	metacaspase 1	AT1G02170	Encodes a type I metacaspase. Two Arabidopsis metacaspases, AT1G02170 (MC1) and AT4G25110 (MC2) antagonistically control programmed cell death in Arabidopsis. MC1 is a positive regulator of cell death and requires conserved caspase-like putative catalytic residues for its function. MC2 negatively regulates cell death. This function is independent of the putative catalytic residues. A third type I…	ARABIDOPSIS THALIANA METACASPASE 1, ARABIDOPSIS THALIANA METACASPASE 1B, ATMC1, ATMCP1B, ATMCPB1, LOL3, LSD ONE LIKE 3, MC1, MCP1B, METACASPASE 1, METACASPASE 1B	-	Metacaspase-1	Eukaryota:Viridiplantae:Streptophyta:Embryophyta:Tracheophyta:Spermatophyta:Magnoliophyta:eudicotyledons:Gunneridae:Pentapetalae:rosids:malvids:Brassicales:Brassicaceae:Camelineae:Arabidopsis:Arabidopsis thaliana	AMC1	3.4.22.-	GO:0004197;GO:0006952;GO:0043068
6	TPNM3	tdn_86129	general cell functions	8	general cell functions, DNA, chromatin remodelling, DNA methylation	-7.05308	Tp57577_TGAC_v2_gene9873	Tp57577_TGAC_v2_mRNA10207.v2	PTHR10535:SF5 - DNA-DIRECTED RNA POLYMERASE V SUBUNIT 5C	Glyma.11G154500.1	PTHR10535:SF5 - DNA-DIRECTED RNA POLYMERASE V SUBUNIT 5C	Glycine max	AT3G54490.1	RNA polymerase II fifth largest subunit, E	AT3G54490	NRPE5-like protein of unknown function; homologous to budding yeast RPB5	"RNA POLYMERASE II FIFTH LARGEST SUBUNIT, E", RPB5E	-	DNA-directed RNA polymerase V subunit 5C	Eukaryota:Viridiplantae:Streptophyta:Embryophyta:Tracheophyta:Spermatophyta:Magnoliophyta:eudicotyledons:Gunneridae:Pentapetalae:rosids:malvids:Brassicales:Brassicaceae:Camelineae:Arabidopsis:Arabidopsis thaliana	NRPE5C	-	GO:0000419;GO:0003677;GO:0003899;GO:0006351
7	TPNM3	k55_46241	growth	6	growth, chromatin remodelling, DNA synthesis, cell division	-6.91683	Tp57577_TGAC_v2_gene30420	Tp57577_TGAC_v2_mRNA31452.v2	K11254 - histone H4 (H4)	Medtr4g128150.1	core histone H2A/H2B/H3/H4, Coexpressed with genes in roots specific coexpression subnetwork	Medicago truncatula	AT2G28740.1	histone H4	AT2G28740	HIS4, HISTONE H4	histone 4	-	Histone H4 variant TH011	Eukaryota:Viridiplantae:Streptophyta:Embryophyta:Tracheophyta:Spermatophyta:Magnoliophyta:Liliopsida:Poales:Poaceae:PACMAD clade:Panicoideae:Andropogonodae:Andropogoneae:Tripsacinae:Zea:Zea mays	H4C7	-	GO:0000786;GO:0003677;GO:0005730;GO:0005774;GO:0005829;GO:0005886;GO:0006334;GO:0009506;GO:0009507;GO:0009579
8	TPNM3	tdn_55533	abiotic stress	3	abiotic stress, heat stress, development, export	-6.21359	Tp57577_TGAC_v2_gene37981	Tp57577_TGAC_v2_mRNA39263.v2	K14290 - exportin-1 (XPO1, CRM1)	Medtr5g007790.1	chromosome region maintenance protein 1/exportin	Medicago truncatula	AT5G17020.1	exportin 1A	AT5G17020	Encodes a member of the exportin protein family (XPO1A) which functions as receptors for nuclear export. Binds to a variety of proteins having leucine rich export signals.Along with XPO1B involved with development of the male and female gametophytes.	ARABIDOPSIS THALIANA EXPORTIN 1, ATCRM1, ATXPO1, EXPORTIN 1, EXPORTIN 1A, HEAT-INTOLERANT 2, HIT2, XPO1, XPO1A	-	Protein EXPORTIN 1A	Eukaryota:Viridiplantae:Streptophyta:Embryophyta:Tracheophyta:Spermatophyta:Magnoliophyta:eudicotyledons:Gunneridae:Pentapetalae:rosids:malvids:Brassicales:Brassicaceae:Camelineae:Arabidopsis:Arabidopsis thaliana	XPO1	-	GO:0000055;GO:0000056;GO:0004872;GO:0005049;GO:0005634;GO:0005643;GO:0005829;GO:0006611;GO:0009408;GO:0009553;GO:0009555;GO:0009846;GO:0009860;GO:0031965;GO:0046825;GO:0051028
9	TPNM3	tgg_51443	growth	6	growth, cell wall, lignin biosynthesis	-4.73134	Tp57577_TGAC_v2_gene35861	Tp57577_TGAC_v2_mRNA37076.v2	K12356 - coniferyl-alcohol glucosyltransferase (UGT72E)	Medtr5g019580.2	UDP-glucosyltransferase family protein	Medicago truncatula	AT5G66690.1	UDP-Glycosyltransferase superfamily protein		UGT72E2 is an UDPG:coniferyl alcohol glucosyltransferase which glucosylates sinapyl- and coniferyl aldehydes as well as sinapyl- and coniferyl alcohol. The enzyme is thought to be involved in lignin metabolism. A knockdown mutant line (72E2KD) was obtained using RNAi silencing. A twofold reduction in coniferyl alcohol 4-O-glucoside and sinapyl alcohol 4-O-glucoside was detected in this line compa…	UGT72E2	-	UDP-glycosyltransferase 72E2	Eukaryota:Viridiplantae:Streptophyta:Embryophyta:Tracheophyta:Spermatophyta:Magnoliophyta:eudicotyledons:Gunneridae:Pentapetalae:rosids:malvids:Brassicales:Brassicaceae:Camelineae:Arabidopsis:Arabidopsis thaliana	UGT72E2	2.4.1.-	GO:0009808;GO:0009813;GO:0043231;GO:0047209;GO:0047218;GO:0052696;GO:0080043;GO:0080044;GO:0102359;GO:0102361
10	TPNM3	tdn_136706	na	8	na	-4.72956	XLOC_004023	-	na	na	na	na	na	na	na	na	na	-	FAR1 DNA-binding domain protein	Eukaryota:Viridiplantae:Streptophyta:Embryophyta:Tracheophyta:Spermatophyta:Magnoliophyta:eudicotyledons:Gunneridae:Pentapetalae:rosids:fabids:Fabales:Fabaceae:Papilionoideae:Trifolieae:Medicago:Medicago truncatula	-	-	GO:0003677;GO:0006355
11	TPNM3	tdn_110743	transcription	6	transcription factor, flower development	-4.47565	Tp57577_TGAC_v2_gene21300	Tp57577_TGAC_v2_mRNA22030.v2										MADS	MADS-box transcription factor 6	Eukaryota:Viridiplantae:Streptophyta:Embryophyta:Tracheophyta:Spermatophyta:Magnoliophyta:Liliopsida:Poales:Poaceae:BOP clade:Oryzoideae:Oryzeae:Oryzinae:Oryza:Oryza sativa subsp. japonica	MADS6	-	GO:0003677;GO:0003700;GO:0005634;GO:0006351;GO:0010022;GO:0010093;GO:0030154;GO:0045893
12	TPNM3	k71_31531	secondary metabolite biosynthesis	3	secondary metabolite biosynthesis, vitamin biosyhntesis	-4.46428	Tp57577_TGAC_v2_gene25696	Tp57577_TGAC_v2_mRNA26575.v2										-	Flavin-dependent oxidoreductase FOX4	Eukaryota:Viridiplantae:Streptophyta:Embryophyta:Tracheophyta:Spermatophyta:Magnoliophyta:eudicotyledons:Gunneridae:Pentapetalae:rosids:malvids:Brassicales:Brassicaceae:Camelineae:Arabidopsis:Arabidopsis thaliana	FOX4	1.-.-.-	GO:0016614;GO:0050660;GO:0071456
13	TPNM3	tgg_2403	abiotic/biotic stress	1	abiotic/biotic stress, development, protein degeneration	-4.41512	Tp57577_TGAC_v2_gene17338	Tp57577_TGAC_v2_mRNA17944.v2										-	Metalloendoproteinase 5-MMP	Eukaryota:Viridiplantae:Streptophyta:Embryophyta:Tracheophyta:Spermatophyta:Magnoliophyta:eudicotyledons:Gunneridae:Pentapetalae:rosids:malvids:Brassicales:Brassicaceae:Camelineae:Arabidopsis:Arabidopsis thaliana	5MMP	3.4.24.-	GO:0004222;GO:0005886;GO:0008270;GO:0031012;GO:0031225
14	TPNM3	k55_12670	transcription	6	transcription regulation	-4.23215	Tp57577_TGAC_v2_gene27997	Tp57577_TGAC_v2_mRNA28947.v2										-	Probable protein arginine N-methyltransferase 6	Eukaryota:Viridiplantae:Streptophyta:Embryophyta:Tracheophyta:Spermatophyta:Magnoliophyta:eudicotyledons:Gunneridae:Pentapetalae:rosids:malvids:Brassicales:Brassicaceae:Camelineae:Arabidopsis:Arabidopsis thaliana	PRMT6	2.1.1.-	GO:0005829;GO:0006355;GO:0008469;GO:0035242
15	TPNM3	tdn_99257	transcription	6	transcription factor, flower development	-4.14375	Tp57577_TGAC_v2_gene25958	Tp57577_TGAC_v2_mRNA26847.v2										LFY	Protein UNIFOLIATA	Eukaryota:Viridiplantae:Streptophyta:Embryophyta:Tracheophyta:Spermatophyta:Magnoliophyta:eudicotyledons:Gunneridae:Pentapetalae:rosids:fabids:Fabales:Fabaceae:Papilionoideae:Fabeae:Pisum:Pisum sativum	UNI	-	GO:0003677;GO:0005634;GO:0006351;GO:0006355;GO:0007275
16	TPNM3	tdn_55112	abiotic stress	3	abiotic stress, seed storage	-4.09769	Tp57577_TGAC_v2_gene38590	Tp57577_TGAC_v2_mRNA39893.v2										-	Late embryogenesis abundant protein 1	Eukaryota:Viridiplantae:Streptophyta:Embryophyta:Tracheophyta:Spermatophyta:Magnoliophyta:eudicotyledons:Gunneridae:Pentapetalae:rosids:fabids:Fabales:Fabaceae:Papilionoideae:Cicereae:Cicer:Cicer arietinum	-	-	-
17	TPNM3	tgg_55564	na	8	na	-4.06405	Tp57577_TGAC_v2_gene27746	Tp57577_TGAC_v2_mRNA28688.v2										-	Putative polyprotein	Eukaryota:Viridiplantae:Streptophyta:Embryophyta:Tracheophyta:Spermatophyta:Magnoliophyta:eudicotyledons:Gunneridae:Pentapetalae:rosids:fabids:Fabales:Fabaceae:Papilionoideae:Phaseoleae:Glycine:Soja:Glycine max	-	-	GO:0003676;GO:0015074
18	TPNM3	k71_31396	biotic stress	16	biotic stress, pathogen defense/resistance	-3.84492	Tp57577_TGAC_v2_gene8911	Tp57577_TGAC_v2_mRNA9213.v2										-	Isoflavone 2'-hydroxylase	Eukaryota:Viridiplantae:Streptophyta:Embryophyta:Tracheophyta:Spermatophyta:Magnoliophyta:eudicotyledons:Gunneridae:Pentapetalae:rosids:fabids:Fabales:Fabaceae:Papilionoideae:Trifolieae:Medicago:Medicago truncatula	CYP81E7	1.14.13.53	GO:0005506;GO:0005789;GO:0016021;GO:0020037;GO:0047957
19	TPNM3	tdn_171524	photosynthesis	1	photosynthesis	-3.84458	Tp57577_TGAC_v2_gene9799	Tp57577_TGAC_v2_mRNA10131.v2										-	NAD(P)H-quinone oxidoreductase subunit S, chloroplastic	Eukaryota:Viridiplantae:Streptophyta:Embryophyta:Tracheophyta:Spermatophyta:Magnoliophyta:eudicotyledons:Gunneridae:Pentapetalae:rosids:malvids:Brassicales:Brassicaceae:Camelineae:Arabidopsis:Arabidopsis thaliana	ndhS	1.6.5.-	GO:0006810;GO:0009507;GO:0009534;GO:0009535;GO:0009767;GO:0010598;GO:0016491;GO:0048038
20	TPNM3	tdn_103861	na	8	na	-3.65122	Tp57577_TGAC_v2_gene11456	Tp57577_TGAC_v2_mRNA11828.v2										-	Uncharacterized protein	Eukaryota:Viridiplantae:Streptophyta:Embryophyta:Tracheophyta:Spermatophyta:Magnoliophyta:eudicotyledons:Gunneridae:Pentapetalae:rosids:fabids:Fabales:Fabaceae:Papilionoideae:Loteae:Lotus:Lotus japonicus	-	-	GO:0016021
21	TPNM3	tdn_129842	biotic stress	16	biotic stress, pathogen defense/resistance	-3.59035	Tp57577_TGAC_v2_gene7758	Tp57577_TGAC_v2_mRNA8023.v2										-	Acidic endochitinase	Eukaryota:Viridiplantae:Streptophyta:Embryophyta:Tracheophyta:Spermatophyta:Magnoliophyta:eudicotyledons:Gunneridae:Pentapetalae:rosids:fabids:Fabales:Fabaceae:Papilionoideae:Cicereae:Cicer:Cicer arietinum	-	3.2.1.14	GO:0000272;GO:0004568;GO:0005615;GO:0006032
22	TPNM3	tgg_36509	growth	6	growth, wax biosynthesis	-3.58024	XLOC_002938	-										-	Alkane hydroxylase MAH1	Eukaryota:Viridiplantae:Streptophyta:Embryophyta:Tracheophyta:Spermatophyta:Magnoliophyta:eudicotyledons:Gunneridae:Pentapetalae:rosids:malvids:Brassicales:Brassicaceae:Camelineae:Arabidopsis:Arabidopsis thaliana	CYP96A15	1.14.-.-	GO:0005506;GO:0005783;GO:0005789;GO:0010025;GO:0016021;GO:0020037;GO:0080133
23	TPNM3	tgg_62623	biotic stress	16	biotic stress, pathogen defense/resistance	-3.55087	Tp57577_TGAC_v2_gene14574	Tp57577_TGAC_v2_mRNA15059.v2										-	Serine carboxypeptidase-like 40	Eukaryota:Viridiplantae:Streptophyta:Embryophyta:Tracheophyta:Spermatophyta:Magnoliophyta:eudicotyledons:Gunneridae:Pentapetalae:rosids:malvids:Brassicales:Brassicaceae:Camelineae:Arabidopsis:Arabidopsis thaliana	SCPL40	3.4.16.-	GO:0004185;GO:0005576;GO:0051603
24	TPNM3	tdn_144634	general cell functions	8	general cell functions, ubiquitin	-3.53117	Tp57577_TGAC_v2_gene14680	Tp57577_TGAC_v2_mRNA15171.v2										-	Ulp1 protease family, carboxy-terminal domain protein	Eukaryota:Viridiplantae:Streptophyta:Embryophyta:Tracheophyta:Spermatophyta:Magnoliophyta:eudicotyledons:Gunneridae:Pentapetalae:rosids:fabids:Fabales:Fabaceae:Papilionoideae:Trifolieae:Medicago:Medicago truncatula	-	-	GO:0008234
25	TPNM3	tdn_120741	biotic stress	16	biotic stress, plant defense, cell death	-3.36008	Tp57577_TGAC_v2_gene31770	Tp57577_TGAC_v2_mRNA32836.v2										-	MLO-like protein 10	Eukaryota:Viridiplantae:Streptophyta:Embryophyta:Tracheophyta:Spermatophyta:Magnoliophyta:eudicotyledons:Gunneridae:Pentapetalae:rosids:malvids:Brassicales:Brassicaceae:Camelineae:Arabidopsis:Arabidopsis thaliana	MLO10	-	GO:0005886;GO:0006952;GO:0009607;GO:0016021
26	TPNM3	k65_23302	general cell functions	8	general cell functions, transport	-3.32584	Tp57577_TGAC_v2_gene28438	Tp57577_TGAC_v2_mRNA29399.v2										-	Zinc transporter 5	Eukaryota:Viridiplantae:Streptophyta:Embryophyta:Tracheophyta:Spermatophyta:Magnoliophyta:eudicotyledons:Gunneridae:Pentapetalae:rosids:malvids:Brassicales:Brassicaceae:Camelineae:Arabidopsis:Arabidopsis thaliana	ZIP5	-	GO:0005385;GO:0005886;GO:0016021;GO:0071577
27	TPNM3	k59_4404	biotic stress	16	biotic stress, pathogen defense/resistance	-3.30045	Tp57577_TGAC_v2_gene3156	Tp57577_TGAC_v2_mRNA3248.v2										-	Latex serine proteinase inhibitor	Eukaryota:Viridiplantae:Streptophyta:Embryophyta:Tracheophyta:Spermatophyta:Magnoliophyta:eudicotyledons:Gunneridae:Pentapetalae:rosids:malvids:Brassicales:Caricaceae:Carica:Carica papaya	-	-	GO:0004867;GO:0005615
28	TPNM3	tdn_154711	general cell functions	8	general cell functions, biosynthesis pathways, protein tetramerization	-3.27828	Tp57577_TGAC_v2_gene20650	Tp57577_TGAC_v2_mRNA21359.v2										-	Inorganic pyrophosphatase 2	Eukaryota:Viridiplantae:Streptophyta:Embryophyta:Tracheophyta:Spermatophyta:Magnoliophyta:eudicotyledons:Gunneridae:Pentapetalae:rosids:malvids:Brassicales:Brassicaceae:Camelineae:Arabidopsis:Arabidopsis thaliana	-	3.6.1.1	GO:0004427;GO:0046872;GO:0051262;GO:0052731;GO:0052732
29	TPNM3	tdn_152574	growth	6	growth, cell wall, root elognation	-3.27257	Tp57577_TGAC_v2_gene1714	Tp57577_TGAC_v2_mRNA1750.v2										-	Laccase-2	Eukaryota:Viridiplantae:Streptophyta:Embryophyta:Tracheophyta:Spermatophyta:Magnoliophyta:eudicotyledons:Gunneridae:Pentapetalae:rosids:malvids:Brassicales:Brassicaceae:Camelineae:Arabidopsis:Arabidopsis thaliana	LAC2	1.10.3.2	GO:0005507;GO:0009414;GO:0009809;GO:0016722;GO:0046274;GO:0048046;GO:0052716
30	TPNM3	k65_33872	abiotic stress	3	abiotic stress, detoxification of reactive carbonyls	-3.13198	Tp57577_TGAC_v2_gene14165	Tp57577_TGAC_v2_mRNA14642.v2										-	2-alkenal reductase (NADP(+)-dependent)	Eukaryota:Viridiplantae:Streptophyta:Embryophyta:Tracheophyta:Spermatophyta:Magnoliophyta:eudicotyledons:Gunneridae:Pentapetalae:asterids:lamiids:Solanales:Solanaceae:Nicotianoideae:Nicotianeae:Nicotiana:Nicotiana tabacum	DBR	1.3.1.102	GO:0008270;GO:0016491
31	TPNM3	tdn_121547	general cell functions	8	general cell functions, DNA, DNA catabolic process	-3.0752	Tp57577_TGAC_v2_gene38351	Tp57577_TGAC_v2_mRNA39648.v2										-	Endonuclease 2	Eukaryota:Viridiplantae:Streptophyta:Embryophyta:Tracheophyta:Spermatophyta:Magnoliophyta:eudicotyledons:Gunneridae:Pentapetalae:rosids:malvids:Brassicales:Brassicaceae:Camelineae:Arabidopsis:Arabidopsis thaliana	ENDO2	3.1.30.1	GO:0003676;GO:0004519;GO:0006308;GO:0046872
32	TPNM3	k65_155	transcription	6	transcription factor, flower development	-3.04262	Tp57577_TGAC_v2_gene38478	Tp57577_TGAC_v2_mRNA39777.v2										MADS	Floral homeotic protein APETALA 1	Eukaryota:Viridiplantae:Streptophyta:Embryophyta:Tracheophyta:Spermatophyta:Magnoliophyta:eudicotyledons:Gunneridae:Pentapetalae:rosids:malvids:Brassicales:Brassicaceae:Camelineae:Arabidopsis:Arabidopsis thaliana	AP1	-	GO:0003677;GO:0003700;GO:0005634;GO:0006351;GO:0009908;GO:0009933;GO:0010582;GO:0030154;GO:0045893;GO:0046982
33	TPNM3	tdn_163731	transcription	6	transcription factor	-2.9895	Tp57577_TGAC_v2_gene13029	Tp57577_TGAC_v2_mRNA13460.v2										HB	Homeobox protein knotted-1-like 2	Eukaryota:Viridiplantae:Streptophyta:Embryophyta:Tracheophyta:Spermatophyta:Magnoliophyta:eudicotyledons:Gunneridae:Pentapetalae:rosids:fabids:Rosales:Rosaceae:Maloideae:Maleae:Malus:Malus domestica	-	-	GO:0005634;GO:0006355;GO:0043565
34	TPNM3	tgg_77753	metabolism	3	metabolism, energy metabolism	-2.9689	Tp57577_TGAC_v2_gene5723	Tp57577_TGAC_v2_mRNA5918.v2										-	Glycerophosphodiester phosphodiesterase GDPD2	Eukaryota:Viridiplantae:Streptophyta:Embryophyta:Tracheophyta:Spermatophyta:Magnoliophyta:eudicotyledons:Gunneridae:Pentapetalae:rosids:malvids:Brassicales:Brassicaceae:Camelineae:Arabidopsis:Arabidopsis thaliana	GDPD2	3.1.4.46	GO:0005623;GO:0006071;GO:0008889;GO:0030643;GO:0046475
35	TPNM3	tdn_100480	signalling	3	signalling, secondary metabolism	-2.94231	XLOC_022351	-										-	SPX domain-containing protein 3	Eukaryota:Viridiplantae:Streptophyta:Embryophyta:Tracheophyta:Spermatophyta:Magnoliophyta:Liliopsida:Poales:Poaceae:BOP clade:Oryzoideae:Oryzeae:Oryzinae:Oryza:Oryza sativa subsp. japonica	SPX3	-	GO:0005634;GO:0005783;GO:0016036;GO:0070417
36	TPNM3	tdn_154714	general cell functions	8	general cell functions, biosynthesis pathways, protein tetramerization	-2.88722	Tp57577_TGAC_v2_gene24251	Tp57577_TGAC_v2_mRNA25085.v2										-	Inorganic pyrophosphatase 2	Eukaryota:Viridiplantae:Streptophyta:Embryophyta:Tracheophyta:Spermatophyta:Magnoliophyta:eudicotyledons:Gunneridae:Pentapetalae:rosids:malvids:Brassicales:Brassicaceae:Camelineae:Arabidopsis:Arabidopsis thaliana	-	3.6.1.1	GO:0004427;GO:0046872;GO:0051262;GO:0052731;GO:0052732
37	TPNM3	tdn_95568	na	8	na	-2.76073	Tp57577_TGAC_v2_gene11290	Tp57577_TGAC_v2_mRNA11656.v2										-	TMS membrane protein/tumor differentially protein	Eukaryota:Viridiplantae:Streptophyta:Embryophyta:Tracheophyta:Spermatophyta:Magnoliophyta:eudicotyledons:Gunneridae:Pentapetalae:rosids:fabids:Fabales:Fabaceae:Papilionoideae:Trifolieae:Medicago:Medicago truncatula	-	-	GO:0016021
38	TPNM3	tdn_121556	general cell functions	8	general cell functions, DNA, DNA catabolic process	-2.75885	Tp57577_TGAC_v2_gene38351	Tp57577_TGAC_v2_mRNA39648.v2										-	Endonuclease 2	Eukaryota:Viridiplantae:Streptophyta:Embryophyta:Tracheophyta:Spermatophyta:Magnoliophyta:eudicotyledons:Gunneridae:Pentapetalae:rosids:malvids:Brassicales:Brassicaceae:Camelineae:Arabidopsis:Arabidopsis thaliana	ENDO2	3.1.30.1	GO:0003676;GO:0004519;GO:0006308;GO:0046872
39	TPNM3	tdn_142164	biotic stress	16	biotic stress, pathogen defense/resistance	-2.75008	Tp57577_TGAC_v2_gene20441	Tp57577_TGAC_v2_mRNA21146.v2										-	Patatin-like protein 2	Eukaryota:Viridiplantae:Streptophyta:Embryophyta:Tracheophyta:Spermatophyta:Magnoliophyta:eudicotyledons:Gunneridae:Pentapetalae:rosids:malvids:Brassicales:Brassicaceae:Camelineae:Arabidopsis:Arabidopsis thaliana	PLP2	3.1.1.-	GO:0004620;GO:0005737;GO:0006629;GO:0009626;GO:0016020;GO:0016042;GO:0016298;GO:0031408;GO:0046686;GO:0047372;GO:0051607;GO:0071456
40	TPNM3	tdn_134023	na	8	na	-2.74366	Tp57577_TGAC_v2_gene23883	Tp57577_TGAC_v2_mRNA24704.v2										-	Cytochrome P450 81E8	Eukaryota:Viridiplantae:Streptophyta:Embryophyta:Tracheophyta:Spermatophyta:Magnoliophyta:eudicotyledons:Gunneridae:Pentapetalae:rosids:fabids:Fabales:Fabaceae:Papilionoideae:Trifolieae:Medicago:Medicago truncatula	CYP81E8	1.14.13.-	GO:0004497;GO:0005506;GO:0016021;GO:0016705;GO:0020037
41	TPNM3	tdn_106887	na	8	na	-2.71081	Tp57577_TGAC_v2_gene39399	Tp57577_TGAC_v2_mRNA40741.v2										-	Plant/F1M20-13 protein	Eukaryota:Viridiplantae:Streptophyta:Embryophyta:Tracheophyta:Spermatophyta:Magnoliophyta:eudicotyledons:Gunneridae:Pentapetalae:rosids:fabids:Fabales:Fabaceae:Papilionoideae:Trifolieae:Medicago:Medicago truncatula	-	-	GO:0016021
42	TPNM3	tdn_129843	biotic stress	16	biotic stress, pathogen defense/resistance	-2.70784	Tp57577_TGAC_v2_gene7747	Tp57577_TGAC_v2_mRNA8012.v2										-	Acidic endochitinase	Eukaryota:Viridiplantae:Streptophyta:Embryophyta:Tracheophyta:Spermatophyta:Magnoliophyta:eudicotyledons:Gunneridae:Pentapetalae:rosids:fabids:Fabales:Fabaceae:Papilionoideae:Cicereae:Cicer:Cicer arietinum	-	3.2.1.14	GO:0000272;GO:0004568;GO:0005615;GO:0006032
43	TPNM3	tdn_142532	general cell functions	8	general cell functions, ubiquitin	-2.68347	Tp57577_TGAC_v2_gene18206	Tp57577_TGAC_v2_mRNA18840.v2										-	Ubiquitin-protein ligase	Eukaryota:Viridiplantae:Streptophyta:Embryophyta:Tracheophyta:Spermatophyta:Magnoliophyta:eudicotyledons:Gunneridae:Pentapetalae:rosids:fabids:Fabales:Fabaceae:Papilionoideae:Trifolieae:Medicago:Medicago truncatula	-	-	GO:0016874
44	TPNM3	k67_34218	biotic stress	16	biotic stress, pathogen defense/resistance	-2.59456	Tp57577_TGAC_v2_gene27542	Tp57577_TGAC_v2_mRNA28483.v2										-	Basic form of pathogenesis-related protein 1	Eukaryota:Viridiplantae:Streptophyta:Embryophyta:Tracheophyta:Spermatophyta:Magnoliophyta:eudicotyledons:Gunneridae:Pentapetalae:asterids:lamiids:Solanales:Solanaceae:Nicotianoideae:Nicotianeae:Nicotiana:Nicotiana tabacum	-	-	GO:0005576;GO:0006952;GO:0009607
45	TPNM3	tdn_166212	metabolism	3	metabolism, metabolic pathway	-2.55469	Tp57577_TGAC_v2_gene33486	Tp57577_TGAC_v2_mRNA34616.v2										-	UDP-glycosyltransferase 83A1	Eukaryota:Viridiplantae:Streptophyta:Embryophyta:Tracheophyta:Spermatophyta:Magnoliophyta:eudicotyledons:Gunneridae:Pentapetalae:rosids:malvids:Brassicales:Brassicaceae:Camelineae:Arabidopsis:Arabidopsis thaliana	UGT83A1	2.4.1.-	GO:0009813;GO:0043231;GO:0052696;GO:0080043;GO:0080044
46	TPNM3	tdn_76066	secondary metabolite biosynthesis	3	secondary metabolite biosynthesis, coumarin biosynthetsis	-2.43704	Tp57577_TGAC_v2_gene18472	Tp57577_TGAC_v2_mRNA19116.v2										-	Feruloyl CoA ortho-hydroxylase 1	Eukaryota:Viridiplantae:Streptophyta:Embryophyta:Tracheophyta:Spermatophyta:Magnoliophyta:eudicotyledons:Gunneridae:Pentapetalae:rosids:malvids:Brassicales:Brassicaceae:Camelineae:Arabidopsis:Arabidopsis thaliana	F6'H1	1.14.11.-	GO:0009699;GO:0009805;GO:0010421;GO:0046872;GO:0051213
47	TPNM3	tdn_117226	phyothormone	3	phytohormone, saliclic acid, stress response	-2.37444	Tp57577_TGAC_v2_gene6641	Tp57577_TGAC_v2_mRNA6878.v2										-	Glutamate--cysteine ligase, chloroplastic	Eukaryota:Viridiplantae:Streptophyta:Embryophyta:Tracheophyta:Spermatophyta:Magnoliophyta:eudicotyledons:Gunneridae:Pentapetalae:rosids:fabids:Fabales:Fabaceae:Papilionoideae:Trifolieae:Medicago:Medicago truncatula	GSH1	6.3.2.2	GO:0002213;GO:0004357;GO:0005524;GO:0006750;GO:0009408;GO:0009570;GO:0009700;GO:0009816;GO:0009908;GO:0019761;GO:0046686;GO:0050832;GO:0052544
48	TPNM3	tdn_93637	development	1	development, pollination, seed development	-2.37397	Tp57577_TGAC_v2_gene2888	Tp57577_TGAC_v2_mRNA2969.v2										-	Pollen-specific leucine-rich repeat extensin-like protein 1	Eukaryota:Viridiplantae:Streptophyta:Embryophyta:Tracheophyta:Spermatophyta:Magnoliophyta:eudicotyledons:Gunneridae:Pentapetalae:rosids:malvids:Brassicales:Brassicaceae:Camelineae:Arabidopsis:Arabidopsis thaliana	PEX1	-	GO:0005199;GO:0005576;GO:0005618;GO:0071555
49	TPNM3	tdn_137376	secondary metabolite biosynthesis	3	secondary metabolite biosynthesis, glycyrrhetinate biosynthesis, natural sweetener	-2.36843	Tp57577_TGAC_v2_gene32208	Tp57577_TGAC_v2_mRNA33284.v2										-	Beta-amyrin 11-oxidase	Eukaryota:Viridiplantae:Streptophyta:Embryophyta:Tracheophyta:Spermatophyta:Magnoliophyta:eudicotyledons:Gunneridae:Pentapetalae:rosids:fabids:Fabales:Fabaceae:Papilionoideae:Galegeae:Glycyrrhiza:Glycyrrhiza uralensis	CYP88D6	1.14.13.134	GO:0005506;GO:0016021;GO:0020037;GO:0102289;GO:0102290
50	TPNM3	tdn_151463	growth	6	growth, cell wall	-2.36476	Tp57577_TGAC_v2_gene32680	Tp57577_TGAC_v2_mRNA33780.v2										-	Pectinesterase 3	Eukaryota:Viridiplantae:Streptophyta:Embryophyta:Tracheophyta:Spermatophyta:Magnoliophyta:eudicotyledons:Gunneridae:Pentapetalae:rosids:malvids:Sapindales:Rutaceae:Aurantioideae:Citrus:Citrus sinensis	-	3.1.1.11	GO:0004857;GO:0005576;GO:0005618;GO:0030599;GO:0042545;GO:0045330;GO:0045490
51	TPNM3	tdn_150048	signalling	3	signalling	-2.34941	Tp57577_TGAC_v2_gene23571	Tp57577_TGAC_v2_mRNA24382.v2										-	Ankyrin repeat protein	Eukaryota:Viridiplantae:Streptophyta:Embryophyta:Tracheophyta:Spermatophyta:Magnoliophyta:eudicotyledons:Gunneridae:Pentapetalae:rosids:fabids:Fabales:Fabaceae:Papilionoideae:Trifolieae:Medicago:Medicago truncatula	-	-	GO:0016021
52	TPNM3	tdn_135916	growth	6	growth, cell wall	-2.34463	Tp57577_TGAC_v2_gene23150	Tp57577_TGAC_v2_mRNA23941.v2										-	Polygalacturonase inhibitor	Eukaryota:Viridiplantae:Streptophyta:Embryophyta:Tracheophyta:Spermatophyta:Magnoliophyta:eudicotyledons:Gunneridae:Pentapetalae:rosids:fabids:Rosales:Rosaceae:Maloideae:Maleae:Pyrus:Pyrus communis	PGIP	-	GO:0005618;GO:0048046
53	TPNM3	tdn_144277	transposon	1	transposon	-2.31592	XLOC_013977	-										-	Retrovirus-related Pol polyprotein from transposon TNT 1-94	Eukaryota:Viridiplantae:Streptophyta:Embryophyta:Tracheophyta:Spermatophyta:Magnoliophyta:eudicotyledons:Gunneridae:Pentapetalae:rosids:fabids:Fabales:Fabaceae:Papilionoideae:Phaseoleae:Glycine:Soja:Glycine soja	-	3.1.13.-	GO:0003676;GO:0015074;GO:0016787
54	TPNM3	tdn_82890	biotic stress	16	biotic stress, pathogen defense/resistance	-2.30747	Tp57577_TGAC_v2_gene11494	Tp57577_TGAC_v2_mRNA11866.v2										-	RuBisCO-associated protein	Eukaryota:Viridiplantae:Streptophyta:Embryophyta:Tracheophyta:Spermatophyta:Magnoliophyta:eudicotyledons:Gunneridae:Pentapetalae:rosids:fabids:Fabales:Fabaceae:Papilionoideae:Phaseoleae:Glycine:Soja:Glycine max	-	-	GO:0004553;GO:0005975
55	TPNM3	tdn_80816	phyothormone	3	phytohormones,stress response	-2.2859	Tp57577_TGAC_v2_gene6134	Tp57577_TGAC_v2_mRNA6349.v2										-	Aluminum-activated malate transporter 2	Eukaryota:Viridiplantae:Streptophyta:Embryophyta:Tracheophyta:Spermatophyta:Magnoliophyta:eudicotyledons:Gunneridae:Pentapetalae:rosids:malvids:Brassicales:Brassicaceae:Camelineae:Arabidopsis:Arabidopsis thaliana	ALMT2	-	GO:0009705;GO:0015140;GO:0016021
56	TPNM3	k59_52090	biotic stress	16	biotic stress, pathogen defense/resistance	-2.26803	Tp57577_TGAC_v2_gene3454	Tp57577_TGAC_v2_mRNA3552.v2										-	Disease resistance response protein 206	Eukaryota:Viridiplantae:Streptophyta:Embryophyta:Tracheophyta:Spermatophyta:Magnoliophyta:eudicotyledons:Gunneridae:Pentapetalae:rosids:fabids:Fabales:Fabaceae:Papilionoideae:Fabeae:Pisum:Pisum sativum	PI206	-	GO:0006952;GO:0009607;GO:0048046
57	TPNM3	tdn_111650	transcription	6	transcription factor, flower development	-2.25278	Tp57577_TGAC_v2_gene14676	Tp57577_TGAC_v2_mRNA15167.v2										MADS	MADS-box protein SOC1	Eukaryota:Viridiplantae:Streptophyta:Embryophyta:Tracheophyta:Spermatophyta:Magnoliophyta:eudicotyledons:Gunneridae:Pentapetalae:rosids:malvids:Brassicales:Brassicaceae:Camelineae:Arabidopsis:Arabidopsis thaliana	SOC1	-	GO:0000060;GO:0003677;GO:0003700;GO:0005634;GO:0005737;GO:0006351;GO:0008134;GO:0009409;GO:0009739;GO:0009908;GO:0009911;GO:0010077;GO:0030154;GO:0045893
58	TPNM3	k69_35058	biotic stress	16	biotic stress	-2.16744	XLOC_012341	-										-	KDEL-tailed cysteine endopeptidase CEP1	Eukaryota:Viridiplantae:Streptophyta:Embryophyta:Tracheophyta:Spermatophyta:Magnoliophyta:eudicotyledons:Gunneridae:Pentapetalae:rosids:malvids:Brassicales:Brassicaceae:Camelineae:Arabidopsis:Arabidopsis thaliana	CEP1	3.4.22.-	GO:0000325;GO:0004197;GO:0005615;GO:0005764;GO:0005783;GO:0006952;GO:0009505;GO:0009555;GO:0010623;GO:0048658;GO:0051603
59	TPNM3	k51_32482	na	8	na	-2.09288	Tp57577_TGAC_v2_gene26685	Tp57577_TGAC_v2_mRNA27597.v2										-	Uncharacterized protein	Eukaryota:Viridiplantae:Streptophyta:Embryophyta:Tracheophyta:Spermatophyta:Magnoliophyta:eudicotyledons:Gunneridae:Pentapetalae:rosids:fabids:Fabales:Fabaceae:Papilionoideae:Phaseoleae:Glycine:Soja:Glycine max	-	-	GO:0005819;GO:0005874;GO:0032147;GO:0060236
60	TPNM3	tdn_63685	signalling	3	signalling	-2.00728	Tp57577_TGAC_v2_gene5396	Tp57577_TGAC_v2_mRNA5582.v2										-	Probable calcium-binding protein CML45	Eukaryota:Viridiplantae:Streptophyta:Embryophyta:Tracheophyta:Spermatophyta:Magnoliophyta:eudicotyledons:Gunneridae:Pentapetalae:rosids:malvids:Brassicales:Brassicaceae:Camelineae:Arabidopsis:Arabidopsis thaliana	CML45	-	GO:0005509
61	TPNM3	tdn_96793	metabolism	3	metabolism, energy metabolism	-2.00467	Tp57577_TGAC_v2_gene14293	Tp57577_TGAC_v2_mRNA14772.v2										-	Pyruvate decarboxylase 2 (Fragment)	Eukaryota:Viridiplantae:Streptophyta:Embryophyta:Tracheophyta:Spermatophyta:Magnoliophyta:eudicotyledons:Gunneridae:Pentapetalae:rosids:fabids:Fabales:Fabaceae:Papilionoideae:Fabeae:Pisum:Pisum sativum	PDC2	4.1.1.1	GO:0000287;GO:0004737;GO:0030976
62	TPNM3	tdn_126910	phyothormone	3	phytohormone, abscisic acid, abscisic acid transport, nitrate assimilation	-2.00453	Tp57577_TGAC_v2_gene38459	Tp57577_TGAC_v2_mRNA39758.v2										-	Protein NRT1/ PTR FAMILY 4.6	Eukaryota:Viridiplantae:Streptophyta:Embryophyta:Tracheophyta:Spermatophyta:Magnoliophyta:eudicotyledons:Gunneridae:Pentapetalae:rosids:malvids:Brassicales:Brassicaceae:Camelineae:Arabidopsis:Arabidopsis thaliana	NPF4.6	-	GO:0005886;GO:0009624;GO:0010119;GO:0015293;GO:0016021;GO:0042128;GO:0080168;GO:0090440
63	TPNM3	tdn_104605	biotic stress	16	bitotic stress, cell wall	-2.00059	Tp57577_TGAC_v2_gene19083	Tp57577_TGAC_v2_mRNA19741.v2										-	Caffeoyl-CoA O-methyltransferase 5	Eukaryota:Viridiplantae:Streptophyta:Embryophyta:Tracheophyta:Spermatophyta:Magnoliophyta:eudicotyledons:Gunneridae:Pentapetalae:asterids:lamiids:Solanales:Solanaceae:Nicotianoideae:Nicotianeae:Nicotiana:Nicotiana tabacum	CCOAOMT5	2.1.1.104	GO:0009809;GO:0042409;GO:0046872
64	TPM1	k75_8657	photosynthesis	2	photosynthesis	2.00003	XLOC_010755	-										-	Photosystem II protein D1	Eukaryota:Viridiplantae:Streptophyta:Embryophyta:Tracheophyta:Spermatophyta:Magnoliophyta:eudicotyledons:Gunneridae:Pentapetalae:rosids:fabids:Fabales:Fabaceae:Papilionoideae:Fabeae:Pisum:Pisum sativum	psbA	1.10.3.9	GO:0005506;GO:0009523;GO:0009535;GO:0009635;GO:0009772;GO:0010242;GO:0016021;GO:0016168;GO:0018298;GO:0045156
65	TPM1	tdn_97429	phyothormone	4	phytohormone, gibberellin, growth	2.02318	Tp57577_TGAC_v2_gene35968	Tp57577_TGAC_v2_mRNA37184.v2										-	Gibberellin 20 oxidase 1	Eukaryota:Viridiplantae:Streptophyta:Embryophyta:Tracheophyta:Spermatophyta:Magnoliophyta:eudicotyledons:Gunneridae:Pentapetalae:rosids:malvids:Brassicales:Brassicaceae:Camelineae:Arabidopsis:Arabidopsis thaliana	GA20OX1	1.14.11.-	GO:0005506;GO:0005737;GO:0009686;GO:0009739;GO:0009740;GO:0009826;GO:0009908;GO:0045544;GO:0048366;GO:0048575
66	TPM1	tdn_162416	na	10	na	2.07705	Tp57577_TGAC_v2_gene24935	Tp57577_TGAC_v2_mRNA25789.v2										-	Uncharacterized protein (Fragment)	Eukaryota:Viridiplantae:Streptophyta:Embryophyta:Tracheophyta:Spermatophyta:Magnoliophyta:eudicotyledons:Gunneridae:Pentapetalae:rosids:fabids:Fabales:Fabaceae:Papilionoideae:Trifolieae:Medicago:Medicago truncatula	-	-	-
67	TPM1	k75_15352	na	10	na	2.14941	Tp57577_TGAC_v2_gene38150	Tp57577_TGAC_v2_mRNA39441.v2										-	Organ-specific protein S2	Eukaryota:Viridiplantae:Streptophyta:Embryophyta:Tracheophyta:Spermatophyta:Magnoliophyta:eudicotyledons:Gunneridae:Pentapetalae:rosids:fabids:Fabales:Fabaceae:Papilionoideae:Fabeae:Pisum:Pisum sativum	-	-	-
68	TPM1	tgg_30356	biotic stress	9	biotic stress, pathogen defense/resistance	2.15782	Tp57577_TGAC_v2_gene21181	Tp57577_TGAC_v2_mRNA21906.v2										-	TMV resistance protein N	Eukaryota:Viridiplantae:Streptophyta:Embryophyta:Tracheophyta:Spermatophyta:Magnoliophyta:eudicotyledons:Gunneridae:Pentapetalae:asterids:lamiids:Solanales:Solanaceae:Nicotianoideae:Nicotianeae:Nicotiana:Nicotiana glutinosa	N	-	GO:0005524;GO:0005737;GO:0007165;GO:0009626;GO:0043531
69	TPM1	tdn_146513	secondary metabolite biosynthesis	3	secondary metabolite biosynthesis, terpenoid biosynthesis	2.16407	Tp57577_TGAC_v2_gene27461	Tp57577_TGAC_v2_mRNA28402.v2										-	Terpene synthase 10	Eukaryota:Viridiplantae:Streptophyta:Embryophyta:Tracheophyta:Spermatophyta:Magnoliophyta:eudicotyledons:Gunneridae:Pentapetalae:rosids:fabids:Malpighiales:Euphorbiaceae:Acalyphoideae:Acalypheae:Ricinus:Ricinus communis	TPS10	4.2.3.-	GO:0000287;GO:0010334;GO:0051762
70	TPM1	tdn_61101	na	10	na	2.17999	Tp57577_TGAC_v2_gene30276	Tp57577_TGAC_v2_mRNA31302.v2										-	Uncharacterized protein	Eukaryota:Viridiplantae:Streptophyta:Embryophyta:Tracheophyta:Spermatophyta:Magnoliophyta:eudicotyledons:Gunneridae:Pentapetalae:rosids:fabids:Fabales:Fabaceae:Papilionoideae:Trifolieae:Medicago:Medicago truncatula	-	-	-
71	TPM1	tdn_62694	abiotic stress	3	abiotic stress, redox homostasis	2.1897	Tp57577_TGAC_v2_gene14629	Tp57577_TGAC_v2_mRNA15119.v2										-	Monothiol glutaredoxin-S2	Eukaryota:Viridiplantae:Streptophyta:Embryophyta:Tracheophyta:Spermatophyta:Magnoliophyta:eudicotyledons:Gunneridae:Pentapetalae:rosids:malvids:Brassicales:Brassicaceae:Camelineae:Arabidopsis:Arabidopsis thaliana	GRXS2	-	GO:0005737;GO:0009055;GO:0015035;GO:0045454;GO:0046872;GO:0051537
72	TPM1	k69_7012	growth	9	growth, cell wall	2.20326	Tp57577_TGAC_v2_gene11495	Tp57577_TGAC_v2_mRNA11867.v2										-	Probable xyloglucan endotransglucosylase/hydrolase protein 32	Eukaryota:Viridiplantae:Streptophyta:Embryophyta:Tracheophyta:Spermatophyta:Magnoliophyta:eudicotyledons:Gunneridae:Pentapetalae:rosids:malvids:Brassicales:Brassicaceae:Camelineae:Arabidopsis:Arabidopsis thaliana	XTH32	2.4.1.207	GO:0004553;GO:0005618;GO:0010411;GO:0016762;GO:0016998;GO:0042546;GO:0048046;GO:0071555
73	TPM1	tdn_166681	phyothormone	4	phytohormone, salicylic acid, pollinatorattracktor	2.21025	Tp57577_TGAC_v2_gene21522	Tp57577_TGAC_v2_mRNA22257.v2										-	Salicylate carboxymethyltransferase	Eukaryota:Viridiplantae:Streptophyta:Embryophyta:Tracheophyta:Spermatophyta:Magnoliophyta:eudicotyledons:Gunneridae:Pentapetalae:rosids:malvids:Myrtales:Onagraceae:Onagroideae:Onagreae:Clarkia:Clarkia breweri	SAMT	2.1.1.274	GO:0008168;GO:0046872
74	TPM1	tdn_143355	general cell functions	6	general cell functions, RNA binding, translation	2.21798	Tp57577_TGAC_v2_gene17087	Tp57577_TGAC_v2_mRNA17679.v2										-	Ribosome production factor 2 homolog	Eukaryota:Viridiplantae:Streptophyta:Embryophyta:Tracheophyta:Spermatophyta:Magnoliophyta:Liliopsida:Poales:Poaceae:BOP clade:Oryzoideae:Oryzeae:Oryzinae:Oryza:Oryza sativa subsp. japonica	-	-	GO:0000027;GO:0000463;GO:0005730;GO:0019843
75	TPM1	k71_23326	abiotic stress	3	abiotic stress, wounding, auxin catabolism, cell wall, growth, plant defense	2.45952	Tp57577_TGAC_v2_gene17759	Tp57577_TGAC_v2_mRNA18379.v2										-	Cationic peroxidase 1	Eukaryota:Viridiplantae:Streptophyta:Embryophyta:Tracheophyta:Spermatophyta:Magnoliophyta:eudicotyledons:Gunneridae:Pentapetalae:rosids:fabids:Fabales:Fabaceae:Papilionoideae:Dalbergieae:Arachis:Arachis hypogaea	PNC1	1.11.1.7	GO:0004601;GO:0005576;GO:0006979;GO:0020037;GO:0042744;GO:0046872
76	TPM1	tdn_176549	growth	9	growth, development, biotic stress, plant resistance, senescence, wounding	2.51974	Tp57577_TGAC_v2_gene7902	Tp57577_TGAC_v2_mRNA8174.v2										-	Linoleate 9S-lipoxygenase	Eukaryota:Viridiplantae:Streptophyta:Embryophyta:Tracheophyta:Spermatophyta:Magnoliophyta:eudicotyledons:Gunneridae:Pentapetalae:rosids:fabids:Fabales:Fabaceae:Papilionoideae:Fabeae:Lens:Lens culinaris	LOX1.1	1.13.11.58	GO:0005737;GO:0016702;GO:0031408;GO:0046872
77	TPM1	k63_38365	photosynthesis	2	photosynthesis , chloroplast	2.57743	Tp57577_TGAC_v2_gene37258	Tp57577_TGAC_v2_mRNA38504.v2										-	30S ribosomal protein S17, chloroplastic (Fragment)	Eukaryota:Viridiplantae:Streptophyta:Embryophyta:Tracheophyta:Spermatophyta:Magnoliophyta:eudicotyledons:Gunneridae:Pentapetalae:rosids:fabids:Fabales:Fabaceae:Papilionoideae:Fabeae:Pisum:Pisum sativum	RPS17	-	GO:0003735;GO:0005840;GO:0006412;GO:0009507;GO:0019843
78	TPM1	k61_34275	biotic stress	9	biotic stress, pathogen defense/resistance	2.62414	Tp57577_TGAC_v2_gene28577	Tp57577_TGAC_v2_mRNA29540.v2										-	Trans-resveratrol di-O-methyltransferase	Eukaryota:Viridiplantae:Streptophyta:Embryophyta:Tracheophyta:Spermatophyta:Magnoliophyta:eudicotyledons:Gunneridae:Pentapetalae:rosids:Vitales:Vitaceae:Vitis:Vitis vinifera	ROMT	2.1.1.240	GO:0008171;GO:0008757;GO:0019438
79	TPM1	tdn_132053	na	10	na	2.63584	XLOC_015724	-										-	Transmembrane protein, putative	Eukaryota:Viridiplantae:Streptophyta:Embryophyta:Tracheophyta:Spermatophyta:Magnoliophyta:eudicotyledons:Gunneridae:Pentapetalae:rosids:fabids:Fabales:Fabaceae:Papilionoideae:Trifolieae:Medicago:Medicago truncatula	-	-	GO:0016021
80	TPM1	tgg_57027	biotic stress	9	biotic stress, heat stress, chaperone regulation	2.79444	Tp57577_TGAC_v2_gene21288	Tp57577_TGAC_v2_mRNA22018.v2										-	BAG domain protein	Eukaryota:Viridiplantae:Streptophyta:Embryophyta:Tracheophyta:Spermatophyta:Magnoliophyta:eudicotyledons:Gunneridae:Pentapetalae:rosids:fabids:Fabales:Fabaceae:Papilionoideae:Trifolieae:Medicago:Medicago truncatula	-	-	GO:0009506;GO:0010228;GO:0012502;GO:0050832
81	TPM1	k59_3946	abiotic/biotic stress	2	abiotic/biotic stress, plant defense, signalling	2.9044	Tp57577_TGAC_v2_gene21181	Tp57577_TGAC_v2_mRNA21906.v2										-	TIR-NBS-LRR RCT1-like resistance protein	Eukaryota:Viridiplantae:Streptophyta:Embryophyta:Tracheophyta:Spermatophyta:Magnoliophyta:eudicotyledons:Gunneridae:Pentapetalae:rosids:fabids:Fabales:Fabaceae:Papilionoideae:Trifolieae:Medicago:Medicago truncatula	RCT1	-	GO:0006952;GO:0007165;GO:0043531
82	TPM1	tdn_149944	na	10	na	2.91359	Tp57577_TGAC_v2_gene2579	Tp57577_TGAC_v2_mRNA2651.v2										-	Putative FBD-associated F-box protein At5g22720	Eukaryota:Viridiplantae:Streptophyta:Embryophyta:Tracheophyta:Spermatophyta:Magnoliophyta:eudicotyledons:Gunneridae:Pentapetalae:rosids:malvids:Brassicales:Brassicaceae:Camelineae:Arabidopsis:Arabidopsis thaliana	-	-	-
83	TPM1	tdn_175687	biotic stress	9	biotic stress, heat stress, chaperone regulation	2.97773	Tp57577_TGAC_v2_gene21288	Tp57577_TGAC_v2_mRNA22018.v2										-	BAG family molecular chaperone regulator 6	Eukaryota:Viridiplantae:Streptophyta:Embryophyta:Tracheophyta:Spermatophyta:Magnoliophyta:eudicotyledons:Gunneridae:Pentapetalae:rosids:malvids:Brassicales:Brassicaceae:Camelineae:Arabidopsis:Arabidopsis thaliana	BAG6	-	GO:0005516;GO:0006914;GO:0009408;GO:0009506;GO:0009644;GO:0009817;GO:0010228;GO:0010508;GO:0012502;GO:0042542;GO:0050832
84	TPM1	tdn_152500	general cell functions	6	general cell functions, cytoskeleton, transport	3.07559	Tp57577_TGAC_v2_gene8220	Tp57577_TGAC_v2_mRNA8499.v2										-	Tubulin beta-2 chain (Fragment)	Eukaryota:Viridiplantae:Streptophyta:Embryophyta:Tracheophyta:Spermatophyta:Magnoliophyta:eudicotyledons:Gunneridae:Pentapetalae:rosids:fabids:Fabales:Fabaceae:Papilionoideae:Fabeae:Pisum:Pisum sativum	TUBB2	-	GO:0003924;GO:0005200;GO:0005525;GO:0005737;GO:0005874;GO:0007017
85	TPM1	tdn_175393	growth	9	growth, cell division	3.1176	XLOC_019311	-										-	Cell division control protein 48 homolog A	Eukaryota:Viridiplantae:Streptophyta:Embryophyta:Tracheophyta:Spermatophyta:Magnoliophyta:eudicotyledons:Gunneridae:Pentapetalae:rosids:malvids:Brassicales:Brassicaceae:Camelineae:Arabidopsis:Arabidopsis thaliana	CDC48A	-	GO:0005524;GO:0005618;GO:0005634;GO:0005635;GO:0005730;GO:0005737;GO:0005794;GO:0005819;GO:0005829;GO:0005886;GO:0007049;GO:0009506;GO:0009524;GO:0009846;GO:0009860;GO:0015031;GO:0016787;GO:0022626;GO:0042802;GO:0046686;GO:0048046;GO:0051301
86	TPM1	tgg_46196	growth	9	growth, development, biotic stress, plant resistance, senescence, wounding	3.32691	Tp57577_TGAC_v2_gene7891	Tp57577_TGAC_v2_mRNA8163.v2										-	Linoleate 9S-lipoxygenase	Eukaryota:Viridiplantae:Streptophyta:Embryophyta:Tracheophyta:Spermatophyta:Magnoliophyta:eudicotyledons:Gunneridae:Pentapetalae:rosids:fabids:Fabales:Fabaceae:Papilionoideae:Fabeae:Lens:Lens culinaris	LOX1.1	1.13.11.58	GO:0005737;GO:0016702;GO:0031408;GO:0046872
87	TPM1	tdn_54837	growth	9	growth, chromatin remodelling, DNA synthesis, cell division	3.34279	Tp57577_TGAC_v2_gene29135	Tp57577_TGAC_v2_mRNA30130.v2										-	Histone-lysine N-methyltransferase ASHR2	Eukaryota:Viridiplantae:Streptophyta:Embryophyta:Tracheophyta:Spermatophyta:Magnoliophyta:eudicotyledons:Gunneridae:Pentapetalae:rosids:malvids:Brassicales:Brassicaceae:Camelineae:Arabidopsis:Arabidopsis thaliana	ASHR2	2.1.1.43	GO:0005634;GO:0005694;GO:0018024
88	TPM1	tdn_60472	phyothormone	4	phytohormone, gibberellin, growth	3.51817	Tp57577_TGAC_v2_gene7290	Tp57577_TGAC_v2_mRNA7542.v2										-	Gibberellin-regulated protein 1	Eukaryota:Viridiplantae:Streptophyta:Embryophyta:Tracheophyta:Spermatophyta:Magnoliophyta:eudicotyledons:Gunneridae:Pentapetalae:rosids:malvids:Brassicales:Brassicaceae:Camelineae:Arabidopsis:Arabidopsis thaliana	GASA1	-	GO:0005576;GO:0005618;GO:0009505;GO:0009737;GO:0009739;GO:0009740;GO:0009741;GO:0009826
89	TPM1	tgg_10566	growth	9	growth, development, biotic stress, plant resistance, senescence, wounding	3.58874	Tp57577_TGAC_v2_gene7891	Tp57577_TGAC_v2_mRNA8163.v2										-	Linoleate 9S-lipoxygenase	Eukaryota:Viridiplantae:Streptophyta:Embryophyta:Tracheophyta:Spermatophyta:Magnoliophyta:eudicotyledons:Gunneridae:Pentapetalae:rosids:fabids:Fabales:Fabaceae:Papilionoideae:Fabeae:Lens:Lens culinaris	LOX1.1	1.13.11.58	GO:0005737;GO:0016702;GO:0031408;GO:0046872
90	TPM1	tdn_65472	growth	9	growth, development, biotic stress, plant resistance, senescence, wounding	3.67672	Tp57577_TGAC_v2_gene7891	Tp57577_TGAC_v2_mRNA8163.v2										-	Linoleate 9S-lipoxygenase	Eukaryota:Viridiplantae:Streptophyta:Embryophyta:Tracheophyta:Spermatophyta:Magnoliophyta:eudicotyledons:Gunneridae:Pentapetalae:rosids:fabids:Fabales:Fabaceae:Papilionoideae:Fabeae:Lens:Lens culinaris	LOX1.1	1.13.11.58	GO:0005737;GO:0016702;GO:0031408;GO:0046872
91	TPM1	tdn_63360	na	10	na	3.73326	Tp57577_TGAC_v2_gene10058	Tp57577_TGAC_v2_mRNA10398.v2										-	Uncharacterized protein	Eukaryota:Viridiplantae:Streptophyta:Embryophyta:Tracheophyta:Spermatophyta:Magnoliophyta:eudicotyledons:Gunneridae:Pentapetalae:asterids:lamiids:Solanales:Solanaceae:Solanoideae:Solaneae:Solanum:Lycopersicon:Solanum lycopersicum	-	-	-
92	TPM1	k49_39185	biotic stress	9	biotic stress, cell wall, pathogen resistance	3.77793	XLOC_023482	-										-	21 kDa protein	Eukaryota:Viridiplantae:Streptophyta:Embryophyta:Tracheophyta:Spermatophyta:Magnoliophyta:eudicotyledons:Gunneridae:Pentapetalae:asterids:campanulids:Apiales:Apiaceae:Apioideae:Scandiceae:Daucinae:Daucus:Daucus carota	-	-	GO:0004857
93	TPM1	tgg_74803	biotic stress	9	biotic stress, pathogen defense/resistance	3.9068	Tp57577_TGAC_v2_gene28199	Tp57577_TGAC_v2_mRNA29152.v2										-	Cytochrome P450 82A3	Eukaryota:Viridiplantae:Streptophyta:Embryophyta:Tracheophyta:Spermatophyta:Magnoliophyta:eudicotyledons:Gunneridae:Pentapetalae:rosids:fabids:Fabales:Fabaceae:Papilionoideae:Phaseoleae:Glycine:Soja:Glycine max	CYP82A3	1.14.-.-	GO:0005506;GO:0016020;GO:0016709;GO:0020037;GO:0044550
94	TPM1	tdn_74678	growth	9	growth, cell wall	3.92072	XLOC_010707	-										-	Glucose-1-phosphate adenylyltransferase large subunit 2, chloroplastic	Eukaryota:Viridiplantae:Streptophyta:Embryophyta:Tracheophyta:Spermatophyta:Magnoliophyta:eudicotyledons:Gunneridae:Pentapetalae:rosids:malvids:Brassicales:Brassicaceae:Camelineae:Arabidopsis:Arabidopsis thaliana	APL2	2.7.7.27	GO:0005524;GO:0005978;GO:0008878;GO:0009507;GO:0019252
95	TPM1	tdn_150275	general cell functions	6	general cell functions, DNA replication, recombination, repair	4.02075	Tp57577_TGAC_v2_gene38513	Tp57577_TGAC_v2_mRNA39814.v2										-	Replication factor-A carboxy-terminal domain protein	Eukaryota:Viridiplantae:Streptophyta:Embryophyta:Tracheophyta:Spermatophyta:Magnoliophyta:eudicotyledons:Gunneridae:Pentapetalae:rosids:fabids:Fabales:Fabaceae:Papilionoideae:Trifolieae:Medicago:Medicago truncatula	-	-	-
96	TPM1	k71_32167	signalling	2	signalling, plant stress, growth, development	4.1546	-	-										-	RALF	Eukaryota:Viridiplantae:Streptophyta:Embryophyta:Tracheophyta:Spermatophyta:Magnoliophyta:eudicotyledons:Gunneridae:Pentapetalae:rosids:fabids:Fabales:Fabaceae:Papilionoideae:Trifolieae:Medicago:Medicago truncatula	-	-	-
97	TPM1	tdn_56456	growth	9	growth, cell wall	4.32591	Tp57577_TGAC_v2_gene33469	Tp57577_TGAC_v2_mRNA34598.v2										-	Isoliquiritigenin 2'-O-methyltransferase	Eukaryota:Viridiplantae:Streptophyta:Embryophyta:Tracheophyta:Spermatophyta:Magnoliophyta:eudicotyledons:Gunneridae:Pentapetalae:rosids:fabids:Fabales:Fabaceae:Papilionoideae:Trifolieae:Medicago:Medicago sativa	-	2.1.1.154	GO:0030751;GO:0033802
98	TPM1	tgg_21638	secondary metabolite biosynthesis	3	secondary metabolite biosynthesis	4.5488	Tp57577_TGAC_v2_gene25432	Tp57577_TGAC_v2_mRNA26296.v2										-	Probable 2-oxoglutarate-dependent dioxygenase AOP1.2	Eukaryota:Viridiplantae:Streptophyta:Embryophyta:Tracheophyta:Spermatophyta:Magnoliophyta:eudicotyledons:Gunneridae:Pentapetalae:rosids:malvids:Brassicales:Brassicaceae:Camelineae:Arabidopsis:Arabidopsis thaliana	AOP1.2	1.14.11.-	GO:0046872;GO:0051213
99	TPM1	tdn_60221	abiotic stress	3	abiotic stress	4.61942	Tp57577_TGAC_v2_gene39743	Tp57577_TGAC_v2_mRNA41091.v2										-	Small heat shock protein, chloroplastic	Eukaryota:Viridiplantae:Streptophyta:Embryophyta:Tracheophyta:Spermatophyta:Magnoliophyta:eudicotyledons:Gunneridae:Pentapetalae:rosids:fabids:Fabales:Fabaceae:Papilionoideae:Fabeae:Pisum:Pisum sativum	HSP21	-	GO:0009507
100	TPM1	tdn_175079	transposon	3	transposon	4.75413	XLOC_020215	-										-	Retrotransposon gag protein	Eukaryota:Viridiplantae:Streptophyta:Embryophyta:Tracheophyta:Spermatophyta:Magnoliophyta:Liliopsida:Asparagales:Asparagaceae:Asparagoideae:Asparagus:Asparagus officinalis	-	-	-
101	TPM1	k63_6638	transcription	3	transcription factor, root development	4.80294	Tp57577_TGAC_v2_gene26537	Tp57577_TGAC_v2_mRNA27444.v2										-	Protein ROOT HAIR DEFECTIVE 3 homolog 1	Eukaryota:Viridiplantae:Streptophyta:Embryophyta:Tracheophyta:Spermatophyta:Magnoliophyta:Liliopsida:Poales:Poaceae:BOP clade:Oryzoideae:Oryzeae:Oryzinae:Oryza:Oryza sativa subsp. japonica	-	3.6.5.-	GO:0000028;GO:0003924;GO:0005525;GO:0005737;GO:0005789;GO:0016021;GO:0019843;GO:0043024
102	TPM1	k61_20510	phyothormone	4	phytohormone,ethylene synthesis, stem elongation	4.83955	Tp57577_TGAC_v2_gene14538	Tp57577_TGAC_v2_mRNA15023.v2										-	1-aminocyclopropane-1-carboxylate oxidase homolog 1	Eukaryota:Viridiplantae:Streptophyta:Embryophyta:Tracheophyta:Spermatophyta:Magnoliophyta:eudicotyledons:Gunneridae:Pentapetalae:rosids:malvids:Brassicales:Brassicaceae:Camelineae:Arabidopsis:Arabidopsis thaliana	-	-	GO:0016491;GO:0046872
103	TPM1	tdn_97769	transcription	3	transcription factor, development	4.87374	Tp57577_TGAC_v2_gene30934	Tp57577_TGAC_v2_mRNA31979.v2										-	Protein FAR1-RELATED SEQUENCE 11	Eukaryota:Viridiplantae:Streptophyta:Embryophyta:Tracheophyta:Spermatophyta:Magnoliophyta:eudicotyledons:Gunneridae:Pentapetalae:rosids:malvids:Brassicales:Brassicaceae:Camelineae:Arabidopsis:Arabidopsis thaliana	FRS11	-	GO:0005634;GO:0006355;GO:0008270
104	TPM1	tdn_108460	general cell functions	6	general cell functions, DNA replication, recombination, repair	5.08668	Tp57577_TGAC_v2_gene15265	Tp57577_TGAC_v2_mRNA15773.v2										-	Replication factor-A carboxy-terminal domain protein	Eukaryota:Viridiplantae:Streptophyta:Embryophyta:Tracheophyta:Spermatophyta:Magnoliophyta:eudicotyledons:Gunneridae:Pentapetalae:rosids:fabids:Fabales:Fabaceae:Papilionoideae:Trifolieae:Medicago:Medicago truncatula	-	-	-
105	TPM1	tdn_159084	signalling	2	signalling, secondary messenger	5.75454	XLOC_003410	-										-	Cysteine-rich receptor-like protein kinase 10	Eukaryota:Viridiplantae:Streptophyta:Embryophyta:Tracheophyta:Spermatophyta:Magnoliophyta:eudicotyledons:Gunneridae:Pentapetalae:rosids:malvids:Brassicales:Brassicaceae:Camelineae:Arabidopsis:Arabidopsis thaliana	CRK10	2.7.11.-	GO:0004674;GO:0005524;GO:0005886;GO:0006468;GO:0009506;GO:0016021;GO:0042742
106	TPM1	k41_7163	metabolism	2	metabolism, energy metabolism	5.93985	Tp57577_TGAC_v2_gene34469	Tp57577_TGAC_v2_mRNA35641.v2										-	Probable receptor-like protein kinase At5g38990	Eukaryota:Viridiplantae:Streptophyta:Embryophyta:Tracheophyta:Spermatophyta:Magnoliophyta:eudicotyledons:Gunneridae:Pentapetalae:rosids:malvids:Brassicales:Brassicaceae:Camelineae:Arabidopsis:Arabidopsis thaliana	-	2.7.11.-	GO:0004674;GO:0005524;GO:0016021
107	TPM1	tdn_39265	transposon	3	transposon	6.02648	Tp57577_TGAC_v2_gene23010	Tp57577_TGAC_v2_mRNA23797.v2										-	Envelope-like (Fragment)	Eukaryota:Viridiplantae:Streptophyta:Embryophyta:Tracheophyta:Spermatophyta:Magnoliophyta:eudicotyledons:Gunneridae:Pentapetalae:rosids:fabids:Fabales:Fabaceae:Papilionoideae:Phaseoleae:Glycine:Soja:Glycine max	-	-	-
108	TPM1	k51_1377	senescence	1	senescence, leaf senescence	6.03711	Tp57577_TGAC_v2_gene35844	Tp57577_TGAC_v2_mRNA37059.v2										-	Senescence-associated carboxylesterase 101	Eukaryota:Viridiplantae:Streptophyta:Embryophyta:Tracheophyta:Spermatophyta:Magnoliophyta:eudicotyledons:Gunneridae:Pentapetalae:rosids:malvids:Brassicales:Brassicaceae:Camelineae:Arabidopsis:Arabidopsis thaliana	SAG101	3.1.1.1	GO:0002230;GO:0005634;GO:0005737;GO:0006952;GO:0007568;GO:0016021;GO:0016042;GO:0052689;GO:1900057;GO:1900426;GO:1902290
109	TPM1	k49_5869	na	10	na	6.70391	Tp57577_TGAC_v2_gene26580	Tp57577_TGAC_v2_mRNA27488.v2										-	UPF0481 protein	Eukaryota:Viridiplantae:Streptophyta:Embryophyta:Tracheophyta:Spermatophyta:Magnoliophyta:eudicotyledons:Gunneridae:Pentapetalae:rosids:fabids:Fabales:Fabaceae:Papilionoideae:Phaseoleae:Glycine:Soja:Glycine max	-	-	GO:0016021
110	TPM1	k61_789	abiotic/biotic stress	2	abiotic/biotic stress, stress response/resistance	8.4111	Tp57577_TGAC_v2_gene38137	Tp57577_TGAC_v2_mRNA39427.v2										-	Pentatricopeptide repeat-containing protein At5g42310, mitochondrial	Eukaryota:Viridiplantae:Streptophyta:Embryophyta:Tracheophyta:Spermatophyta:Magnoliophyta:eudicotyledons:Gunneridae:Pentapetalae:rosids:malvids:Brassicales:Brassicaceae:Camelineae:Arabidopsis:Arabidopsis thaliana	-	-	GO:0005739;GO:0009507
111	TPM1	k47_96751	biotic stress	9	biotic stress, pathogen defense/resistance	8.63413	Tp57577_TGAC_v2_gene14554	Tp57577_TGAC_v2_mRNA15039.v2										-	Putative disease resistance RPP13-like protein 1	Eukaryota:Viridiplantae:Streptophyta:Embryophyta:Tracheophyta:Spermatophyta:Magnoliophyta:eudicotyledons:Gunneridae:Pentapetalae:rosids:malvids:Brassicales:Brassicaceae:Camelineae:Arabidopsis:Arabidopsis thaliana	RPPL1	-	GO:0005524;GO:0006952;GO:0043531
112	TPM1	tgg_29107	na	10	na	8.69444	XLOC_015368	-										-	Uncharacterized protein (Fragment)	Eukaryota:Viridiplantae:Streptophyta:Embryophyta:Tracheophyta:Spermatophyta:Magnoliophyta:eudicotyledons:Gunneridae:Pentapetalae:rosids:fabids:Fabales:Fabaceae:Papilionoideae:Phaseoleae:Glycine:Soja:Glycine soja	-	-	GO:0003676;GO:0008270
113	TPM1	tdn_140636	general cell functions	6	general cell functions, DNA replication, recombination, repair	8.82574	Tp57577_TGAC_v2_gene27273	Tp57577_TGAC_v2_mRNA28209.v2	KOG1496 - Malate dehydrogenase	Medtr8g005980.1	cytoplasmic-like malate dehydrogenase, Differentially downregulated in nodules in sym cond vs. roots.sym cond comparison Coexpressed with genes in leaf specific coexpression subnetwork	Medicago truncatula	AT5G43330.1	Lactate/malate dehydrogenase family protein	AT5G43330	predicted to encode a cytosolic malate dehydrogenase. The mRNA is cell-to-cell mobile	C-NAD-MDH2, CYTOSOLIC-NAD-DEPENDENT MALATE DEHYDROGENASE 2	-	Replication factor-A carboxy-terminal domain protein	Eukaryota:Viridiplantae:Streptophyta:Embryophyta:Tracheophyta:Spermatophyta:Magnoliophyta:eudicotyledons:Gunneridae:Pentapetalae:rosids:fabids:Fabales:Fabaceae:Papilionoideae:Trifolieae:Medicago:Medicago truncatula	-	-	-
114	TPM1	tdn_154158	general cell functions	6	general cell functions, ubiquitin	8.86428	Tp57577_TGAC_v2_gene38190	Tp57577_TGAC_v2_mRNA39482.v2	PTHR11102 - SEL-1-LIKE PROTEIN	Medtr3g114970.2	ubiquitin-protein ligase	Medicago truncatula	AT5G55150.1	Protein of unknown function (DUF295), Differentially upregulated in urea leaf vs. roots comparison	AT5G55150	F-box SKIP23-like protein (DUF295);(source:Araport11)	na	-	Ubiquitin-protein ligase	Eukaryota:Viridiplantae:Streptophyta:Embryophyta:Tracheophyta:Spermatophyta:Magnoliophyta:eudicotyledons:Gunneridae:Pentapetalae:rosids:fabids:Fabales:Fabaceae:Papilionoideae:Trifolieae:Medicago:Medicago truncatula	-	-	GO:0016874
115	TPM1	tdn_65187	transposon	3	transposon	9.07934	Tp57577_TGAC_v2_gene29120	Tp57577_TGAC_v2_mRNA30115.v2	PF00078//PF00079//PF13966 - Reverse transcriptase (RNA-dependent DNA polymerase) (RVT_1) // Serpin (serine protease inhibitor) (Serpin) // zinc-binding in reverse transcriptase (zf-RVT)	Prupe.4G011200.1	PF00078//PF03372//PF13966 - Reverse transcriptase (RNA-dependent DNA polymerase) (RVT_1) // Endonuclease/Exonuclease/phosphatase family (Exo_endo_phos) // zinc-binding in reverse transcriptase (zf-RVT)	Prunus persica	AT4G29090.1	Ribonuclease H-like superfamily protein	AT4G29090	Ribonuclease H-like superfamily protein;(source:Araport11)	na	-	Serpin-ZX	Eukaryota:Viridiplantae:Streptophyta:Embryophyta:Tracheophyta:Spermatophyta:Magnoliophyta:eudicotyledons:Gunneridae:Pentapetalae:rosids:malvids:Brassicales:Brassicaceae:Camelineae:Arabidopsis:Arabidopsis thaliana	-	-	GO:0004867;GO:0004869;GO:0005615;GO:0005737;GO:0048046
116	TPM1	tdn_100956	metabolism	2	metabolism, energy metabolism	9.24577	Tp57577_TGAC_v2_gene9235	Tp57577_TGAC_v2_mRNA9542.v2	3.6.3.6 - Proton-exporting ATPase / Proton-translocating P-type ATPase	Carubv10008027m	PTHR24093:SF257 - ATPASE 6, PLASMA MEMBRANE-TYPE	Capsella rubella	AT4G30190.2	H(+)-ATPase 2	AT4G30190	belongs to the P-type ATPase superfamily of cation-transporting ATPases, pumps protons out of the cell, generating a proton gradient that drives the active transport of nutrients by proton symport. has two autoinhibitory regions within the C-terminal dom	AHA2, H(+)-ATPASE 2, HA2, PLASMA MEMBRANE PROTON ATPASE 2, PMA2	-	Plasma membrane ATPase 4	Eukaryota:Viridiplantae:Streptophyta:Embryophyta:Tracheophyta:Spermatophyta:Magnoliophyta:eudicotyledons:Gunneridae:Pentapetalae:asterids:lamiids:Solanales:Solanaceae:Nicotianoideae:Nicotianeae:Nicotiana:Nicotiana plumbaginifolia	PMA4	3.6.3.6	GO:0005524;GO:0005886;GO:0006754;GO:0008553;GO:0016021;GO:0046872
117	TPM1	k63_21505	biotic stress	9	biotic stress, pathogen defense/resistance	9.29446	Tp57577_TGAC_v2_gene18813	Tp57577_TGAC_v2_mRNA19467.v2	PTHR23155//PTHR23155:SF414 - LEUCINE-RICH REPEAT-CONTAINING PROTEIN // SUBFAMILY NOT NAMED	Medtr3g022400.1	disease resistance protein (CC-NBS-LRR class) family protein, Coexpressed with genes in leaf specific coexpression subnetwork	Medicago truncatula	AT3G14470.1	NB-ARC domain-containing disease resistance protein	AT3G14470	NB-ARC domain-containing disease resistance protein;(source:Araport11)	na	-	Putative disease resistance RPP13-like protein 1	Eukaryota:Viridiplantae:Streptophyta:Embryophyta:Tracheophyta:Spermatophyta:Magnoliophyta:eudicotyledons:Gunneridae:Pentapetalae:rosids:malvids:Brassicales:Brassicaceae:Camelineae:Arabidopsis:Arabidopsis thaliana	RPPL1	-	GO:0005524;GO:0006952;GO:0043531
118	TPM1	tdn_142681	secondary metabolite biosynthesis	3	secondary metabolite biosynthesis, flavonoid biosynthesis	9.32141	Tp57577_TGAC_v2_gene14974	Tp57577_TGAC_v2_mRNA15473.v2	2.4.1.115 - Anthocyanidin 3-O-glucosyltransferase / Uridine diphosphoglucose-anthocyanidin 3-O-glucosyltransferase	Medtr8g074550.1	UDP-glucosyltransferase family protein	Medicago truncatula	AT2G18570.1	UDP-Glycosyltransferase superfamily protein	AT2G18570	UDP-Glycosyltransferase superfamily protein;(source:Araport11)	na	-	Anthocyanidin 3-O-glucosyltransferase 5	Eukaryota:Viridiplantae:Streptophyta:Embryophyta:Tracheophyta:Spermatophyta:Magnoliophyta:eudicotyledons:Gunneridae:Pentapetalae:rosids:fabids:Malpighiales:Euphorbiaceae:Crotonoideae:Manihoteae:Manihot:Manihot esculenta	GT5	2.4.1.115	GO:0009718;GO:0047213
119	TPM1	k45_6120	na	10	na	9.61009	Tp57577_TGAC_v2_gene2115	Tp57577_TGAC_v2_mRNA2166.v2	na	Medtr2g007510.1	hypothetical protein	Medicago truncatula	na	na	na	na	na	-	Uncharacterized protein	Eukaryota:Viridiplantae:Streptophyta:Embryophyta:Tracheophyta:Spermatophyta:Magnoliophyta:eudicotyledons:Gunneridae:Pentapetalae:rosids:fabids:Fabales:Fabaceae:Papilionoideae:Phaseoleae:Glycine:Soja:Glycine max	-	-	GO:0016021
120	TPM1	tdn_52922	na	10	na	10.1144	Tp57577_TGAC_v2_gene39922	Tp57577_TGAC_v2_mRNA41271.v2	PF03732//PF07727 - Retrotransposon gag protein (Retrotrans_gag) // Reverse transcriptase (RNA-dependent DNA polymerase) (RVT_2)	mrna20290.1-v1.0-hybrid	PF00665//PF03732//PF07727//PF13976 - Integrase core domain (rve) // Retrotransposon gag protein (Retrotrans_gag) // Reverse transcriptase (RNA-dependent DNA polymerase) (RVT_2) // GAG-pre-integrase domain (gag_pre-integrs)	Fragaria vesca	AT1G21280.1	PF03732 - Retrotransposon gag protein (Retrotrans_gag)	AT1G21280	Copia-like polyprotein/retrotransposon;(source:Araport11)	na	-	Uncharacterized protein (Fragment)	Eukaryota:Viridiplantae:Streptophyta:Embryophyta:Tracheophyta:Spermatophyta:Magnoliophyta:eudicotyledons:Gunneridae:Pentapetalae:rosids:fabids:Fabales:Fabaceae:Papilionoideae:Phaseoleae:Glycine:Soja:Glycine soja	-	-	-
121	TPM1	tdn_65185	biotic stress	9	biotic stress, protase inhibitor	10.8967	XLOC_017198	-	na	na	na	na	na	na	na	na	na	-	Serpin-ZX	Eukaryota:Viridiplantae:Streptophyta:Embryophyta:Tracheophyta:Spermatophyta:Magnoliophyta:Liliopsida:Poales:Poaceae:BOP clade:Pooideae:Triticodae:Triticeae:Hordeinae:Hordeum:Hordeum vulgare	PAZX	-	GO:0004867;GO:0005615
122	TPM1	tdn_109277	transcription	3	transcription factor, biotic stress, plant defense	11.6637	Tp57577_TGAC_v2_gene28597	Tp57577_TGAC_v2_mRNA29560.v2	PTHR23155//PTHR23155:SF562 - LEUCINE-RICH REPEAT-CONTAINING PROTEIN // SUBFAMILY NOT NAMED	Medtr5g028610.1	disease resistance protein (CC-NBS-LRR class) family protein	Medicago truncatula	AT3G14460.1	LRR and NB-ARC domains-containing disease resistance protein	AT3G14460	LRR and NB-ARC domains-containing disease resistance protein;(source:Araport11)	na	WRKY	Disease resistance protein RGA2	Eukaryota:Viridiplantae:Streptophyta:Embryophyta:Tracheophyta:Spermatophyta:Magnoliophyta:eudicotyledons:Gunneridae:Pentapetalae:asterids:lamiids:Solanales:Solanaceae:Solanoideae:Solaneae:Solanum:Solanum bulbocastanum	RGA2	-	GO:0005524;GO:0006952;GO:0043531

## Sheet: Top_20
G top 20						Based on Pfam, Panther, Kog
ID	Pattern	Contig ID	log2FoldChange	class	Gene name T. Pratnese	description T.pratense (phytozome)	Next homologe gen name	next homologe species name	next homologe gen description (phytozome)	A. thaliana homologe gene name (Tair)	A. thaliana homologe locus name (Phytozome)	A. thaliana homologe gene description (Tair)
1	GHNM	tdn_99733	-9.47914	growth	Tp57577_TGAC_v2_mRNA4544.v2	-	Medtr4g029550.1	M. Truncatula	extensin-like repeat protein	-	-	-
2	GHNM	k41_54584	-6.2613	biotic stress	Tp57577_TGAC_v2_mRNA28349.v2	exo70 exocyst complex subunit (Exo70) // WRKY DNA -binding domain (WRKY)	Medtr5g073620.1	M. Truncatula	exocyst subunit exo70 family protein	ATEXO70B1	AT5G58430	exocyst subunit exo70 family protein B1
3	GHNM	tdn_92791	-5.53323	abiotic/biotic stress	Tp57577_TGAC_v2_mRNA20498.v2	calcium-dependent protein kinase 1-related	Medtr1g041150.1	M. Truncatula	calmodulin-domain kinase CDPK protein	ATCPK1	AT5G04870	calcium dependent protein kinase 1
4	GHNM	k41_130218	-5.46817	-	-	-	-	-	-	-	-	-
5	GHNM	tdn_53091	-4.76816	phyothormone	Tp57577_TGAC_v2_mRNA39912.v2	-	Medtr4g010250.1	M. Truncatula	TPR repeat protein	-	AT5G20190	Tetratricopeptide repeat (TPR)-like superfamily protein
6	GHNM	tgg_43136	-4.40552	transcription	Tp57577_TGAC_v2_mRNA29629.v2	-	Medtr4g098630.1	M. Truncatula	NAC transcription factor-like protein	ANAC071	AT4G17980	NAC domain containing protein 71
7	GHNM	tdn_141837	-4.2907	abiotic stress	Tp57577_TGAC_v2_mRNA760.v2	glucose-6-phosphate/phosphate translocator 1, chloroplastic related	Medtr2g022700.1	M. Truncatula	glucose-6-phosphate/phosphate translocator-like protein	ATGPT2	AT1G61800	glucose-6-phosphate/phosphate translocator 2
8	GHNM	tdn_40997	-4.18657	abiotic stress	Tp57577_TGAC_v2_mRNA25718.v2	heat shock 70 kda protein 5	Medtr4g130540.1	M. Truncatula	heat shock 70 kDa protein	HSP70B	AT1G16030	heat shock protein 70B
9	GHNM	k71_5292	-4.11894	biotic stress	Tp57577_TGAC_v2_mRNA23166.v2	legume lectin domain (Lectin_legB)	Medtr0163s0020.1	M. Truncatula	legume lectin beta domain protein	LECRK-IX.1	AT5G10530	concanavalin A-like lectin protein kinase family protein
10	GHNM	k59_6358	-3.87283	growth	Tp57577_TGAC_v2_mRNA12337.v2	pollen allergen (Pollen_allerg_1) // rare lipoprotein A (RlpA)-like double-psi beta-barrel (DPBB_1)	Medtr3g435430.1	M. Truncatula	expansin A10	ATEXP15	AT2G03090	expansin A15
11	GHM	tdn_86219	7.98586	biotic stress	Tp57577_TGAC_v2_mRNA29036.v2	beta-glucosidase, lactase phlorizinhydrolase, and related proteins	Medtr4g066210.1	M. Truncatula	cyanogenic beta-glucosidase, putative	BGLU12	AT5G42260	beta glucosidase 12
12	GHM	k23_115785	7.98884	abiotic stress	Tp57577_TGAC_v2_mRNA22071.v2	heat shock protein 90 HSP90 co-chaperone AHA-1	Glyma.01G001000.1	G. max	heat shock protein 90 HSP90 co-chaperone AHA-1	-	AT5G58110	chaperone binding;ATPase activators
13	GHM	tdn_91159	8.1298	biotic stress	Tp57577_TGAC_v2_mRNA7745.v2	plant invertase/pectin methylesterase inhibitor subfamily protein	Medtr4g035870.1	M. Truncatula	plant invertase/pectin methylesterase inhibitor	-	AT5G62360	plant invertase/pectin methylesterase inhibitor superfamily protein
14	GHM	k65_43517	8.29251	phyothormone	Tp57577_TGAC_v2_mRNA6281.v2	amidase / acylase	Medtr1g082750.1	M. Truncatula	translocon at the outer membrane ofs-like protein	ATAMI1	AT1G08980	amidase 1
15	GHM	tgg_18067	8.38369	-	Tp57577_TGAC_v2_mRNA32019.v2	-	-	-	-	-	-	-
16	GHM	k61_38813	8.97887	-	-	-	-	-	-	-	-	-
17	GHM	k49_82496	9.04038	abiotic/biotic stress	Tp57577_TGAC_v2_mRNA37976.v2	-	Glyma.06G268800.1	Glycine max	PPR repeat (PPR) // PPR repeat family (PPR_2)	-	AT4G04790	tetratricopeptide repeat (TPR)-like superfamily protein
18	GHM	k67_38815	9.13487	biotic stress	Tp57577_TGAC_v2_mRNA41666.v2	chintase	Medtr0062s0020.1	M. Truncatula	glycoside hydrolase family 18 protein	-	-	-
19	GHM	k45_11164	9.56101	transcription	Tp57577_TGAC_v2_mRNA29953.v2	ataxin-2 C-terminal region (PAM2)	Medtr3g092510.1	M. Truncatula	CTC-interacting domain protein	ATRBP37	AT4G10610	CTC-interacting domain 12
20	GHM	tdn_25484	9.61133	growth	Tp57577_TGAC_v2_mRNA13093.v2	-	Phvul.006G033800.1	Phaseolus vulgaris	xyloglucan-specific endo-beta-1,4-glucanase / xyloglucanendohydrolase	-	-	-
fa top 20
ID	Pattern	Contig ID	log2FoldChange	class	Gene name T. Pratnese	description T.pratense (phytozome)	Next homologe gen name	next homologe species name	next homologe gen description (phytozome)	A. thaliana homologe gene name (Tair)	A. thaliana homologe locus name (Phytozome)	A. thaliana homologe gene description (Tair)
1	TPNM2	k33_17052	-8.98764	biotic stress	Tp57577_TGAC_v2_mRNA21474.v2	cysteine protease-like protein-related	Medtr4g079440.1	M. Truncatula	papain family cysteine protease	na	AT1G06260	Cysteine proteinases superfamily protein
2	TPNM2	k43_111792	-8.75166	biotic stress	Tp57577_TGAC_v2_mRNA26333.v2	o-methyltransferase-related	Medtr8g101900.1	M. Truncatula	caffeoyl-CoA O-methyltransferase	CCOAOMT7	AT4G26220	S-adenosyl-L-methionine-dependent methyltransferases superfamily protein
3	TPNM2	tdn_34568	-8.63539	-	Tp57577_TGAC_v2_mRNA9104.v2	-	Glyma.13G061800.1	G. max	-	-	AT5G39530	-
4	TPNM2	tdn_49640	-8.63147	-	-	-	-	-	-	-	-	-
5	TPNM2	tdn_58745	-8.52674	biotic stress	Tp57577_TGAC_v2_mRNA20190.v2	GDSL esterase/lipase EXL1-related	Medtr8g075200.1	M. Truncatula	GDSL-like lipase/acylhydrolase	-	AT1G75900	GDSL-like Lipase/Acylhydrolase superfamily protein
6	TPNM2	tdn_47209	-8.49488	growth	Tp57577_TGAC_v2_mRNA10703.v2	-	Medtr1g053315.1	M. Truncatula	HXXXD-type acyl-transferase family protein	-	AT1G03390	HXXXD-type acyl-transferase family protein
7	TPNM2	tdn_48478	-8.42709	biotic stress	Tp57577_TGAC_v2_mRNA19516.v2	leucine-rich repeat-containing protein	Medtr2g099020.1	M. Truncatula	LRR receptor-like kinase family protein	-	AT3G59510	Leucine-rich repeat (LRR) family protein
8	TPNM2	k41_17597	-8.3815	growth	Tp57577_TGAC_v2_mRNA8526.v2	caffeic acid 3-O-methyltransferase	Medtr1g036490.1	M. Truncatula	caffeic acid O-methyltransferase	ATCOMT, ATOMT1	AT5G54160	O-methyltransferase 1
9	TPNM2	k51_82581	-8.21369	growth	Tp57577_TGAC_v2_mRNA23127.v2	3-ketoacyl-COA synthase 20-related	Medtr2g436480.1	M. Truncatula	3-ketoacyl-CoA synthase-like protein	KCS21	AT5G49070	3-ketoacyl-CoA synthase 21
10	TPNM2	tdn_82424	-8.14383	growth	Tp57577_TGAC_v2_mRNA17103.v2	3-ketoacyl-COA-synthase 15	Medtr2g013740.1	M. Truncatula	3-ketoacyl-CoA synthase-like protein	KCS10	AT2G26250	3-ketoacyl-CoA synthase 10
11	TPM2	k49_380	7.52448	development	Tp57577_TGAC_v2_mRNA37185.v2	BED zinc finger (zf-BED) // hAT family C-terminal dimerisation region (Dimer_Tnp_hAT)	SapurV1A.0885s0040.1	Salix purpurea	HAT family dimerization domain protein, putative	DAYSLEEPER	AT3G42170	BED zinc finger ;hAT family dimerisation domain
12	TPM2	tdn_49869	7.5726	-	-	-	-	-	-	-	-	-
13	TPM2	tdn_54983	7.67707	-	-	-	-	-	-	-	-	-
14	TPM2	k37_9029	7.81097	-	-	-	-	-	-	-	-	-
15	TPM2	k45_6120	8.38837	-	Tp57577_TGAC_v2_mRNA2166.v2	-	Medtr2g007510.1	M. Truncatula	-	-	-	-
16	TPM2	k71_23808	8.39817	development	Tp57577_TGAC_v2_mRNA14131.v2	B3 domain-containing protein REM16	Medtr1g021320.1	M. Truncatula	plant-specific B3-DNA-binding domain protein	-	AT4G33280	AP2/B3-like transcriptional factor family protein
17	TPM2	k59_3541	8.42038	development	Tp57577_TGAC_v2_mRNA34193.v2	Cytochrome P450 CYP2 subfamily	Medtr4g089030.1	M. Truncatula	cytochrome P450 family 71 protein	CYP71A26	AT3G48270	cytochrome P450, family 71, subfamily A, polypeptide 26
18	TPM2	k59_360	8.64268	metabolism	Tp57577_TGAC_v2_mRNA21875.v2	pyruvat kinase	Lus10012445	Linum usitatissimum	pyruvat kinase	-	AT1G50020	-
19	TPM2	k53_38903	8.97508	abiotic stress	Tp57577_TGAC_v2_mRNA37328.v2	-	Medtr8g063190.1	M. Truncatula	-	PRIN2	AT1G10522	-
20	TPM2	tdn_129978	9.63725	-	Tp57577_TGAC_v2_mRNA9318.v2	EMB	Medtr7g062280.1	M. Truncatula	-	-	AT5G01140	-
Fb top 20
ID	Pattern	Contig ID	log2FoldChange	class	Gene name T. Pratnese	description T.pratense (phytozome)	Next homologe gen name	next homologe species name	next homologe gen description (phytozome)	A. thaliana homologe gene name (Tair)	A. thaliana homologe locus name (Phytozome)	A. thaliana homologe gene description (Tair)
1	TPNM3	tdn_100726	-9.37251	biotic stress	Tp57577_TGAC_v2_mRNA24659.v2	Isoflavone 3'-hydroxylase	Medtr4g094772.1	M. Truncatula	cytochrome P450 family 81 protein	member of CYP81D	AT4G37340	cytochrome P450, family 81, subfamily D, polypeptide 3
2	TPNM3	tgg_49631	-7.98842	biotic stress	Tp57577_TGAC_v2_mRNA37846.v2	leucine rich repeat (LRR_1) // leucine rich repeat N-terminal domain (LRRNT_2) // leucine rich repeat (LRR_8)	Medtr6g034470.1	M. Truncatula	receptor-like protein	-	AT2G34930	disease resistance family protein / LRR family protein
3	TPNM3	tdn_152262	-7.89142	-	-	-	-	-	-	-	-	-
4	TPNM3	tdn_56712	-7.88703	biotic stress	Tp57577_TGAC_v2_mRNA30556.v2	leucine-rich-repeat-containing protein	Medtr8g027540.1	M. Truncatula	NBS-LRR type disease resistance protein	-	-	-
5	TPNM3	tdn_87762	-7.85386	biotic stress	Tp57577_TGAC_v2_mRNA10533.v2	metacaspase-2	Medtr7g451400.1	M. Truncatula	metacaspase-like protein	ATMCP1B, ATMCPB1	AT1G02170	metacaspase 1
6	TPNM3	tdn_86129	-7.05308	general cell functions	Tp57577_TGAC_v2_mRNA10207.v2	DNA-directed RNA polymerase V subunit 5C	Glyma.11G154500.1	G. max	DNA-DIRECTED RNA POLYMERASE V SUBUNIT 5C	RPB5E	AT3G54490	RNA polymerase II fifth largest subunit, E
7	TPNM3	k55_46241	-6.91683	growth	Tp57577_TGAC_v2_mRNA31452.v2	histone H4 (H4)	Medtr4g128150.1	M. Truncatula	core histone H2A/H2B/H3/H4	histone 4	AT2G28740	histone H4
8	TPNM3	tdn_55533	-6.21359	abiotic stress	Tp57577_TGAC_v2_mRNA39263.v2	exportin-1 (XPO1, CRM1)	Medtr5g007790.1	M. Truncatula	chromosome region maintenance protein 1/exportin	ATCRM1, ATXPO1	AT5G17020	exportin 1A
9	TPNM3	tgg_51443	-4.73134	growth	Tp57577_TGAC_v2_mRNA37076.v2	coniferyl-alcohol glucosyltransferase (UGT72E)	Medtr5g019580.2	M. Truncatula	UDP-glucosyltransferase family protein	UGT72E2	AT5G66690	UDP-Glycosyltransferase superfamily protein
10	TPNM3	tdn_136706	-4.72956	-	-	-	-	-	-	-	-	-
11	TPM1	tdn_140636	8.82574	general cell functions	Tp57577_TGAC_v2_mRNA28209.v2	Malate dehydrogenase	Medtr8g005980.1	M. Truncatula	cytoplasmic-like malate dehydrogenase	C-NAD-MDH2	AT5G43330	Lactate/malate dehydrogenase family protein
12	TPM1	tdn_154158	8.86428	general cell functions	Tp57577_TGAC_v2_mRNA39482.v2	SEL-1-like protein	Medtr3g114970.2	M. Truncatula	ubiquitin-protein ligase	-	AT5G55150	-
13	TPM1	tdn_65187	9.07934	transposon	Tp57577_TGAC_v2_mRNA30115.v2	Reverse transcriptase (RNA-dependent DNA polymerase) (RVT_1) // Serpin (serine protease inhibitor) (Serpin) // zinc-binding in reverse transcriptase (zf-RVT)	Prupe.4G011200.1	Prunus persica	Reverse transcriptase (RNA-dependent DNA polymerase) (RVT_1) // Endonuclease/Exonuclease/phosphatase family (Exo_endo_phos) // zinc-binding in reverse transcriptase (zf-RVT)	-	AT4G29090	ribonuclease H-like superfamily protein
14	TPM1	tdn_100956	9.24577	metabolism	Tp57577_TGAC_v2_mRNA9542.v2	proton-exporting ATPase /proton-translocating P-type ATPase	Carubv10008027m	Capsella rubella	ATPASE 6, plasma membrane-type	AHA2, H(+)-ATPASE 2	AT4G30190	H(+)-ATPase 2
15	TPM1	k63_21505	9.29446	biotic stress	Tp57577_TGAC_v2_mRNA19467.v2	leucine-rich-repeat-containing protein	Medtr3g022400.1	M. Truncatula	disease resistance protein (CC-NBS-LRR class) family protein	-	AT3G14470	NB-ARC domain-containing disease resistance protein
16	TPM1	tdn_142681	9.32141	secondary metabolite biosynthesis	Tp57577_TGAC_v2_mRNA15473.v2	anthocyanidin 3-O-glucosyltransferase / uridine diphosphoglucose-anthocyanidin 3-O-glucosyltransferase	Medtr8g074550.1	M. Truncatula	UDP-glucosyltransferase family protein	-	AT2G18570	UDP-Glycosyltransferase superfamily protein
17	TPM1	k45_6120	9.61009	-	Tp57577_TGAC_v2_mRNA2166.v2	-	Medtr2g007510.1	M. Truncatula	-	-	-	-
18	TPM1	tdn_52922	10.1144	-	Tp57577_TGAC_v2_mRNA41271.v2	retrotransposon gag protein (Retrotrans_gag) // reverse transcriptase (RNA-dependent DNA polymerase) (RVT_2)	mrna20290.1-v1.0-hybrid	Fragaria vesca	Integrase core domain (rve) // Retrotransposon gag protein (Retrotrans_gag) // Reverse transcriptase (RNA-dependent DNA polymerase) (RVT_2) // GAG-pre-integrase domain (gag_pre-integrs)	-	AT1G21280	Retrotransposon gag protein (Retrotrans_gag)
19	TPM1	tdn_65185	10.8967	-	-	-	-	-	-	-	-	-
20	TPM1	tdn_109277	11.6637	transcription	Tp57577_TGAC_v2_mRNA29560.v2	leucine-rich-repeat-containing protein	Medtr5g028610.1	M. Truncatula	disease resistance protein (CC-NBS-LRR class) family protein	na	AT3G14460	LRR and NB-ARC domains-containing disease resistance protein
