# Supplementary material for: Transcriptome analysis reveals major transcriptional changes during regrowth after mowing of red clover (Trifolium pratense)
Source: BMC Plant Biol. 2021 Feb 15;21:95. doi: 10.1186/s12870-021-02867-0 (PMC7885512; doi:10.1186/s12870-021-02867-0)
Supplement: Supplementary file 10 — Additional file 10: Table S16. TPM values for T. pratense transcripts. [file 12870_2021_2867_MOESM10_ESM.csv]

	TPGHM1a	TPGHM1b	TPGHNM1a	TPGHNM1b	TPM1a	TPM1b	TPM2a	TPM2b	TPNM2a	TPNM2b	TPNM3a	TPNM3b
tgg_21890	522.00	196.00	129.00	445.00	403.00	52.00	149.00	502.00	298.00	528.00	895.00	626.00
tdn_170812	917.73	687.54	453.45	786.56	450.27	181.31	474.34	664.27	600.57	867.92	1096.16	819.13
k45_70751	0.00	7.00	0.00	26.00	11.00	6.00	0.00	0.00	0.00	0.00	52.00	17.00
tgg_66864	1997.00	1821.00	1347.00	1995.00	2431.00	604.00	1259.00	1822.00	1460.00	2342.00	2870.00	1824.00
tdn_83916	377.00	305.00	179.00	274.00	479.00	111.00	331.00	407.00	592.00	542.00	695.00	597.00
k23_41870	0.00	0.00	2.00	0.00	0.00	2.00	0.00	0.00	4.00	0.00	0.00	0.00
tdn_143608	523.00	627.00	384.00	409.00	591.00	146.00	357.00	394.00	430.00	736.00	596.00	512.00
k27_101184	0.00	0.00	1.00	0.00	0.00	3.00	0.00	0.00	18.00	58.00	6.00	16.00
tgg_10247	3.00	0.00	7.00	1.00	5.00	5.00	56.00	58.00	8.00	13.99	102.00	9.00
tdn_158174	1147.00	750.00	812.00	668.00	424.00	153.00	346.00	490.00	724.00	1115.00	882.00	875.00
k67_9683	338.00	311.00	261.00	338.00	305.00	109.00	205.00	278.00	282.00	345.00	520.00	385.00
tdn_170739	126.50	143.26	110.00	88.48	101.85	45.12	77.25	120.64	48.68	124.52	207.65	77.05
tdn_138668	3007.59	2327.26	795.21	1275.30	2831.48	1060.71	2703.76	4624.37	4100.69	4271.57	7509.04	6881.92
tdn_175982	60.93	64.80	31.68	62.17	75.48	14.22	46.96	72.02	44.15	53.12	39.93	7.00
tdn_104415	241.00	211.00	156.00	248.00	206.00	67.00	124.00	270.00	222.00	435.00	403.00	301.00
tdn_123787	705.41	183.00	36.00	151.00	370.80	176.00	283.04	509.47	1038.02	439.00	1051.91	1341.00
k75_4709	576.65	663.48	676.87	675.17	473.82	224.19	369.96	694.00	752.10	1129.13	852.08	953.30
tdn_99515	0.00	0.00	0.00	0.00	8.86	35.48	41.01	46.25	26.29	24.19	44.19	131.81
tdn_68555	131.00	271.00	143.00	210.00	70.00	45.00	38.00	51.00	40.00	103.00	52.00	83.00
tdn_94456	189.00	116.00	57.00	80.00	210.00	52.00	107.00	129.00	109.00	238.00	320.00	202.00
k63_30543	0.00	0.00	0.00	0.00	24.66	5.00	2.00	2.00	2.00	0.00	14.00	11.00
k45_65164	16.00	30.00	17.00	11.00	20.00	13.00	6.00	17.00	3.00	30.00	26.00	26.00
tdn_64552	72.00	13.00	37.00	30.00	62.00	17.00	48.00	116.00	75.00	189.00	142.00	149.00
tdn_55264	17.00	2.00	10.00	32.00	13.00	13.00	4.00	11.00	0.00	13.00	42.00	9.00
tdn_173027	4.21	8.92	18.27	40.29	0.00	3.63	0.00	8.83	17.41	43.12	10.18	71.82
tdn_21686	0.00	0.00	0.00	0.00	25.00	16.00	0.00	0.00	0.00	0.00	6.00	15.00
tgg_15303	121.54	116.49	150.76	87.58	148.21	92.81	57.00	85.00	54.13	126.21	157.68	230.99
tdn_88817	86.00	38.00	89.00	110.00	30.00	18.00	38.00	40.00	56.00	46.00	105.00	58.00
k71_8182	594.18	594.42	534.86	781.41	883.85	221.82	510.97	777.68	573.06	807.22	1012.31	638.06
k43_22105	70.00	11.43	29.00	44.00	19.00	10.00	36.00	0.00	13.00	34.00	66.00	57.00
tdn_88297	1050.00	703.00	295.00	417.00	1231.00	278.00	1273.00	1779.00	1519.00	1510.00	2742.00	2157.00
tdn_76903	1191.00	875.00	1183.00	1414.00	849.00	247.00	437.00	651.00	600.00	979.00	988.00	976.00
tdn_121093	96.00	65.00	78.00	100.00	274.00	62.00	170.00	167.00	261.00	243.00	458.00	408.00
tgg_59725	463.00	413.00	423.00	428.00	411.00	154.00	420.00	582.00	394.00	672.00	556.00	466.00
tdn_106511	141.11	76.02	63.43	133.01	166.04	53.68	39.16	75.00	132.00	110.08	150.42	199.53
tdn_107218	913.00	979.00	969.00	1265.00	1023.00	437.00	654.00	1059.00	424.00	965.00	1043.00	716.00
tdn_23627	0.00	0.00	0.00	0.00	0.00	0.00	0.00	0.00	18.00	0.00	0.00	0.00
tdn_82164	0.00	0.00	0.00	0.00	23.51	8.00	15.00	11.68	6.00	0.00	18.00	76.00
tdn_54133	0.00	0.00	0.00	0.00	8.00	1.00	5.00	13.00	35.00	7.00	1.00	11.00
tdn_40878	0.00	0.00	0.00	0.00	3.00	5.00	0.00	2.00	4.00	20.00	12.00	11.00
tdn_150716	722.95	551.60	587.87	814.16	483.53	135.48	236.17	494.52	388.45	457.62	628.31	517.98
tdn_90836	238.00	183.00	150.00	184.00	221.00	47.00	128.00	181.00	269.00	126.00	287.00	206.00
tdn_164828	0.00	0.00	0.00	0.00	39.51	48.67	9.89	15.01	83.48	14.00	24.96	51.42
tdn_168630	2724.38	971.84	793.21	2417.53	2353.35	2030.32	1543.10	1784.82	1805.37	1667.66	3637.51	7030.03
k37_29787	0.00	0.00	0.00	0.89	0.00	0.00	0.00	0.00	0.00	0.00	0.00	1.19
tdn_63161	1710.00	1662.00	1561.00	1537.00	3094.00	887.00	1828.00	2443.00	2001.00	2309.00	3070.00	2166.00
k69_13056	483.00	537.00	509.00	505.00	786.00	197.00	514.00	902.00	592.00	827.00	1007.00	945.00
k55_3106	126.00	94.00	41.00	66.00	198.00	47.00	130.00	175.00	111.00	245.00	310.00	213.00
k19_205778	0.00	0.00	0.00	0.00	3.00	0.00	0.00	8.00	7.00	0.00	2.00	1.00
tgg_59338	428.19	383.69	259.12	353.04	56.46	45.06	69.31	111.85	67.75	142.16	158.18	142.03
tdn_90508	6.00	9.00	1.00	0.00	0.00	4.00	0.00	0.00	4.00	0.00	11.00	0.00
tdn_72391	4.00	15.73	4.00	3.00	4.00	1.00	0.00	12.00	2.00	10.00	0.00	7.74
k21_203063	0.00	0.00	0.00	0.00	0.00	0.00	0.00	0.00	5.00	20.00	0.00	0.00
k39_80201	0.00	0.00	0.00	0.00	0.00	0.00	27.00	0.00	0.00	0.00	0.00	53.00
tdn_136363	811.00	692.00	484.00	706.00	649.00	233.00	581.00	733.00	735.00	938.00	1355.00	943.00
k73_11342	310.00	247.00	192.00	217.00	302.00	74.00	126.00	231.00	183.00	140.00	394.00	397.00
k67_9568	160.18	64.02	265.66	139.08	217.74	11.23	173.98	102.00	37.66	94.02	75.22	104.26
tdn_146606	250.00	199.00	142.00	158.00	263.00	84.00	163.00	365.00	206.00	257.00	352.00	247.00
tdn_48944	1.00	0.00	0.00	0.00	0.00	1.00	0.00	9.00	0.00	19.00	0.00	27.00
k33_71655	6.00	3.98	0.00	0.00	2.99	1.00	3.00	2.00	3.00	0.00	9.95	0.00
tdn_42961	0.00	0.00	0.00	0.00	3.00	1.00	3.00	10.00	2.00	0.00	5.00	19.00
k47_50261	0.00	0.00	1.00	0.00	0.00	0.00	0.00	8.00	0.00	0.00	1.00	0.00
tdn_91960	4185.00	4644.00	6609.00	7636.00	4111.00	1342.00	2476.00	3677.00	3364.00	5210.00	7397.00	5206.00
tdn_167318	3343.00	2554.00	2024.00	2657.00	1780.00	660.00	984.00	1758.00	1310.00	2135.00	2739.00	2011.00
tdn_71942	203.00	135.00	246.00	276.00	207.00	66.00	125.00	110.00	192.00	226.00	296.00	211.00
k61_9951	418.00	407.00	357.00	358.00	360.00	158.00	225.00	503.00	379.00	536.00	713.00	540.00
tdn_58160	0.00	0.00	0.00	0.00	2.00	1.00	0.00	8.00	12.00	26.63	10.00	7.00
tdn_126853	592.50	624.35	411.23	452.67	499.70	195.97	366.81	872.39	631.19	1056.45	799.14	922.48
k19_104690	0.00	0.00	0.00	0.00	0.00	2.00	6.00	0.00	16.00	0.00	0.00	0.00
tdn_163841	821.00	590.00	597.00	1028.00	387.00	116.00	252.00	371.00	245.00	601.00	985.00	671.00
k75_18211	160.00	113.00	313.00	395.00	283.00	75.00	52.00	87.00	98.00	196.00	241.00	132.00
k21_116615	0.00	0.00	0.00	0.00	0.00	1.00	4.00	0.00	3.00	0.00	8.00	33.00
tdn_87639	0.00	0.00	0.00	0.00	0.00	0.00	0.00	0.00	5.00	11.00	8.00	0.00
tgg_17688	94.67	37.50	46.89	162.62	63.00	10.42	22.00	54.00	37.00	57.99	91.28	79.63
k33_39899	0.00	0.00	0.00	0.00	0.00	0.00	0.00	0.00	0.00	0.87	8.00	0.00
tdn_145841	570.00	472.00	393.00	516.00	567.00	182.00	267.00	448.00	363.00	600.00	658.00	541.00
tdn_135910	9.41	240.71	55.23	24.96	260.73	184.54	256.79	735.63	1010.91	375.42	148.09	6.86
tdn_94788	813.00	773.00	935.00	1364.00	1348.00	282.00	512.00	759.00	855.00	931.00	1063.00	816.00
tgg_31916	1206.00	874.00	1035.00	1036.00	1030.00	380.00	499.00	874.00	703.00	828.00	1537.00	1193.00
tgg_28155	0.00	0.00	0.00	0.00	0.00	0.00	0.00	0.00	0.00	0.00	0.00	0.00
k69_7025	600.15	507.11	163.47	242.00	652.48	229.38	254.45	556.46	525.76	442.17	941.64	635.43
k33_60377	4.00	0.00	0.00	0.00	0.00	0.00	2.00	6.00	0.00	7.00	0.00	0.00
k59_37047	0.00	4.00	7.00	0.00	61.00	1.00	0.00	0.00	0.00	0.00	0.00	19.00
tdn_171416	1161.00	1068.00	473.00	760.00	1224.00	343.00	886.00	1205.00	924.00	1089.00	1548.00	945.00
tdn_108074	357.00	314.00	310.00	422.00	240.00	83.00	158.00	219.00	195.00	279.00	381.00	357.00
tdn_182506	0.00	0.00	0.00	0.00	0.00	0.00	0.00	0.00	0.00	0.00	66.00	0.00
k71_3022	2302.00	1933.00	1434.00	2280.00	2131.00	663.00	1315.00	2134.00	1793.00	2271.00	3233.00	2592.00
tdn_138416	435.00	462.00	304.00	394.00	616.00	248.00	311.00	415.00	282.00	590.00	757.00	374.00
k31_37335	18.00	10.00	0.00	17.00	13.00	9.00	32.00	14.00	17.00	1.00	8.00	0.00
k39_99215	0.00	0.00	0.00	0.00	10.00	4.00	2.00	0.00	0.00	0.00	2.00	14.00
tdn_149304	4563.00	3951.00	3473.00	5381.00	2971.00	1204.00	2410.00	3054.00	3000.00	4529.00	5188.00	4203.00
tdn_181919	9.00	0.00	4.00	0.00	0.00	2.00	13.00	1.00	4.00	0.00	1.00	1.00
tdn_78008	778.00	722.00	599.00	672.00	772.00	257.00	544.00	731.00	842.00	991.00	1179.00	1154.00
tgg_66403	46.69	52.00	32.06	18.00	81.00	32.00	41.00	85.00	37.86	29.00	21.00	63.00
k57_13003	532.00	355.00	289.00	360.00	380.00	126.00	185.00	285.00	357.00	441.00	600.00	517.00
tdn_39726	0.00	0.00	0.00	0.00	0.00	1.00	2.00	2.00	53.00	6.00	0.00	15.00
k53_79020	4.00	0.00	1.00	0.00	23.00	3.00	0.00	0.00	3.00	0.00	205.00	3.00
tdn_40256	0.00	0.00	0.00	0.00	0.00	2.00	0.00	0.00	1.00	2.00	0.00	12.00
tdn_170680	5617.92	4188.36	2912.09	3688.78	3739.05	1307.24	2444.00	4060.17	4086.01	5202.34	6919.63	5336.63
tdn_149410	31.00	22.00	8.00	17.00	42.00	9.00	12.00	28.00	56.00	48.00	28.00	42.00
tgg_51548	27.00	16.00	45.00	50.00	4.00	2.00	13.01	29.00	3.00	12.00	9.00	3.00
tdn_163197	3665.87	3161.11	2129.45	3186.77	2757.22	1134.14	1608.18	2765.81	2362.96	3068.76	3929.73	2658.44
tdn_111494	534.00	368.00	413.00	494.00	518.00	202.00	221.00	765.00	809.00	909.00	1255.00	1541.00
tdn_99556	2.00	5.00	4.00	11.00	0.00	4.00	2.00	0.00	2.00	0.00	9.00	9.00
tdn_51656	16.00	4.00	0.00	0.00	26.00	23.00	16.00	17.00	10.00	83.00	13.00	9.00
tdn_172435	1457.00	1410.00	1088.00	1336.00	932.00	388.00	617.00	1048.00	964.00	1596.00	1656.00	1440.00
k35_157932	0.00	0.00	0.00	0.00	0.00	0.00	0.00	0.00	0.00	0.00	0.00	4.00
tdn_46318	0.00	0.00	0.00	0.00	0.00	0.00	4.00	0.00	19.00	0.00	0.00	5.00
k57_7892	0.00	358.00	164.00	0.00	0.00	33.00	282.00	438.00	2.00	191.00	403.00	0.00
tdn_93037	310.65	345.99	247.79	354.19	120.86	33.94	71.15	126.69	101.73	148.34	191.17	110.02
tdn_79242	1006.00	901.00	1286.00	1089.00	827.00	208.00	379.00	622.00	533.00	874.00	1076.00	1049.00
k59_38332	2.00	7.00	0.00	3.00	11.00	1.00	4.00	1.00	0.00	18.00	2.00	0.00
tdn_67218	140.00	89.00	144.00	197.00	141.00	32.00	52.00	38.00	48.00	66.00	89.00	48.00
tdn_119185	0.00	19.32	13.68	3.34	0.00	0.00	2.50	12.00	0.00	27.97	32.41	1.91
tgg_38637	30.73	20.00	31.48	13.50	36.99	29.80	32.49	70.76	32.16	0.96	95.02	63.03
tdn_36907	2318.00	2162.00	3107.00	2795.00	1118.00	359.00	1068.00	1455.00	1710.00	2658.00	1854.00	2121.00
k43_9704	14.00	13.00	0.00	0.00	14.00	1.00	0.00	10.00	9.00	0.00	9.00	7.00
k69_20164	216.31	195.83	282.35	329.26	259.89	80.28	101.34	305.69	216.10	181.95	354.99	491.51
k59_27890	30.00	33.00	42.00	25.00	43.00	2.00	25.00	46.00	49.00	14.00	58.00	56.00
k31_196576	0.00	0.00	0.00	0.00	0.00	1.00	0.00	0.00	4.00	0.00	2.00	0.00
tdn_127254	636.00	485.00	465.00	752.00	692.00	190.00	390.00	578.00	482.00	448.00	738.00	475.00
k67_2102	859.00	709.00	890.00	1104.00	663.00	251.00	431.00	480.00	736.00	994.00	1271.00	945.00
k47_32858	1.00	12.00	1.00	8.00	3.00	4.00	6.00	9.00	9.00	0.00	17.00	26.00
tdn_138290	1444.27	1497.40	2280.74	2142.05	1293.39	322.44	540.07	751.41	671.79	1034.28	1686.26	1038.35
k41_73814	14.00	0.00	16.00	22.00	19.00	4.00	5.00	20.00	6.00	8.00	7.00	19.00
k39_91470	0.00	0.00	0.00	0.00	0.00	0.00	10.00	11.00	0.00	0.00	1.00	31.00
tdn_14520	0.00	0.00	0.00	0.00	0.00	24.00	3.00	0.00	6.00	0.00	0.00	0.00
tgg_39456	0.00	0.00	0.00	0.00	0.00	0.00	4.00	7.00	65.00	43.00	0.00	5.00
tdn_116236	5.00	0.00	0.00	0.00	10.56	0.00	0.00	0.00	0.00	0.00	0.00	0.00
k69_6051	342.00	204.00	282.00	309.00	294.00	122.00	190.00	260.00	233.00	324.00	415.00	352.00
k63_580	1177.57	1257.79	1149.33	1313.25	1395.79	616.19	877.77	1209.27	1411.31	1441.39	2695.30	1983.81
tdn_18918	0.00	0.00	0.00	0.00	0.00	0.00	0.00	1.00	18.00	67.00	2.00	12.00
tdn_86987	1.00	0.00	1.16	3.00	0.00	0.00	0.00	11.00	33.00	29.00	50.00	19.04
tdn_61209	0.00	0.00	0.00	0.00	9.00	1.00	53.00	2.00	4.00	8.00	52.00	100.00
tdn_155981	514.00	559.00	140.00	406.00	1008.00	310.00	786.00	973.00	547.00	485.00	1743.00	1703.00
k71_8118	11957.00	10193.00	8694.00	10830.00	7007.00	2453.00	4993.00	7988.00	7530.00	11345.00	12024.00	9758.00
tdn_44698	0.00	0.00	0.00	0.00	0.00	0.00	0.00	0.00	8.00	20.00	0.00	6.00
tdn_59601	0.00	0.00	0.00	0.00	0.00	0.00	0.00	28.00	37.00	11.00	0.00	70.00
tgg_73160	0.00	1.08	0.00	0.00	0.00	0.00	0.00	0.00	0.00	0.00	0.00	0.00
tdn_113998	1506.61	1069.46	802.46	1270.97	1031.54	400.23	738.45	1459.21	1134.24	1451.47	1894.83	1768.95
k67_18511	40.00	71.00	65.30	99.00	64.87	17.99	65.34	49.99	52.43	82.00	110.00	80.98
tdn_36621	0.00	0.00	0.00	0.00	6.00	0.00	0.00	0.00	0.00	12.00	4.00	35.00
tdn_155053	580.00	355.00	362.00	456.00	426.00	118.00	273.00	346.00	401.00	430.00	499.00	190.00
tdn_160115	105.00	130.00	92.00	131.00	103.00	30.00	96.00	91.00	75.00	141.00	106.00	154.00
tdn_99386	911.00	794.00	508.00	785.00	1300.00	438.00	735.00	1107.00	933.00	1208.00	1620.00	1421.00
tdn_168647	130.58	163.18	174.95	205.53	27.47	17.69	82.44	117.23	130.92	162.01	193.83	101.07
k47_37532	251.79	222.52	263.21	310.45	468.91	130.05	242.02	256.32	342.32	392.75	603.48	436.45
k33_31554	11.00	16.00	11.00	28.61	5.00	1.00	0.00	11.00	21.00	0.00	12.00	18.00
tgg_36502	52.05	37.07	34.55	35.30	29.00	0.98	23.75	8.00	27.00	15.82	3.00	23.45
tdn_54395	368.00	285.00	198.00	294.00	319.00	83.00	226.00	347.00	315.00	599.00	506.00	416.00
tdn_155483	0.00	0.00	0.00	0.00	0.00	0.00	0.00	4.00	0.00	16.00	0.00	0.00
k73_10629	656.00	427.00	492.00	409.00	596.00	284.00	511.00	654.00	717.00	930.00	969.00	950.00
tdn_167954	2099.00	1860.00	1419.00	1830.00	1381.00	685.00	1170.00	1604.00	1264.00	1622.00	2536.00	1873.00
tdn_138432	809.84	902.68	983.29	1152.78	579.01	215.50	487.49	977.37	666.72	680.96	1062.28	920.28
k43_55236	0.00	0.00	0.00	0.00	0.00	0.00	7.00	0.00	0.00	0.00	0.00	18.69
k51_37982	0.00	0.00	0.00	0.00	0.00	4.00	0.00	0.00	20.00	7.00	0.00	1.00
k71_19231	3088.00	3396.00	4435.00	2783.97	2229.00	819.00	1988.00	2782.00	3029.00	2869.00	5100.00	5051.00
k63_27554	345.00	200.00	178.00	255.00	347.00	93.00	146.00	273.00	294.00	577.00	368.00	358.00
tdn_146592	649.00	660.00	500.00	658.00	528.00	173.00	368.00	483.00	375.00	421.00	1026.00	752.00
k59_11744	331.00	166.00	129.00	171.00	324.00	98.00	238.00	333.00	258.00	226.00	584.00	347.00
tgg_77286	1135.00	1145.00	776.00	1029.00	984.00	487.00	1011.00	1382.00	1093.00	1700.00	1560.00	1666.00
tgg_56048	65.15	46.95	57.82	37.24	174.04	24.69	57.45	130.29	74.97	217.04	156.09	94.14
tdn_162893	5888.00	5019.00	4007.00	5115.00	3402.00	1238.00	2323.00	3247.00	3359.00	4288.00	5694.00	4429.00
tdn_58920	0.00	0.00	0.00	0.00	21.00	15.00	21.00	19.00	7.00	0.00	24.00	81.00
k59_1151	282.67	210.00	68.93	166.58	14.42	91.44	58.73	46.05	50.45	223.01	55.61	2.97
k47_77392	48.00	71.00	48.00	29.00	6.00	10.00	8.00	37.00	40.00	93.00	133.00	133.00
tdn_98586	349.00	248.00	116.00	138.00	263.00	88.00	258.00	486.00	321.00	376.00	550.00	389.00
tdn_81200	0.00	0.00	0.00	0.00	33.00	9.00	14.00	3.00	5.00	4.00	8.00	53.00
tdn_164206	254.00	295.00	216.00	294.00	108.00	26.00	165.00	100.00	118.00	212.00	184.00	103.00
tdn_125963	100.89	81.67	62.47	53.07	87.10	47.11	73.00	109.28	143.80	324.26	337.10	281.67
tdn_18071	1117.00	1021.00	1068.00	1472.00	1113.00	382.00	716.00	1058.00	1021.00	1454.00	1720.00	1371.00
k57_26945	340.00	219.00	163.00	221.00	243.00	87.00	220.00	247.00	246.00	394.00	320.00	319.00
tdn_176884	11.08	4.95	0.00	0.00	0.00	0.00	5.43	0.00	2.35	0.00	6.18	0.00
tdn_117423	34.73	56.06	6.00	8.99	34.49	3.00	10.00	71.95	148.84	90.02	59.24	37.24
tdn_81258	222.00	184.00	56.00	101.00	151.00	51.00	29.00	64.00	44.00	89.00	260.00	161.00
k57_7550	729.94	684.32	600.97	691.85	430.77	188.79	223.39	405.79	390.72	772.76	774.43	494.96
tdn_77222	685.00	421.00	382.00	455.00	652.00	309.00	448.00	513.00	626.00	792.00	996.00	680.00
tdn_86997	0.00	0.00	0.00	0.00	105.00	65.00	118.00	77.00	89.00	108.00	31.00	218.00
tdn_163894	177.00	269.00	99.00	193.00	887.00	345.00	473.00	1101.00	1318.00	1490.00	1263.00	1814.00
k39_100853	24.00	0.00	0.00	5.31	0.00	6.94	0.00	0.00	0.00	0.00	0.00	0.00
tdn_84964	45.25	103.03	65.00	57.16	15.12	7.26	25.25	5.26	40.33	27.12	29.81	27.96
tdn_73393	1181.00	921.00	912.00	1443.00	1869.00	621.00	684.00	1110.00	925.00	1367.00	1526.00	1648.00
tdn_73579	1772.00	1619.00	1121.00	1461.00	1489.00	618.00	771.00	1245.00	1372.00	2139.00	2015.00	2223.00
tdn_20381	0.00	3.00	1.00	0.00	0.00	1.00	0.00	6.00	2.00	0.00	3.00	6.00
tdn_114171	748.00	522.00	376.00	1168.00	414.00	205.00	324.00	1025.00	883.00	1187.00	798.00	1631.00
k71_31531	261.52	132.53	20.00	4.00	19.00	2.00	0.00	103.00	75.00	553.00	450.87	451.42
tdn_24172	0.00	0.00	0.00	0.00	22.00	4.00	0.00	0.00	0.00	0.00	7.00	26.00
tdn_53091	110.00	23.00	529.00	2934.00	42.00	9.00	22.00	19.00	19.00	5.00	22.00	32.00
tdn_153830	110.83	50.34	16.79	26.80	53.88	30.42	54.13	69.71	91.90	102.81	280.84	79.51
k47_88996	0.00	10.00	8.92	7.00	20.00	2.00	0.00	0.00	9.00	0.00	48.65	14.67
tdn_168524	772.00	347.39	426.76	389.00	0.00	28.92	49.42	236.00	85.80	83.65	310.60	36.19
tgg_26214	28.00	62.27	20.33	38.72	16.00	6.00	1.28	10.00	6.00	0.00	30.00	17.83
k75_483	0.00	0.00	0.00	0.00	20.00	11.98	239303.87	329768.37	330.80	320.71	66353.82	103.91
tdn_63860	26.92	41.00	16.59	15.20	252.56	8.00	15.00	8.00	35.00	6.00	64.80	8.41
tgg_38797	142.75	184.01	178.26	224.86	106.59	38.01	37.56	125.18	138.51	152.05	207.27	105.88
tdn_53084	4.00	0.00	0.00	0.00	0.00	3.00	0.00	6.00	3.00	0.00	0.00	0.00
tdn_95628	6260.02	5467.52	3565.78	4447.19	6432.78	1670.69	5105.96	8551.19	6088.01	9843.58	9014.56	7331.09
k37_181435	0.00	0.00	0.00	0.00	0.00	0.00	0.00	0.00	0.00	46.00	21.00	9.00
tdn_161858	14.00	0.00	6.00	10.00	9.00	13.00	4.00	10.00	14.00	3.00	71.00	42.00
k39_37778	0.00	0.00	3.21	2.00	1.04	1.00	0.00	0.00	3.00	0.00	4.00	9.00
tgg_69328	70.08	12.69	61.84	35.92	6.86	7.85	30.96	47.67	7.39	0.00	11.18	0.00
tdn_155835	4381.27	4308.10	5079.52	5468.30	1391.60	539.57	997.09	1516.54	2158.10	3094.45	2404.41	2454.22
k37_123836	0.00	0.00	2.00	0.00	16.00	2.00	0.00	1.00	2.00	0.00	1.00	1.00
tdn_80605	57.00	59.00	39.00	57.00	100.00	25.00	59.00	107.00	72.00	114.00	107.00	40.00
tdn_136693	64.22	30.97	4.97	7.97	45.94	20.61	31.25	78.56	92.83	73.97	155.35	44.38
tgg_17079	37.96	40.25	32.53	29.00	29.00	8.77	2.00	8.00	35.00	17.00	14.00	11.00
k19_65237	0.00	0.00	0.00	0.00	0.00	0.00	0.00	0.00	0.00	0.00	0.00	0.00
tdn_25526	0.00	6.00	3.00	9.00	19.00	3.00	0.00	0.00	9.00	0.00	5.00	21.00
tgg_43310	10.00	0.00	0.00	0.00	8.00	19.00	0.00	2.00	36.00	115.00	20.00	27.00
tdn_12065	0.00	0.00	0.00	0.00	0.00	0.00	1.00	0.00	4.00	0.00	0.00	2.00
tgg_68736	2394.55	1900.53	1145.41	1517.34	2023.37	608.15	937.30	1334.66	1090.95	1733.51	2371.80	1737.47
k39_111623	0.00	0.00	0.00	0.00	0.00	0.00	0.00	0.00	0.00	0.00	0.00	0.00
tdn_146291	363.00	281.00	239.00	353.00	375.00	138.00	200.00	331.00	326.00	429.00	479.00	377.00
tdn_69883	0.00	0.00	0.00	0.00	6.00	30.00	24.00	21.00	48.00	74.00	41.00	60.00
k69_8506	2008.00	2055.00	2032.00	2240.00	3776.00	1520.00	1979.00	2774.00	3281.00	5264.00	4930.00	3985.00
tdn_63452	6.00	0.00	0.00	0.00	5.00	1.00	3.00	16.00	5.00	16.00	16.00	6.00
k43_27390	0.00	0.00	0.00	0.00	73.00	27.00	28.00	24.00	20.00	34.00	33.00	164.00
tdn_115787	10.00	6.00	9.00	0.00	17.00	2.00	8.00	10.00	8.00	13.00	0.00	10.00
k55_17720	85.00	126.00	69.00	74.00	133.00	36.00	45.00	143.00	76.00	137.00	129.00	96.00
tdn_89685	274.00	419.00	272.00	246.00	230.00	25.00	29.00	99.00	91.00	154.00	182.00	81.00
k45_9865	427.00	488.00	387.00	545.00	259.00	53.00	172.00	402.00	174.00	492.00	329.00	236.00
k49_27045	126.00	53.00	129.00	305.00	113.00	18.00	48.00	52.00	111.00	81.00	278.00	196.00
tdn_89388	0.00	0.00	0.00	0.00	62.00	38.00	30.00	27.00	35.00	60.00	39.00	98.00
tdn_59191	3.00	3.00	3.00	9.00	0.00	1.00	21.00	4.00	7.00	30.00	11.00	29.34
tdn_133456	0.00	0.00	0.00	0.00	4.00	10.00	4.00	5.00	0.00	0.00	3.00	38.00
k37_125751	0.00	0.00	3.00	0.00	16.00	2.00	0.00	3.00	0.00	0.00	0.00	0.00
tgg_24369	20.31	19.55	13.99	35.42	12.51	9.00	13.53	10.00	14.92	18.11	88.96	79.47
k71_17431	549.00	493.00	378.00	435.00	625.00	226.00	361.00	542.00	480.00	711.00	839.00	554.00
k55_8938	75.00	91.00	112.00	133.00	12.00	34.00	79.00	65.00	37.00	64.00	75.00	61.00
tdn_41509	0.00	0.00	0.00	0.00	0.00	0.00	2.00	12.00	20.00	9.00	1.00	24.00
tgg_29515	231.16	150.53	222.30	305.44	132.07	43.13	94.94	130.55	207.21	118.34	241.89	326.36
tgg_9012	395.14	369.75	196.68	394.06	243.37	95.20	311.30	410.26	364.93	294.09	684.32	447.03
tgg_61156	93.41	100.52	53.11	205.19	44.98	15.87	15.15	41.53	57.78	55.70	85.72	29.55
tdn_990	0.00	0.00	0.00	0.00	0.00	1.00	7.00	0.00	33.00	1.00	0.00	27.00
tdn_50098	0.00	0.00	0.00	0.00	0.00	5.00	0.00	1.00	2.00	0.00	0.00	0.00
tdn_58131	69.00	58.00	72.00	72.00	13.00	18.00	84.00	163.00	104.00	205.00	136.00	61.00
k23_115785	26.00	13.00	0.00	0.00	25.00	0.00	18.00	13.00	2.00	0.00	0.00	0.00
tdn_48717	0.00	0.00	0.00	0.00	6.00	4.00	11.00	8.00	2.00	0.00	0.00	65.00
tdn_47220	10.00	0.00	3.00	0.00	0.00	2.00	13.00	17.00	0.00	0.00	1.00	1.00
k71_16496	220.89	201.60	76.41	81.55	245.85	82.33	122.24	370.56	378.10	234.96	544.57	698.04
tdn_30523	0.00	0.00	0.00	0.00	0.00	0.00	0.00	0.00	9.00	0.00	4.00	8.00
k63_12673	501.00	381.00	321.00	488.00	635.00	216.00	306.00	395.00	400.00	552.00	652.00	584.00
tdn_157684	45.79	20.87	21.97	46.87	90.84	1.84	10.67	11.58	19.30	69.38	46.29	112.51
tdn_53513	0.00	0.00	0.00	0.00	8.00	2.00	0.00	8.00	12.00	0.00	0.00	36.00
tdn_145114	579.18	534.72	313.00	467.10	485.44	192.89	348.00	440.00	295.00	468.10	745.77	515.74
tgg_64742	65.42	51.76	46.98	67.54	144.28	39.60	60.75	96.14	69.52	142.92	110.16	142.54
tdn_63633	0.00	10.00	3.00	0.00	8.00	4.00	7.00	16.00	13.00	0.00	0.00	20.00
tdn_19914	0.00	0.00	0.00	0.00	0.00	6.00	0.00	0.00	0.00	0.00	0.00	0.00
tgg_6810	1.00	0.00	1.00	0.00	0.00	2.00	0.00	0.00	3.00	0.00	2.00	1.00
tdn_101637	90.00	43.00	18.00	26.00	63.00	19.00	14.00	32.00	37.00	38.00	105.00	21.00
k65_25936	1.11	2.14	4.36	2.47	1.52	6.49	0.00	16.62	2.50	1.44	15.98	2.48
tdn_36934	0.00	0.00	0.00	0.00	0.00	0.00	0.00	3.00	25.00	51.00	17.00	8.00
k25_156779	0.00	0.00	0.00	0.00	3.00	2.58	0.00	0.00	6.00	18.00	0.00	2.00
tgg_66346	45.30	42.54	38.99	8.36	20.36	27.59	21.30	0.00	78.99	57.89	110.19	49.13
tgg_202	284.00	158.00	257.00	247.00	82.00	148.00	103.00	261.00	186.00	413.00	432.00	390.00
tdn_148029	70.00	82.00	39.00	64.00	42.00	23.00	35.00	108.00	36.00	40.00	31.00	33.00
tdn_123087	414.00	400.00	348.00	460.00	357.00	132.00	171.00	391.00	273.00	386.00	583.00	455.00
k33_34605	0.00	0.00	0.00	0.00	0.00	0.00	1.00	0.00	0.00	5.00	0.00	0.00
tdn_119897	0.00	0.00	0.00	0.00	4.00	0.00	0.00	0.00	0.00	0.00	13.00	23.00
tdn_147557	144.00	93.35	109.42	158.88	168.66	61.33	66.66	187.22	317.45	511.09	498.26	290.93
tdn_101263	919.00	689.00	700.00	843.00	1346.00	412.00	985.00	1379.00	1253.00	1843.00	2026.00	1570.00
tgg_35114	238.00	206.00	331.00	309.00	395.00	116.00	204.00	384.00	256.00	249.00	319.00	267.00
tdn_97028	0.00	0.00	2.00	9.00	18.00	0.00	0.00	0.00	1.00	0.00	2.00	2.00
tdn_60038	505.00	455.00	343.00	465.00	298.00	97.00	183.00	371.00	360.00	387.00	442.00	540.00
k51_65963	55.00	32.00	90.00	156.00	23.00	8.00	3.00	0.00	60.00	53.00	96.00	126.00
tdn_150665	1890.00	1803.00	1401.00	2264.00	3451.00	1074.00	1529.00	2516.00	1745.00	2093.00	3524.00	2623.00
tdn_80908	99.00	77.00	16.00	31.00	93.00	23.00	54.00	97.00	70.00	70.00	124.00	81.00
k39_40962	6.00	4.00	16.00	9.00	14.00	0.00	7.00	3.00	8.00	13.00	0.00	1.00
tdn_74216	41.00	24.00	56.00	102.00	12.00	5.00	8.00	20.00	32.00	41.00	34.00	29.00
tdn_95662	1210.00	1083.00	784.00	1111.00	1780.00	572.00	995.00	1555.00	886.00	1133.00	2022.00	1241.00
tdn_148674	0.00	0.00	0.00	0.00	14.00	84.00	21.00	177.00	65.00	36.00	24.00	230.00
k67_21850	800.19	600.41	330.07	549.86	542.44	209.12	402.05	592.89	635.08	683.74	1071.36	936.22
tdn_38051	5.00	0.00	3.00	0.00	0.00	2.00	0.00	0.00	0.00	0.00	4.00	17.00
tgg_20599	220.56	262.26	84.86	148.09	267.04	107.08	200.39	312.68	353.30	601.99	370.60	267.13
tdn_28393	0.00	0.00	0.00	0.00	1.00	0.00	5.00	17.00	6.00	0.00	0.00	0.00
tdn_6988	2.00	0.00	5.00	0.00	5.00	0.00	2.00	5.00	0.00	0.00	7.00	4.00
tgg_56639	1.00	0.00	7.24	2.40	11.00	7.17	0.00	0.00	9.09	0.00	44.04	3.26
tdn_82917	0.00	1.25	4.14	0.00	0.00	0.00	0.00	0.00	16.60	0.00	4.00	0.00
tdn_94877	84.94	95.27	88.71	70.20	73.52	15.66	21.21	32.26	36.54	108.01	105.71	33.85
tdn_145311	3254.00	3136.00	3104.00	3430.00	1795.00	687.00	979.00	1686.00	1506.00	2095.00	2962.00	2639.00
tdn_20463	0.00	0.00	0.00	0.00	0.00	0.00	0.00	0.00	33.00	0.00	0.00	0.00
tgg_52318	26.72	7.00	1.00	8.67	10.00	2.00	2.18	0.00	11.00	11.00	23.19	26.00
tdn_14069	0.00	0.00	0.00	0.00	7.00	1.00	6.00	0.00	0.00	0.00	0.00	6.00
k59_27280	22.35	4.92	12.00	24.37	8.00	7.00	26.61	30.00	81.49	140.43	53.77	67.99
k31_57607	4.00	0.00	2.00	20.00	0.00	0.00	8.00	11.00	0.00	0.00	5.00	0.00
tdn_116043	6002.00	5290.00	4999.00	6553.00	4857.00	1724.00	3001.00	4107.00	4509.00	5978.00	7165.00	5921.00
tdn_120893	134.20	88.13	127.28	192.07	72.55	44.90	55.99	104.75	84.99	87.01	132.53	91.26
k45_6661	0.00	0.00	0.00	0.00	50.00	37.00	20.00	65.00	68.00	34.00	48.00	131.00
k37_405	299.35	445.51	281.90	259.72	13.33	8.24	34.01	43.24	91.86	38.82	10.22	4.12
k25_292039	0.00	0.00	0.00	0.00	0.00	12.00	0.00	0.00	0.00	0.00	0.00	0.00
tdn_85762	0.00	0.00	0.00	0.00	16.00	31.00	13.00	8.00	12.00	39.00	53.00	66.00
tdn_159704	62.97	56.65	82.76	71.63	17.61	9.07	16.13	45.66	88.96	249.80	193.76	131.98
tdn_145359	0.00	0.00	6.31	0.00	0.00	0.00	0.00	0.00	0.00	0.00	0.00	4.00
tdn_25879	0.00	0.00	0.00	0.00	0.00	0.00	0.00	0.00	2.00	0.00	0.00	6.00
tdn_117374	3599.00	2898.00	2846.00	3287.00	2008.00	664.00	1432.00	2188.00	2210.00	2885.00	2475.00	2123.00
tdn_17368	0.00	0.00	0.00	0.00	2.00	1.00	1.00	0.00	4.00	0.00	0.00	3.00
k21_181679	0.00	0.00	0.00	0.00	0.00	0.00	0.00	0.00	0.00	0.00	0.00	16.00
tdn_72336	16.00	64.00	84.00	103.00	68.00	25.00	9.00	19.00	41.00	12.00	155.00	0.00
k75_3329	1276.00	1286.00	1139.00	1296.00	1439.00	483.00	968.00	1776.00	1377.00	1827.00	2103.00	1697.00
tdn_35868	3.00	1.00	6.00	4.00	0.00	0.00	0.00	0.00	0.00	34.00	0.00	0.00
tdn_171952	67.87	50.83	39.88	68.65	15.55	11.36	38.75	60.31	35.28	36.13	68.10	54.88
tdn_63650	9.00	25.00	16.62	0.00	0.00	6.00	0.00	0.00	0.00	0.00	8.00	49.00
k61_9923	0.00	0.00	0.00	0.00	0.00	12.00	129.00	43.00	525.00	366.00	3.00	271.00
tgg_56851	849.23	585.43	222.22	428.48	902.22	358.79	592.48	957.60	604.08	862.47	1549.01	1401.25
tdn_102947	817.00	458.00	559.00	1121.00	524.00	225.00	323.00	427.00	645.00	541.00	875.00	914.00
tdn_176277	843.70	735.00	434.00	595.00	667.00	201.00	591.00	782.00	1139.00	1217.00	1356.00	1245.00
k75_3532	2932.60	2264.19	2119.46	2710.47	1842.59	626.44	1011.93	1468.82	1597.97	1925.32	3003.38	2088.04
k65_3270	22.03	28.52	15.89	38.99	13.77	12.00	26.34	44.00	5.36	19.98	24.00	31.92
k43_5621	8.39	23.86	5.70	2.00	25.77	0.00	0.00	0.00	0.00	3.00	7.01	0.00
k47_19897	100.00	134.00	80.00	21.00	71.00	15.00	6.00	13.00	69.00	49.00	269.00	10.00
tdn_154115	348.11	287.00	192.61	248.00	244.00	121.00	345.00	448.00	407.00	604.00	845.66	675.63
tdn_63095	799.00	573.00	629.00	665.00	366.00	127.00	178.00	353.00	209.00	375.00	472.00	202.00
k43_51853	0.00	0.00	0.00	0.00	0.00	0.00	2.00	5.00	32.00	15.00	0.00	20.00
tgg_43474	492.00	353.00	172.00	222.00	377.00	113.00	536.00	801.00	758.00	1266.00	1077.00	939.00
tdn_98123	1056.00	895.00	766.00	1153.00	1309.00	377.00	499.00	777.00	549.00	674.00	1928.00	1345.00
tdn_45183	0.00	0.00	0.00	0.00	10.00	4.00	3.00	0.00	5.00	0.00	1.00	0.00
tdn_163536	3949.00	3565.00	2875.00	4237.00	3075.00	986.00	2095.00	3272.00	2888.00	4462.00	5066.00	3745.00
k69_10456	583.66	294.55	139.51	334.34	270.08	127.47	162.54	227.86	305.63	268.60	865.26	506.35
k21_83649	0.00	0.00	0.00	0.00	0.00	0.00	0.00	19.00	0.00	0.00	0.00	0.00
tdn_132329	125.84	65.53	153.65	89.80	130.81	56.75	48.28	125.18	91.52	135.67	217.22	155.15
tdn_148689	1.12	11.00	10.00	19.07	0.00	9.51	24.22	37.90	19.37	45.96	1.00	11.00
tdn_15608	0.00	0.00	0.00	0.00	2.00	5.00	4.00	6.00	3.00	0.00	3.00	25.00
tdn_159341	118.00	180.00	232.00	329.00	102.00	46.00	55.00	132.00	70.00	242.00	230.00	196.00
tdn_126783	220.00	243.00	107.00	148.00	251.00	86.00	242.00	329.00	305.00	391.00	557.00	603.00
tgg_10197	23.00	25.00	6.00	217.00	38.00	40.00	45.00	100.00	0.00	81.00	523.00	306.00
tdn_91002	1426.00	1003.00	943.00	1443.00	1742.00	549.00	1130.00	1535.00	1736.00	1967.00	2168.00	2018.00
tdn_41277	0.00	0.00	0.00	0.00	0.00	0.00	2.00	10.00	15.00	6.00	2.00	3.00
tdn_16115	0.00	0.00	0.00	0.00	3.00	8.00	3.00	0.00	0.00	6.00	0.00	1.00
tdn_20128	0.00	27.00	0.00	0.00	0.00	0.00	0.00	0.00	58.00	4.00	0.00	0.00
k47_518	0.00	3.00	1.00	14.99	0.00	13.00	4.00	9.00	13.00	15.00	0.00	6.00
tdn_133375	103.00	100.00	32.00	76.00	127.00	40.00	56.00	106.00	69.00	140.00	153.00	115.00
k71_4945	1437.63	1363.89	930.86	1393.08	1614.60	554.81	1081.73	1626.43	1276.77	2560.07	2375.37	2130.18
k65_8075	259.00	184.00	169.00	287.00	333.00	134.00	198.00	296.00	303.00	320.00	506.00	238.00
tdn_50166	5.00	14.00	0.00	0.00	0.00	0.00	0.00	0.00	0.00	30.00	0.00	0.00
tdn_168653	565.21	643.69	591.50	616.17	352.20	125.18	233.27	363.47	340.38	508.51	493.96	311.44
k25_129799	0.00	0.00	0.00	0.00	0.00	0.00	9.00	0.00	12.00	9.00	0.00	5.00
tdn_120210	514.00	416.00	526.00	458.00	2197.00	714.00	1111.00	1978.00	1371.00	1597.00	3095.00	2134.00
k75_16253	0.00	0.00	0.00	0.00	347.00	320.50	140.00	305.00	376.15	153.57	360.00	616.57
tdn_68984	7874.73	6247.93	3757.27	5488.93	5908.18	2168.42	4810.75	6928.45	6435.64	8565.07	10269.19	9263.00
tdn_150931	47.31	33.97	16.65	62.36	54.23	15.98	13.98	39.91	45.92	79.91	53.58	117.40
k71_20996	0.00	0.00	0.00	0.00	302.20	421.21	285.60	581.83	825.51	663.98	829.36	1082.25
tdn_126614	269.00	197.00	199.00	376.00	122.00	71.00	78.00	161.00	167.00	244.00	275.00	229.00
tdn_45822	11.00	10.00	6.00	5.00	0.00	4.00	10.00	41.00	26.00	21.00	35.00	33.00
tdn_47017	16.00	43.00	10.00	21.00	73.00	19.00	13.00	38.00	37.00	60.00	115.00	63.00
tdn_168921	0.00	0.00	0.00	36.00	25.00	2.00	85.00	0.00	34.00	0.00	3.00	53.00
tdn_31081	0.00	0.00	0.00	0.00	0.00	0.00	2.00	17.00	0.00	0.00	0.00	3.00
tdn_98651	634.00	534.00	461.00	549.00	621.00	244.00	358.00	541.00	418.00	335.00	751.00	660.00
tdn_92865	28.00	118.00	95.00	113.00	147.00	174.00	6.00	166.00	350.00	12.00	539.00	973.00
tdn_86426	41.00	14.00	61.00	31.00	10.00	4.00	14.00	15.00	43.00	0.00	18.00	33.00
tdn_40033	0.00	0.00	0.00	0.00	0.00	5.00	2.00	0.00	1.00	0.00	0.00	153.00
tdn_112401	12.60	1.64	11.05	16.77	2.61	0.00	0.00	6.99	1.80	0.00	5.17	13.86
k23_104005	0.00	0.00	0.00	0.00	0.00	0.00	5.00	0.00	17.00	0.00	0.00	3.00
k27_34348	0.00	0.00	0.00	0.00	0.00	2.00	1.00	4.00	0.00	0.00	0.00	6.64
tdn_167837	310.44	619.47	357.21	489.91	463.86	172.36	459.47	698.93	591.91	936.88	1143.91	724.84
tdn_49039	12.00	2.00	6.00	10.00	7.00	9.00	26.00	0.00	2.00	0.00	0.00	0.00
tdn_165264	205.99	302.15	318.04	640.28	217.77	104.92	92.97	97.69	166.68	316.62	238.28	286.33
k37_46393	0.00	0.00	0.00	0.00	0.00	0.00	0.00	0.00	0.00	0.44	0.00	34.25
k57_45599	93.00	59.00	25.00	119.00	244.00	89.00	65.00	203.00	184.00	205.00	369.00	191.00
tdn_109750	0.00	0.00	0.00	0.00	0.00	5.42	0.00	0.00	8.77	15.95	0.00	0.00
k63_20456	0.00	0.00	0.00	0.00	147.00	39.00	67.00	159.00	296.00	326.00	100.00	130.00
k65_6791	248.63	215.91	77.90	20.42	108.67	6.50	279.79	170.51	156.29	232.53	1585.09	58.94
tdn_136360	485.87	383.02	337.23	418.99	303.00	157.01	227.03	304.00	278.08	471.00	572.53	352.87
tdn_70624	6.65	8.15	1.00	2.13	2.10	0.00	9.19	10.01	3.28	6.63	19.41	18.90
tgg_49709	11.66	2.00	31.03	6.01	21.00	11.00	44.28	28.00	10.32	10.00	22.68	4.00
tdn_138233	10.71	16.91	0.00	21.87	0.00	0.03	0.00	0.00	0.00	23.75	8.58	16.35
tdn_93540	22.00	42.00	14.00	2.00	32.00	4.00	2.00	50.00	34.00	13.00	58.00	45.00
tdn_138837	1380.00	1210.00	970.00	1069.00	1544.00	410.00	490.00	757.00	771.00	1061.00	1920.00	1709.00
tdn_151476	557.90	427.47	351.16	518.44	469.76	112.75	299.10	658.24	520.86	727.49	627.03	643.68
tdn_145521	9.91	7.62	2.70	6.71	0.00	0.00	3.00	8.00	0.00	0.94	0.00	0.00
tdn_125403	942.00	788.00	682.00	888.00	823.00	277.00	620.00	715.00	660.00	724.00	1145.00	767.00
k69_13658	299.00	214.00	221.00	331.00	307.00	108.00	220.00	228.00	330.00	439.00	395.00	339.00
tgg_14191	66.05	28.44	8.44	8.11	68.14	3.00	6.87	1.19	34.15	24.00	96.76	63.06
tdn_153547	3288.00	2852.00	2752.00	3886.00	1882.00	581.00	1337.00	1925.00	1839.00	2666.00	3205.00	2413.00
tgg_32651	0.00	11.18	11.26	1.05	6.97	0.00	6.00	24.42	19.33	11.00	20.99	2.00
k31_88585	0.00	0.00	0.00	0.00	12.00	2.00	5.00	0.00	0.00	9.00	2.00	12.00
tdn_128933	649.95	430.00	227.00	653.00	2528.68	864.59	474.89	1074.00	570.78	701.00	2361.36	3421.53
tgg_29957	251.00	233.00	158.00	305.00	320.00	120.00	263.00	355.00	256.00	553.00	605.00	387.00
tdn_113333	0.00	1.08	5.01	0.00	0.00	0.00	2.25	0.00	0.00	0.00	17.63	1.17
tdn_139385	105.98	143.56	22.22	15.84	83.52	22.14	80.92	181.71	95.92	106.02	181.02	122.94
tdn_177776	155.27	161.01	118.91	100.29	44.28	37.09	8.14	22.42	18.27	97.90	77.89	153.70
k69_13224	746.00	692.00	472.00	797.00	617.00	187.00	317.00	551.00	464.00	591.00	920.00	696.00
k27_21952	46.00	32.90	35.32	37.00	5.00	1.00	0.00	0.00	4.00	2.00	9.00	18.00
k55_52084	6.43	13.45	17.95	13.33	9.21	0.99	6.79	0.00	12.95	6.98	0.98	2.94
tdn_131655	213.00	182.00	284.00	160.00	113.00	47.00	51.00	50.00	260.00	261.00	195.00	218.00
k73_24453	1571.00	1175.00	1027.00	1273.00	1309.00	536.00	964.00	1604.00	1382.00	1843.00	2268.00	1958.00
k53_10215	13.71	17.90	7.97	40.02	19.00	2.00	9.00	1.00	0.00	0.00	13.00	0.00
tdn_149445	300.38	185.59	216.37	231.71	176.00	93.42	205.18	249.11	242.01	287.22	493.33	304.14
k69_5366	2425.00	2072.00	2282.00	2849.00	3949.00	1406.00	1747.00	2736.00	1857.00	3276.00	4295.00	3100.00
tdn_130135	110.00	101.00	74.00	68.00	60.00	34.00	84.00	94.00	49.00	12.00	153.00	99.00
k25_168886	0.00	34.00	0.00	25.00	0.00	0.00	0.00	14.00	0.00	0.00	0.00	27.00
k65_8931	559.14	815.47	1265.86	404.00	968.69	264.68	390.34	808.86	1082.62	523.29	1098.21	540.95
k33_24189	0.00	0.00	2.10	0.00	0.00	0.00	0.00	3.37	0.00	0.00	0.00	14.10
k69_1135	608.92	484.41	376.85	464.74	443.41	157.95	350.60	361.87	490.91	819.32	827.78	705.19
k57_2720	117.00	127.00	62.00	132.00	117.00	62.00	104.00	164.00	90.00	157.00	278.00	138.00
tdn_110868	0.00	0.00	0.00	0.00	5.82	6.95	34.49	15.00	10.82	21.00	4.35	3.82
tdn_116794	0.00	0.00	0.00	0.00	4.00	8.00	69.00	19.00	385.00	243.00	0.00	194.00
tdn_173985	782.41	948.15	767.23	897.34	428.59	242.03	206.53	363.74	377.50	471.60	435.23	612.84
k55_48450	6.00	0.00	6.00	4.00	10.00	8.00	16.00	17.00	10.00	40.00	24.91	0.00
tdn_167646	219.04	52.38	153.43	162.08	182.72	68.30	154.71	126.99	172.54	174.51	354.89	208.82
k67_3494	342.00	217.00	230.00	247.00	160.00	63.00	272.00	364.00	473.00	625.00	721.00	698.00
tdn_112809	9.48	0.99	0.00	36.72	17.56	3.26	15.71	11.31	17.42	2.27	65.18	15.66
k63_43055	0.00	0.00	0.00	0.00	3.00	1.53	420.34	48.42	0.00	1.00	1.00	2723.29
tdn_162033	16.23	7.22	33.61	26.01	3.03	23.41	10.31	59.32	12.95	30.03	100.93	0.00
k21_78025	0.00	0.00	0.00	0.00	0.00	1.00	20.00	0.00	8.00	10.00	0.00	5.00
tgg_50165	421.00	395.00	283.00	391.00	431.00	122.00	205.00	316.00	387.00	547.00	499.00	501.00
k69_21228	212.00	233.00	119.00	144.00	209.00	81.00	123.00	179.00	218.00	269.00	327.00	186.00
tdn_74435	2786.00	2390.00	1785.00	2148.00	1826.00	750.00	1427.00	2428.00	2523.00	3041.00	3511.00	3069.00
tdn_31043	0.00	0.00	0.00	0.00	0.00	0.00	0.00	0.00	0.00	0.00	0.00	26.00
tdn_112554	94.22	144.31	114.73	229.65	116.51	41.39	45.61	71.32	24.48	28.75	165.41	41.06
tdn_47240	108.00	77.00	149.00	124.00	26.00	1.00	9.00	3.00	20.00	192.00	0.00	5.00
k45_79078	0.00	0.00	0.00	0.00	1.00	0.00	2.00	0.00	9.00	61.00	12.00	6.00
tdn_144896	123.00	91.00	54.00	72.00	155.00	50.00	168.00	210.00	144.00	191.00	346.00	222.00
k43_22851	89.00	75.00	17.00	38.00	117.00	57.00	63.00	127.00	124.00	91.00	152.00	115.00
tdn_170578	373.18	702.10	208.74	410.95	251.27	37.11	115.23	275.73	180.82	364.51	408.15	385.14
tdn_20706	0.00	0.00	0.00	0.00	0.00	0.00	4.00	0.00	24.00	20.00	0.00	11.00
k63_18099	326.00	204.00	99.00	196.00	257.00	118.00	121.00	242.00	244.00	495.00	493.00	371.00
tdn_73919	90.00	101.00	64.00	97.00	229.00	74.00	57.00	111.00	96.00	168.00	184.00	39.00
tdn_112439	0.00	0.00	3.25	11.20	0.00	1.25	0.00	3.44	2.06	15.44	0.00	0.00
k59_16129	389.00	388.00	361.00	395.00	402.00	109.00	174.00	324.00	255.00	477.00	513.00	395.00
k73_3632	867.22	920.71	778.97	1077.38	878.74	267.41	976.91	1174.15	905.38	925.35	664.54	414.63
tdn_63112	51.00	53.00	23.00	33.00	30.00	7.00	13.00	12.00	32.00	12.00	51.00	32.00
tdn_173768	694.00	691.00	467.00	1043.00	306.00	95.00	351.00	339.00	428.00	470.00	530.00	711.00
tdn_69301	63.51	17.00	4.00	30.00	18.00	0.00	4.00	110.00	3.00	35.00	13.00	123.33
tgg_72464	5.00	0.00	0.00	2.00	5.00	5.94	0.00	9.00	2.00	0.00	1.00	14.00
tdn_92953	2103.00	2073.00	2008.00	2320.00	1830.00	589.00	976.00	1660.00	1402.00	2290.00	2969.00	2248.00
tdn_63703	4335.00	4052.00	2489.00	3550.00	5840.00	1942.00	3575.00	5255.00	3620.00	4505.00	6896.00	4483.00
tdn_150207	609.00	481.00	576.00	438.00	225.00	81.00	152.00	271.00	322.00	426.00	338.00	243.00
tdn_122626	276.00	170.00	141.00	184.00	266.00	78.00	115.00	202.00	190.00	201.00	401.00	160.00
tdn_164160	328.15	267.38	82.33	98.99	412.38	103.85	224.81	314.85	207.19	343.54	508.65	526.72
k61_4264	107.69	162.08	196.96	208.14	117.57	45.48	52.61	127.85	68.68	140.43	203.11	162.85
tdn_42753	0.00	10.00	0.00	0.00	0.00	0.00	0.00	0.00	4.00	22.00	5.00	21.00
tdn_14094	0.00	0.00	0.00	0.00	1.00	0.00	3.00	14.00	2.00	0.00	0.00	6.00
k61_27138	196.26	239.96	204.18	152.49	62.73	8.71	62.72	45.97	74.09	114.87	105.11	63.05
tdn_117533	44.00	41.00	63.00	34.00	11.00	14.00	14.00	54.00	50.00	57.00	12.00	66.00
tgg_70587	0.00	0.00	0.00	0.00	0.00	0.00	6.95	0.00	0.00	7.00	0.96	1.00
tdn_108427	72.00	405.00	651.00	142.00	267.00	38.00	240.00	155.00	120.00	158.00	653.00	103.00
tdn_117800	15.01	41.57	23.86	14.03	54.92	20.80	34.56	62.97	27.16	18.00	67.10	68.90
tgg_62137	1942.00	1412.00	1515.00	1926.00	1710.00	680.00	1055.00	1701.00	1481.00	1880.00	2735.00	1966.00
tdn_48984	0.00	0.00	0.00	0.00	8.00	4.00	43.00	6.00	4.00	0.00	0.00	95.00
tdn_102738	567.64	461.40	414.76	409.63	444.84	155.21	235.30	280.10	413.23	544.14	577.63	567.76
tgg_76658	8.96	0.00	7.00	4.00	0.00	4.00	0.00	0.00	0.00	30.00	14.00	10.00
tdn_79258	3.00	0.00	0.00	3.00	0.00	1.00	6.00	0.00	3.00	0.00	24.00	0.00
tdn_7831	0.00	0.00	0.00	0.00	4.00	2.00	0.00	0.00	11.00	0.00	0.00	9.00
tdn_153368	1092.18	962.12	595.69	934.00	920.00	347.00	639.18	918.00	1018.71	1075.00	1668.39	1197.02
k57_3081	55.00	74.00	116.00	96.00	58.00	16.00	47.00	62.00	38.00	43.00	79.00	64.00
tdn_69533	163.44	44.05	103.75	96.31	87.74	24.84	167.45	155.77	101.01	99.98	85.31	123.18
k59_21250	41.00	27.51	30.04	39.00	2.00	2.00	3.00	8.00	20.00	105.00	25.71	30.55
tdn_68511	544.00	612.00	302.00	378.00	1083.00	364.00	557.00	823.00	913.00	985.00	1571.00	911.00
tdn_170499	545.09	345.85	102.05	50.61	243.69	46.95	375.34	505.21	216.94	683.39	308.68	377.18
tdn_149944	650.29	256.19	1593.41	281.60	62.97	107.01	248.15	305.14	226.54	209.10	47.88	58.47
k23_147979	0.00	0.00	0.00	0.00	1.00	2.00	4.00	1.00	11.00	0.00	14.00	3.00
tgg_57013	14.00	5.00	10.00	26.00	26.00	4.00	4.00	0.00	9.00	15.00	22.00	27.00
k59_2007	0.00	0.00	0.00	0.00	16.00	17.00	20.00	3.00	10.00	10.00	31.00	25.00
k61_21517	2005.82	1593.70	772.30	1195.49	1177.12	416.65	761.05	1192.72	1218.98	1589.61	2059.61	1918.43
tdn_70660	0.00	0.00	0.00	0.00	0.00	0.00	0.00	0.00	0.00	0.00	0.00	17.37
k21_37840	0.00	0.00	0.00	0.00	0.00	0.00	0.00	0.00	0.00	0.00	0.00	0.00
tgg_4900	134.00	151.00	92.00	201.00	552.00	114.00	232.00	351.00	414.00	383.00	358.00	571.00
tgg_18660	28.00	6.00	19.00	12.00	11.00	0.00	8.00	0.00	37.00	60.00	61.00	47.00
tdn_132498	397.00	395.00	283.00	382.00	398.00	110.00	350.00	463.00	347.00	468.00	607.00	508.00
tdn_175349	0.00	0.00	0.00	0.00	0.00	0.00	0.00	0.00	0.00	0.00	0.00	0.00
tgg_66550	10.00	23.00	31.46	17.00	18.02	6.00	7.00	0.00	20.04	0.00	12.00	43.63
tdn_38563	0.00	0.00	0.00	0.00	7.00	3.00	3.00	0.00	3.00	0.00	1.00	24.00
tdn_161661	210.00	172.00	548.00	810.00	199.00	47.00	436.00	539.00	364.00	382.00	408.00	450.00
tgg_38407	14.00	4.00	3.00	5.00	3.00	3.00	5.00	19.00	6.00	11.00	37.00	23.00
tdn_156928	639.00	589.00	320.00	714.00	704.00	199.00	324.00	427.00	444.00	577.00	819.00	671.00
k21_170770	0.00	0.00	0.00	0.00	0.00	0.00	3.00	0.00	0.00	0.00	0.00	6.00
tdn_102823	0.00	0.00	0.00	0.00	53.00	47.00	46.00	86.00	25.00	91.00	115.00	31.00
tdn_166806	459.82	106.47	90.00	212.32	1086.52	206.12	620.46	652.19	1213.44	1096.22	956.73	1583.07
tdn_116293	1099.00	1051.00	928.00	1193.00	1016.00	352.00	569.00	822.00	863.00	797.00	1596.00	1230.00
tdn_144892	147.00	87.00	47.00	76.00	91.00	20.00	50.00	73.00	80.00	63.00	106.00	107.00
k71_10342	911.60	671.81	521.88	699.25	815.83	315.43	473.49	885.09	635.96	1146.53	1395.51	1194.90
k55_6244	18.31	14.48	22.13	70.62	37.95	6.00	19.00	0.00	20.00	1.00	38.74	7.00
k55_29728	0.00	0.00	0.00	0.00	7.00	0.00	11.00	3.00	29.00	29.00	15.00	23.00
tdn_33837	0.00	0.00	0.00	0.00	0.00	0.00	3.00	0.00	0.00	0.00	1.00	6.00
tdn_121941	451.34	160.40	281.96	501.96	340.29	74.36	3.14	212.46	252.04	674.66	321.47	449.40
k41_98518	0.00	0.00	0.00	0.00	5.00	0.00	1.00	0.00	6.00	0.00	0.00	17.00
k45_22315	0.00	0.00	0.00	0.00	10.00	3.00	31.00	18.00	316.00	228.00	1.00	101.00
k59_2546	241.96	236.96	142.57	228.10	268.28	80.08	240.36	365.59	315.39	424.02	642.96	451.35
tdn_32828	0.00	0.00	0.00	0.00	0.00	0.00	0.00	0.00	23.00	12.00	0.00	0.00
tdn_98283	37.00	62.00	48.00	60.00	50.00	15.00	75.00	40.00	35.00	61.00	154.00	77.00
tgg_62015	12.00	14.00	6.00	12.00	17.00	6.00	15.00	4.00	24.00	31.00	23.00	2.00
tdn_82438	272.00	251.00	224.00	282.00	215.00	139.00	189.00	192.00	310.00	292.00	420.00	447.00
tdn_55769	0.00	0.00	0.00	0.00	0.00	0.00	0.00	0.00	144.00	0.00	0.00	0.00
tdn_156904	0.00	0.00	0.00	0.00	39.55	127.32	54.03	145.75	237.28	96.00	64.00	345.25
tdn_149	0.00	0.00	0.00	0.00	0.00	1.00	2.00	0.00	0.00	0.00	1.00	5.00
k75_15839	810.00	698.00	899.00	1154.00	971.00	329.00	465.00	875.00	853.00	998.00	1578.00	1591.00
tdn_30091	0.00	0.00	0.00	0.00	2.00	2.00	0.00	5.00	6.00	0.00	0.00	0.00
k45_86037	0.00	1.00	1.00	0.00	7.00	0.00	0.00	0.00	0.00	0.00	0.00	0.00
k47_52996	53.46	19.67	45.21	46.74	24.00	7.60	24.70	37.69	9.87	35.99	42.07	16.99
tdn_80106	0.00	7.00	8.00	3.00	6.00	2.00	0.00	15.00	4.00	0.00	6.00	0.00
tdn_100148	19.00	62.00	23.00	6.00	21.00	3.00	0.00	0.00	17.00	26.00	20.00	16.00
tdn_107270	425.00	354.00	411.00	542.00	467.00	143.00	180.00	417.00	474.00	650.00	367.00	338.00
tdn_112427	29.71	23.11	23.00	23.51	7.89	4.35	1.21	36.67	26.42	47.22	28.02	55.83
tdn_57858	246.00	314.00	526.00	109.00	71.00	47.00	132.00	160.00	89.00	114.00	129.00	161.00
k31_41370	3.42	2.58	3.60	1.28	16.46	1.97	1.27	0.00	2.35	0.00	5.32	3.94
tgg_57363	28.70	32.54	34.01	11.82	11.03	4.00	31.71	39.40	19.98	117.55	31.54	26.84
k39_92678	0.00	3.00	1.00	2.00	3.00	0.00	4.00	0.00	0.00	7.00	0.00	0.00
tdn_5211	0.00	0.00	0.00	0.00	0.00	0.00	0.00	0.00	29.00	0.00	0.00	0.00
k33_132565	0.00	0.00	0.00	0.00	0.00	0.00	0.00	0.00	0.00	0.00	2.00	0.00
tdn_170731	247.00	145.00	92.00	86.00	238.00	61.00	221.00	333.00	320.00	286.00	394.00	276.00
tdn_132077	253.00	183.00	164.00	213.00	252.00	78.00	184.00	237.00	298.00	574.00	504.00	381.00
tdn_168108	496.90	469.20	346.42	422.73	904.88	309.59	457.48	941.57	448.50	669.54	897.44	683.34
tdn_44195	0.00	0.00	0.00	0.00	0.00	2.00	0.00	0.00	6.00	11.00	3.00	29.00
tdn_90422	191.56	125.42	120.62	247.76	152.68	66.90	83.70	266.17	199.31	216.90	242.83	406.21
tdn_53002	0.00	0.00	0.00	0.00	0.00	4.00	10.00	3.00	16.00	26.00	11.00	22.00
tdn_102529	765.00	617.00	549.00	746.00	525.00	252.00	425.00	752.00	551.00	731.00	902.00	1089.00
tdn_168481	3401.00	2773.00	2228.00	3446.00	1776.00	683.00	1181.00	1579.00	1568.00	1962.00	2841.00	2658.00
k61_1968	215.00	219.00	240.00	332.00	119.00	76.00	133.00	224.00	146.00	119.00	316.00	234.00
tdn_149177	581.49	520.58	205.00	455.82	617.78	235.82	615.00	742.00	621.93	719.00	1374.46	850.23
tdn_168122	2784.00	1025.00	792.10	1139.00	859.00	308.00	480.00	798.77	673.00	910.00	1176.00	1011.00
tdn_98646	409.00	385.00	344.00	365.00	427.00	162.00	241.00	608.00	443.00	474.00	691.00	529.00
tdn_104037	126.08	34.36	35.14	43.35	123.72	61.48	84.93	46.64	180.79	77.03	215.33	42.05
tdn_177632	6.42	15.66	3.22	4.12	3.00	2.00	4.36	15.00	12.93	29.87	2.54	0.00
k21_1752	4.00	0.00	0.00	0.00	0.00	0.00	0.00	0.00	5.00	0.00	3.00	0.00
k27_9037	4.52	0.00	0.00	0.00	1.16	0.00	0.00	0.00	0.00	0.00	0.00	0.00
k65_40414	1400.31	1083.11	800.54	1004.32	1421.33	512.82	805.16	1050.83	755.52	941.83	1802.76	1264.32
tgg_51870	1275.53	1259.70	779.62	1510.95	1026.40	333.94	559.31	988.83	916.29	1147.97	1591.69	1198.86
k75_13535	134.00	126.00	127.00	140.00	116.00	53.00	52.00	99.00	78.00	118.00	132.00	121.00
tgg_10450	19.02	12.04	3.00	18.04	7.00	13.00	10.97	16.41	9.01	22.00	6.00	5.92
tdn_151175	1419.00	1319.00	1349.00	1503.00	413.00	229.00	440.00	649.00	567.00	1028.00	621.00	788.00
tdn_82966	775.00	664.00	398.00	597.00	1083.00	476.00	644.00	946.00	928.00	1018.00	1658.00	1135.00
tdn_41818	15.00	13.00	0.00	17.00	9.00	0.00	4.00	11.00	8.00	7.00	29.00	13.00
tdn_87997	12.00	0.00	0.00	19.00	1.00	4.00	0.00	3.00	4.00	0.00	6.00	2.00
tdn_54980	17.00	3.00	28.00	50.00	13.00	1.00	3.00	11.00	15.00	29.00	33.00	18.00
tdn_44735	0.00	0.00	8.00	0.00	6.00	1.00	3.00	0.00	5.00	0.00	0.00	4.00
k29_14290	0.00	0.00	0.00	0.00	11.00	5.00	8.00	0.00	7.00	0.00	6.00	14.00
k51_30145	0.00	0.00	0.00	0.00	28.00	26.00	29.00	42.00	5.00	42.00	22.00	123.00
tdn_129973	129.48	90.62	146.81	111.44	167.06	48.96	80.72	123.65	255.54	279.04	247.65	244.12
k51_19644	42.00	67.00	12.00	39.00	104.00	27.00	58.00	105.00	91.00	88.00	151.00	238.00
tdn_136900	3599.00	3337.00	1820.00	2160.00	6222.00	2020.00	3322.00	5331.00	4823.00	5748.00	8069.00	5783.00
k23_141184	0.00	0.00	0.00	0.00	0.00	0.00	0.00	0.00	0.00	0.00	0.00	0.00
tdn_8345	0.00	0.00	0.00	0.00	15.00	4.00	1.00	0.00	1.00	0.00	6.00	12.00
tdn_51154	0.00	0.00	0.00	0.00	0.00	13.00	35.00	41.00	3.00	20.00	10.00	70.00
tdn_69980	116.00	98.00	129.00	137.00	61.00	29.00	63.00	55.00	77.00	132.00	134.00	103.00
tdn_88919	1057.00	1020.00	926.00	1114.00	922.00	362.00	447.00	644.00	818.00	1023.00	1444.00	1338.00
tdn_145495	8.19	0.00	0.00	2.84	5.20	1.24	8.37	0.00	0.00	0.00	15.97	7.50
tdn_54922	44.00	43.00	142.00	192.00	48.00	22.00	33.00	25.00	22.00	27.00	8.00	41.00
tdn_27026	1.00	0.00	0.00	0.00	4.00	0.00	0.00	0.00	3.00	0.00	0.00	16.00
tdn_127470	178.19	156.54	75.58	159.69	137.64	65.80	89.16	116.33	268.48	172.46	514.05	361.56
tgg_75766	384.65	289.32	274.85	711.90	360.11	166.35	227.84	344.53	295.37	573.62	847.75	673.27
tdn_103888	425.00	466.00	362.00	578.00	563.00	218.00	302.00	429.00	354.00	624.00	729.00	891.00
tdn_88578	1540.13	1331.56	1355.38	2214.40	998.59	370.21	551.47	761.42	1264.29	1298.41	1894.80	1582.43
k69_9770	354.00	361.00	268.00	373.00	452.00	164.00	314.00	357.00	309.00	426.00	755.00	671.00
tdn_126457	1476.00	1394.00	1067.00	1475.00	1270.00	506.00	912.00	1410.00	1139.00	1701.00	2391.00	1847.00
tdn_152093	0.00	0.00	0.00	0.00	13.00	1.00	1.00	10.00	5.00	0.00	8.00	0.00
k69_19860	293.00	302.00	460.00	524.00	183.00	73.00	130.00	227.00	165.00	350.00	304.00	261.00
tdn_81604	1590.00	1586.00	1334.00	1606.00	1242.00	411.00	832.00	1360.00	1133.00	1700.00	1966.00	1645.00
tgg_45232	482.00	311.00	225.00	368.00	329.00	98.00	336.00	452.00	448.00	672.00	520.00	437.00
tdn_164679	433.00	310.00	213.00	347.03	223.00	113.00	115.00	388.00	175.01	187.00	236.09	385.01
tdn_56249	7.00	6.00	3.00	18.00	40.00	14.00	10.00	1.00	27.00	24.00	28.00	43.00
tdn_120413	2238.00	2202.00	1933.00	2154.00	1556.00	601.00	1039.00	1649.00	1476.00	1952.00	2471.00	1803.00
tdn_71485	11.00	13.00	3.00	2.00	6.00	1.00	3.00	4.13	8.00	58.00	9.00	0.00
tdn_130640	9365.00	6961.00	8521.00	15542.00	26425.00	9133.00	10037.00	13146.00	11723.00	15963.00	25022.00	24331.00
tdn_54581	4.00	1.00	27.00	19.00	0.00	15.00	5.00	17.00	7.00	74.00	102.00	10.00
k25_50840	0.00	0.00	0.00	0.00	0.00	0.00	0.00	7.00	0.00	0.00	0.00	13.00
tdn_168293	8291.00	7270.00	3734.00	5212.00	7344.00	2074.00	4656.00	7045.00	5620.00	7480.00	10807.00	8177.00
k63_11922	468.00	410.00	337.00	331.00	292.00	129.00	168.00	348.00	366.00	468.00	523.00	424.00
tdn_87995	99.00	6.00	42.00	126.00	11.00	6.00	17.00	0.00	43.00	30.00	10.00	55.00
k47_41884	7.00	1.00	0.00	7.00	45.00	1.00	8.00	0.00	5.00	13.00	46.00	52.00
k51_76957	0.00	0.00	0.00	0.00	0.00	0.00	0.00	20.46	642.99	66.05	52.35	157.93
tdn_172143	576.42	488.19	346.79	459.04	828.45	252.13	520.80	971.77	837.63	1316.95	1269.25	954.67
tgg_44511	2.00	25.00	8.00	0.00	0.00	4.00	5.00	7.00	5.00	29.00	1.00	11.01
k35_60604	3.00	3.00	0.00	7.00	0.00	1.00	3.00	3.00	0.00	0.00	23.00	3.00
k31_65075	0.00	0.00	0.00	0.00	10.00	0.00	5.00	3.00	10.00	2.00	0.00	3.00
tgg_51370	381.00	301.00	338.00	384.00	222.00	111.00	244.00	505.00	308.00	512.00	408.00	494.00
tdn_118501	837.00	763.00	905.00	1103.00	611.00	239.00	571.00	880.00	728.00	918.00	936.00	979.00
tdn_9796	0.00	0.00	0.00	0.00	0.00	0.00	0.00	0.00	14.00	0.00	0.00	16.00
tdn_117289	237.21	158.28	122.16	174.13	197.47	53.31	100.28	190.10	213.18	154.96	545.16	307.30
k37_151084	0.00	0.00	0.00	0.00	0.00	0.00	0.00	0.00	45.00	0.00	0.00	0.00
tdn_131352	2794.00	1969.00	2361.00	4764.00	3259.00	1056.00	2046.00	2886.00	3149.00	3993.00	4300.00	4493.00
tdn_130172	1132.00	862.00	737.00	887.00	880.00	305.00	770.00	885.00	966.00	1255.00	1768.00	1571.00
tdn_28458	3.00	0.00	0.00	0.00	0.00	1.00	3.00	0.00	6.00	0.00	9.00	4.00
tdn_175372	397.32	371.33	340.18	370.42	416.12	182.14	332.81	458.62	492.82	418.52	730.72	510.12
tdn_66053	8128.00	7797.00	6794.00	7996.00	5778.00	2022.00	4342.00	7638.00	4815.00	7729.00	9846.00	7837.00
tdn_115328	3631.00	2790.00	2921.00	3831.00	3644.00	1151.00	2315.00	3660.00	3871.00	3714.00	6673.00	4990.00
tdn_23249	0.00	0.00	0.00	0.00	0.00	0.00	0.00	0.00	0.00	10.00	14.00	1.00
tdn_68379	0.00	0.00	0.00	4.22	9.00	0.00	0.00	0.00	6.00	0.00	0.00	0.00
k71_144	914.00	708.00	605.00	744.00	644.00	229.00	561.00	1071.00	922.00	1174.00	1237.00	1064.00
k27_202645	0.00	0.00	0.00	0.00	5.00	0.00	0.00	0.00	0.00	0.00	0.00	0.00
k57_32316	99.00	139.00	102.00	132.00	101.00	36.00	69.00	123.00	162.00	121.00	70.00	131.00
k55_43235	30.00	16.00	4.00	18.00	4.00	0.00	5.00	29.00	5.00	13.00	28.00	5.00
tdn_101959	12.00	24.91	20.00	11.00	35.00	3.17	72.49	18.00	43.60	64.00	133.66	93.50
tdn_170598	216.00	165.00	124.00	50.00	27.00	0.00	4.00	23.00	0.00	21.00	11.00	4.00
tdn_46499	0.00	0.00	0.00	0.00	47.00	4.00	7.00	11.00	0.00	8.00	25.00	0.00
tdn_128684	63.94	71.27	11.00	113.51	3.00	2.00	8.40	0.00	3.00	15.99	0.00	116.88
tdn_176249	738.96	566.77	442.60	641.95	876.74	264.71	511.23	848.72	587.62	860.74	1173.55	877.87
tdn_34130	0.00	0.00	0.00	0.00	0.00	0.00	0.00	0.00	24.00	39.00	0.00	4.00
tdn_140152	2908.02	2939.09	1649.02	2561.09	4255.00	1388.01	2570.06	4062.15	3948.12	3982.00	7135.00	5522.37
tdn_38923	4.00	0.00	3.00	0.00	0.00	0.00	0.00	12.00	4.00	0.00	2.00	13.00
k23_196023	0.00	0.00	0.00	0.00	0.00	0.00	0.00	0.00	15.00	33.00	0.00	0.00
k27_30382	1.99	0.00	2.00	3.00	4.00	0.00	0.00	4.86	0.00	0.00	0.00	0.00
k67_30084	2137.00	1709.00	1952.00	1736.00	2369.00	798.00	771.00	1175.00	1108.00	1319.00	2494.00	1411.00
k41_48655	5.00	0.00	4.00	7.00	6.00	0.00	4.00	4.00	8.00	6.00	0.00	3.00
tdn_100507	0.00	0.00	0.00	0.00	352.00	160.00	260.00	161.00	204.00	119.00	162.00	785.00
k65_4959	842.12	678.94	498.70	674.50	591.94	189.02	304.88	497.37	397.25	435.07	948.21	542.23
tdn_121820	1315.00	1226.00	1158.00	1529.00	1404.00	492.00	792.00	1122.00	883.00	1096.00	1573.00	1263.00
tdn_72803	11.00	1.00	17.00	20.00	3.00	0.00	0.00	22.00	14.00	10.00	56.00	36.00
tdn_63047	16.00	12.00	17.00	21.00	32.00	14.00	4.00	30.00	8.00	15.00	1.00	27.00
tgg_26604	37.00	74.00	8.00	21.00	79.00	39.00	30.00	53.00	63.00	93.00	184.00	80.00
tdn_57322	6.00	1.00	8.00	15.00	22.00	0.00	11.00	25.00	1.00	3.00	7.00	13.00
tdn_173765	537.00	399.00	259.00	351.00	373.00	145.00	234.00	334.00	378.00	630.00	776.00	431.00
k23_8791	0.00	0.00	0.00	0.00	0.00	0.00	3.00	0.00	0.22	0.00	0.00	7.00
k23_189490	0.00	9.00	5.00	6.00	6.00	1.00	0.00	0.00	0.00	0.00	2.00	1.00
tdn_170129	224.80	206.66	218.92	248.62	215.49	6.82	92.45	327.10	47.39	267.09	139.55	74.45
k57_18073	405.00	205.00	88.00	307.69	497.00	109.00	242.00	318.00	235.58	99.00	491.00	301.68
tdn_11373	0.00	0.00	0.00	0.00	1.00	0.00	0.00	3.00	0.00	0.00	0.00	4.00
tdn_114704	325.00	264.00	407.00	486.00	311.00	92.00	146.00	189.00	229.00	441.00	359.00	351.00
k73_23860	147.00	124.00	108.00	153.00	204.00	42.00	102.00	167.00	171.00	157.00	200.00	175.00
tdn_25610	0.00	0.00	0.00	0.00	0.00	0.00	0.00	0.00	0.00	27.00	3.00	0.00
tdn_57448	0.00	0.00	0.00	0.00	0.00	2.00	2.00	0.00	23.00	19.00	0.00	5.00
tdn_91172	616.00	491.00	461.00	533.00	516.00	186.00	353.00	423.00	467.00	570.00	794.00	553.00
tdn_118123	75.00	60.00	48.00	94.00	378.00	141.00	106.00	95.00	107.00	137.00	178.00	121.00
tdn_109817	0.00	0.00	0.00	0.00	0.00	0.00	0.00	0.00	6.00	0.00	5.00	0.00
tdn_171525	2985.83	2538.89	2517.36	2620.31	2300.07	616.73	1246.92	1857.76	1269.19	1462.03	1688.25	1092.03
tdn_40955	0.00	0.00	0.00	0.00	9.00	2.00	12.00	38.00	2.00	18.00	7.00	9.00
tgg_44105	35.85	49.84	34.23	109.03	28.72	40.83	42.66	103.57	27.38	41.02	44.26	62.28
k31_191647	0.00	0.00	0.00	0.00	6.00	3.00	0.00	0.00	8.00	0.00	4.00	0.00
k19_118849	17.00	15.00	3.00	13.00	1.00	1.00	7.00	2.00	4.00	18.00	10.00	20.00
tgg_15667	184.46	196.95	71.53	121.41	196.90	68.05	136.05	315.42	348.86	405.00	672.66	343.87
tdn_161925	2.00	0.00	0.00	0.00	11.00	1.00	0.00	9.00	0.00	3.00	2.00	4.00
k25_5179	0.00	0.00	0.00	0.00	0.00	0.00	0.00	0.00	0.00	0.00	0.00	0.00
tdn_85792	1635.00	1573.00	995.00	1594.00	1302.00	526.00	1118.00	1544.00	1525.00	1936.00	2466.00	1941.00
k57_20309	0.00	0.00	0.00	0.00	0.00	4.00	18.00	0.00	0.00	0.00	0.00	146.00
k35_181569	0.00	0.00	0.00	0.00	8.00	2.00	0.00	0.00	8.00	0.00	2.00	0.00
k65_10119	0.00	1.00	4.00	0.00	0.00	0.00	24.00	27.00	1.00	89.00	0.00	0.00
k73_8817	560.00	488.00	389.00	499.00	803.00	233.00	447.00	692.00	705.00	650.00	1046.00	899.00
tdn_173763	0.00	0.00	0.00	0.00	0.00	0.00	0.00	0.00	0.00	7.00	6.74	8.00
k19_3161	4.00	5.00	0.00	7.00	0.00	0.00	0.00	6.00	3.00	0.00	0.00	1.00
k43_46385	3.00	8.00	1.00	8.00	2.00	0.00	4.00	0.00	3.00	0.00	18.00	18.00
tdn_88304	4.00	0.00	0.00	2.00	6.00	1.00	1.00	16.00	5.00	16.94	7.00	0.00
k61_28769	18.00	23.00	14.00	39.00	15.00	9.00	2.00	23.00	27.00	7.00	27.00	17.00
tdn_174270	404.00	361.00	192.00	252.00	264.00	96.00	192.00	333.00	253.00	266.00	431.00	220.00
tdn_141137	3860.75	3944.25	5621.65	9860.32	5399.75	1499.25	2979.13	4434.95	3613.98	4080.62	4866.63	3998.50
tdn_150690	4670.00	4183.00	3696.00	4793.00	3633.00	1300.00	2114.00	3092.00	2897.00	4181.00	5035.00	3884.00
tdn_101592	965.30	875.37	528.07	623.29	1055.06	286.93	568.74	395.14	665.93	1061.31	1479.96	1333.03
tdn_115661	940.00	693.00	394.00	459.00	764.00	283.00	477.00	741.00	728.00	879.00	1362.00	1203.00
k69_2765	1595.07	1526.62	651.96	1494.13	1724.19	561.53	3286.77	3401.53	3263.59	3112.47	5463.04	2634.46
tdn_148431	1989.00	2059.00	2023.00	2254.00	1069.00	347.00	665.00	921.00	990.00	1086.00	1722.00	1521.00
k29_164805	9.00	9.00	9.00	7.00	0.00	0.00	4.00	30.00	3.00	0.00	5.00	0.00
tdn_121753	1459.00	1501.00	970.00	1361.00	923.00	338.00	663.00	892.00	919.00	1268.00	1871.00	1456.00
tdn_112760	298.00	310.00	312.00	491.00	156.00	74.00	130.00	264.00	236.00	286.00	338.00	266.00
tdn_59344	2061.00	1905.00	2104.00	3138.00	1388.00	475.00	1052.00	1602.00	1700.00	2618.00	2022.00	2136.00
tdn_80599	573.73	574.86	556.02	675.69	603.62	185.90	266.75	485.52	288.73	611.31	745.14	700.24
tdn_52366	0.00	0.00	0.00	0.00	27.00	4.00	5.00	0.00	6.00	0.00	8.00	19.00
tdn_69414	5348.00	4272.00	3550.00	5184.00	6410.00	2307.00	3737.00	5747.00	4824.00	5955.00	8798.00	6512.00
k29_78744	0.00	0.00	0.00	0.00	9.00	4.00	8.00	9.00	8.00	0.00	5.00	33.00
tdn_130970	592.00	646.00	395.00	545.00	550.00	206.00	567.00	617.00	621.00	816.00	890.00	940.00
k59_37132	1437.00	1269.00	1160.00	1286.00	1199.00	415.00	862.00	1327.00	1240.00	1494.00	2139.00	1548.00
tdn_162424	429.00	459.00	384.00	550.00	536.00	160.00	281.00	368.00	388.00	473.00	621.00	410.00
tdn_85995	9.00	17.00	3.00	8.00	10.00	3.00	3.00	32.00	9.00	0.00	5.00	28.00
k73_12687	1169.00	1037.00	1001.00	1124.00	1186.00	514.00	735.00	1429.00	1124.00	1732.00	1738.00	1503.00
k73_2405	1370.58	1255.01	854.44	1688.45	1838.34	679.80	891.74	1531.44	1683.57	2460.78	2722.79	2735.53
k49_36516	8308.93	7840.13	8016.38	9359.45	4914.83	1494.29	3685.77	4751.13	4021.79	4351.49	4025.19	3351.86
tdn_51841	0.00	0.00	0.00	0.00	4.00	6.00	9.00	0.00	0.00	0.00	14.00	24.00
k29_193825	0.00	0.00	0.00	0.00	0.00	0.00	0.00	0.00	0.00	39.00	20.00	15.00
k65_35629	0.00	0.00	0.00	0.00	0.00	0.00	0.00	4.94	172.96	83.23	0.00	64.00
k57_63502	0.00	3.00	1.00	4.00	18.00	0.00	0.00	7.00	56.00	62.00	1.00	86.00
k43_36939	0.00	0.00	0.00	0.00	0.00	0.00	1.00	1.00	0.00	35.00	0.00	9.00
tdn_10763	0.00	0.00	0.00	0.00	0.00	0.00	0.00	3.00	0.00	0.00	0.00	2.00
tdn_55054	8.00	8.00	10.00	9.00	27.00	2.00	2.00	15.00	4.00	11.00	8.00	20.00
k65_27469	107.00	70.00	32.00	14.00	36.00	9.00	22.00	43.00	50.00	30.00	26.00	42.00
k53_8577	101.00	89.00	87.00	263.00	45.00	35.00	39.00	95.00	42.00	36.00	107.00	63.00
tdn_142525	54.03	79.90	72.94	90.44	74.85	35.09	67.37	108.37	43.01	59.89	76.39	11.01
tdn_1549	0.00	0.00	0.00	0.00	0.00	0.00	9.00	7.00	0.00	0.00	13.00	0.00
k45_71127	159.00	327.00	21.00	117.00	37.00	15.00	10.00	0.00	27.00	125.00	74.00	4.00
tdn_140847	11.00	14.00	24.00	13.00	60.00	8.00	1.00	35.00	24.00	47.00	39.00	46.00
tdn_176990	6.00	4.00	3.39	4.54	11.00	0.00	0.00	1.82	2.89	0.00	4.00	4.00
tdn_115011	143.39	282.57	163.83	295.97	302.87	88.70	125.12	117.82	133.56	277.96	259.92	418.40
tdn_124588	6592.92	5411.08	4970.33	5266.26	4807.49	1757.07	3313.99	5787.56	4896.72	6917.35	7584.73	6146.61
tdn_184616	0.00	0.00	0.00	0.00	0.00	0.00	2.00	0.00	0.00	0.00	1.00	16.00
tdn_104235	98.00	77.00	54.00	41.00	63.00	19.00	17.00	49.00	66.00	153.00	101.00	163.00
k23_135130	0.00	0.00	0.00	0.00	0.00	0.00	0.00	8.00	3.00	0.00	0.00	0.00
tdn_39752	0.00	0.00	0.00	0.00	0.00	4.00	11.00	2.00	0.00	0.00	9.00	14.00
tdn_117539	114.00	221.00	174.00	80.00	62.00	23.00	47.00	58.00	120.00	62.00	87.00	266.00
tdn_20560	0.00	0.00	0.00	0.00	6.00	1.00	1.00	17.00	3.00	0.00	0.00	1.00
tdn_149548	610.00	627.00	519.00	662.00	814.00	262.00	376.00	435.00	468.00	489.00	916.00	642.00
tgg_7469	3.49	2279.26	1579.38	359.18	9.00	0.00	4.32	883.17	472.79	18.00	0.00	224.00
k69_15607	550.00	611.00	400.00	596.00	772.00	152.00	309.00	517.00	443.00	502.00	752.00	744.00
tdn_84161	0.00	0.00	0.00	0.00	168.00	95.00	132.00	100.00	106.00	83.00	168.00	360.00
tdn_169501	483.00	497.00	392.00	488.00	358.00	209.00	164.00	243.00	373.00	315.00	702.00	537.00
tdn_136422	211.00	240.00	97.00	151.00	106.00	79.00	127.00	119.00	191.00	226.00	343.00	389.00
tgg_52893	217.00	167.00	133.00	205.00	222.00	95.00	185.00	276.00	183.00	365.00	349.00	292.00
k21_90570	0.00	0.00	0.00	0.00	0.00	0.00	4.00	0.00	8.00	0.00	0.00	6.00
tdn_134713	614.45	511.51	404.61	429.75	332.45	135.44	314.08	422.04	230.58	648.79	568.30	318.15
tdn_37229	0.00	0.00	0.00	0.00	7.00	0.00	15.00	3.00	0.00	0.00	18.00	50.00
tgg_1121	96.94	44.35	26.35	25.81	28.33	13.49	17.00	64.00	9.00	91.00	90.55	36.06
tdn_159499	0.00	0.00	0.00	0.00	22.60	0.00	0.00	2.48	0.00	0.01	3.31	0.00
tgg_58712	1743.00	1180.00	818.00	950.00	1343.00	421.00	1081.00	1467.00	1201.00	1847.00	2187.00	1928.00
k67_1127	7625.99	5503.84	5462.05	7935.58	10519.08	3647.30	7111.07	11032.37	9215.66	11616.50	15528.88	12366.55
k21_170229	0.00	0.00	0.00	0.00	3.00	1.00	3.00	0.00	0.00	15.00	9.00	0.00
k43_92539	0.00	0.00	0.00	0.00	1.00	1.00	4.00	0.00	4.00	5.00	1.00	5.00
tdn_77223	588.00	545.00	374.00	319.00	667.00	278.00	332.00	452.00	494.00	606.00	1004.00	996.00
tdn_42971	0.00	0.00	0.00	0.00	5.00	0.00	0.00	0.00	17.00	4.00	3.00	9.00
tdn_121210	3.00	8.00	2.00	6.00	0.00	0.00	4.00	23.00	1.00	0.00	7.00	9.00
k33_96771	0.00	0.00	0.00	2.00	0.00	2.00	0.00	0.00	0.00	5.00	0.00	6.00
tdn_147232	3634.00	2991.00	1743.00	1575.00	3148.00	1144.00	1276.00	1815.00	1892.00	2327.00	3063.00	2370.00
tdn_43191	0.00	0.00	0.00	0.00	10.00	1.00	3.00	0.00	0.00	0.00	0.00	9.00
k45_40836	1589.42	742.04	1084.09	665.00	96.00	45.00	78.00	141.00	50.00	261.36	17.00	11.00
tdn_81392	317.00	254.00	277.00	317.00	413.00	163.00	160.00	191.00	137.00	338.00	566.00	439.00
tdn_111525	31.00	55.00	46.00	39.00	32.00	17.00	27.00	46.00	110.00	116.00	108.00	103.00
tdn_176959	2298.00	2057.00	1700.00	2400.00	1356.00	579.00	891.00	1336.00	1324.00	1735.00	2341.00	1761.00
tdn_46027	4379.00	4045.00	3989.00	4263.00	4118.00	1554.00	2499.00	3418.00	3034.00	5022.00	5803.00	4035.00
tdn_159410	1735.00	1542.00	1042.00	1388.00	861.00	363.00	538.00	837.00	831.00	1105.00	1467.00	924.00
tdn_142500	0.00	0.00	0.00	0.00	0.00	0.00	8.00	0.00	0.00	0.00	0.00	0.00
tdn_137020	0.00	0.00	0.00	0.00	86.00	14.00	17.00	16.00	0.00	21.00	6.00	51.00
tdn_29582	0.00	0.00	0.00	0.00	5.00	0.00	0.00	4.00	9.00	0.00	11.00	7.00
tgg_48686	26.00	59.00	48.00	22.00	26.00	12.00	29.00	35.00	47.00	28.00	105.00	22.00
k53_34079	1.08	7.92	34.40	0.00	0.00	0.00	31.65	0.00	0.00	0.00	0.00	0.00
tdn_59837	61.00	37.00	54.00	65.00	16.00	10.00	28.00	8.00	11.00	53.00	40.00	77.00
k55_36554	23.82	18.27	11.78	11.88	21.14	19.60	64.91	62.04	60.57	95.53	29.39	52.49
tgg_75588	3907.00	3407.00	3324.00	4246.00	3610.00	1328.00	2275.00	3873.00	3268.00	4054.00	5669.00	4040.00
k33_115970	0.00	0.00	0.00	0.00	0.00	4.00	0.00	0.00	0.00	0.00	0.00	21.97
tdn_134649	125.00	96.00	77.00	71.00	114.00	41.00	60.00	200.00	72.00	79.00	104.00	116.00
tdn_159692	7.00	17.00	9.00	5.00	4.00	2.00	8.00	0.00	4.00	24.00	11.00	4.00
tdn_42814	0.00	0.00	7.00	0.00	41.00	0.00	0.00	22.00	0.00	0.00	0.00	149.00
tdn_176251	1888.78	1316.81	990.43	1464.99	1930.06	591.12	1222.02	1750.27	1582.26	1382.10	2755.93	1791.52
k25_124502	0.00	0.00	10.00	8.00	0.00	3.00	5.00	4.00	18.00	0.00	0.00	0.00
tdn_177463	151.41	124.71	105.78	158.82	148.67	55.25	73.23	95.31	118.92	185.90	237.68	239.13
k37_75933	0.00	0.00	0.00	4.33	0.00	0.00	0.00	7.14	0.00	0.00	2.01	12.27
tdn_79935	367.00	336.00	247.00	262.00	249.00	82.00	182.00	395.00	283.00	242.00	390.00	459.00
tdn_59578	0.00	0.00	0.00	0.00	0.00	0.00	0.00	4.00	4.00	582.00	119.00	34.00
tdn_108214	294.00	221.00	188.00	230.00	263.00	66.00	196.00	319.00	236.00	230.00	538.00	296.00
tdn_54852	0.00	0.00	8.00	20.00	84.00	0.00	33.00	35.00	2.00	0.00	2.00	17.00
tdn_94651	616.97	300.87	42.82	166.99	796.74	223.49	412.98	464.80	239.08	241.94	924.00	245.98
tgg_63427	246.56	184.30	203.68	271.69	205.55	93.50	163.57	224.02	280.13	273.86	415.50	261.42
tdn_166047	0.00	3.00	6.00	5.00	0.00	3.00	0.00	0.00	0.00	0.00	8.00	4.00
k75_19095	0.00	0.00	0.00	0.00	3432.00	1218.00	1093.00	1894.00	1581.00	1054.00	1845.00	6089.00
tdn_94310	0.00	0.00	0.00	0.00	36.00	35.00	68.00	74.00	65.00	16.00	60.00	210.00
tdn_128786	2903.00	1886.00	743.07	1043.00	1902.00	765.00	2974.00	2947.00	2681.00	2203.00	5556.00	5061.00
tdn_30929	2.00	4.00	2.00	0.00	1.00	4.00	0.00	0.00	0.00	0.00	7.00	7.00
k61_38813	261.00	75.00	0.00	0.00	0.00	24.00	0.00	13.00	175.00	37.00	0.00	0.00
tdn_84461	3876.00	3322.00	4194.00	4557.00	2820.00	886.00	1891.00	2855.00	2603.00	4257.00	3691.00	3241.00
tdn_173675	0.00	0.00	0.00	0.00	0.00	1.68	0.00	5.42	0.00	0.00	0.00	0.00
k75_022	3265.00	2638.00	2481.00	3052.00	2221.00	704.00	1464.00	1762.00	2602.00	2976.00	3830.00	3064.00
k47_16524	29375.00	26283.00	24012.00	23103.00	41236.00	10550.00	18377.00	32139.00	22733.00	26720.00	32469.00	26153.00
tdn_133245	963.78	901.47	650.68	898.10	1349.19	552.99	846.32	1234.58	1241.39	1334.24	1685.02	1704.35
tdn_42699	0.00	0.00	0.00	0.00	14.00	3.00	0.00	0.00	18.00	0.00	0.00	0.00
tdn_84801	34.00	35.00	16.00	20.00	11.00	14.00	14.00	29.00	49.00	16.00	43.00	38.00
k61_26286	495.00	327.00	400.00	441.00	176.00	79.00	119.00	218.00	234.00	272.00	329.00	212.00
tdn_109095	2478.00	2728.00	2455.00	3484.00	3372.00	991.00	2133.00	3292.00	2673.00	3397.00	3130.00	3323.00
tdn_162136	1889.00	1669.00	1579.00	2034.00	1023.00	452.00	665.00	1184.00	1051.00	1407.00	1887.00	1692.00
k25_167325	7.00	0.00	7.00	5.00	3.00	1.00	0.00	2.00	8.00	3.00	1.00	45.00
k21_93752	0.00	0.00	0.00	0.00	7.00	1.00	0.00	0.00	1.07	0.00	0.00	2.17
k67_21558	300.00	265.00	293.00	346.00	389.00	128.00	244.00	283.00	304.00	414.00	412.00	455.00
tdn_169455	844.00	750.00	646.00	925.00	740.00	320.00	450.00	739.00	693.00	974.00	1106.00	861.00
k33_39045	0.00	0.00	3.00	0.00	0.00	0.00	0.00	0.00	0.00	0.00	0.00	10.00
k59_57014	0.00	4.00	4.00	1.00	4.00	0.00	0.00	0.00	32.00	15.00	0.00	1.00
k45_68519	5.00	0.00	0.00	0.00	0.00	1.00	12.00	19.00	14.00	8.00	25.00	0.00
k35_200917	0.00	0.00	0.00	0.00	0.00	0.00	0.00	0.00	0.00	85.00	8.00	8.00
k45_104060	0.00	0.00	0.00	0.00	3.00	0.00	0.00	0.00	23.00	21.00	17.00	6.00
tdn_75918	1206.00	1343.00	1100.00	963.00	729.00	261.00	363.00	556.00	523.00	1066.00	1166.00	872.00
tgg_70883	6.00	5.00	6.00	2.00	10.00	11.00	9.00	11.00	0.00	15.00	16.00	10.00
tdn_35540	0.00	0.00	0.00	0.00	0.00	0.00	0.00	0.00	0.00	12.00	0.00	22.00
tdn_41157	0.00	0.00	0.00	0.00	0.00	0.00	0.00	0.00	0.00	0.00	0.00	0.00
tdn_66504	0.00	0.00	0.00	0.00	0.00	0.00	0.00	11.00	54.00	0.00	0.00	22.00
tdn_70637	631.00	581.00	463.00	654.00	572.00	190.00	341.00	654.00	770.00	823.00	984.00	747.00
tdn_62426	0.00	0.00	0.00	0.00	0.00	0.00	0.00	0.00	20.43	0.00	0.00	1.00
tdn_138510	1008.26	711.43	804.55	977.19	629.92	275.04	501.94	756.43	648.72	892.41	1081.65	700.74
tdn_161244	1945.00	1962.00	1954.00	1470.00	362.00	141.00	208.00	412.00	302.00	287.00	801.00	590.00
k59_1137	689.00	630.00	649.00	888.00	294.00	128.00	222.00	465.00	359.00	526.00	764.00	694.00
tdn_81011	0.00	7.94	2.23	0.00	0.00	0.00	0.00	16.00	0.00	0.00	4.00	0.00
k63_19725	421.95	128.81	75.21	66.30	185.34	70.97	108.46	159.26	151.66	121.64	285.89	281.28
k21_165199	3.00	0.00	0.00	6.00	0.00	0.00	0.00	0.00	0.00	0.00	1.00	19.00
tdn_140056	743.53	520.48	299.78	530.81	360.64	149.82	344.02	623.28	417.90	553.88	922.03	851.31
k59_7340	156.02	33.23	59.73	30.81	235.01	54.54	54.46	0.00	163.13	73.78	169.58	335.92
tdn_83322	0.00	0.00	0.00	0.00	0.00	0.00	0.00	0.00	0.00	0.00	0.00	0.00
k23_35759	0.00	0.00	0.00	0.00	0.00	0.00	8.24	0.00	0.00	0.00	0.00	0.00
tdn_176850	405.00	301.00	283.00	393.00	509.00	148.00	420.00	314.00	194.00	296.00	430.00	165.00
tgg_818	103.38	118.92	46.56	112.75	89.53	27.13	62.80	115.24	73.34	98.53	138.93	106.78
tdn_46078	35.00	28.00	25.00	39.00	57.00	21.00	27.00	31.00	15.00	0.00	27.00	43.00
tdn_139591	471.15	380.89	396.09	317.13	12.58	19.94	35.46	90.03	37.09	88.81	24.84	11.56
tdn_32328	2.00	2.00	13.33	6.00	0.00	4.00	7.00	0.00	3.00	9.00	0.00	3.00
tdn_169745	18.02	1.28	20.37	45.20	21.89	0.00	11.33	31.10	29.43	29.56	9.27	20.80
tdn_53933	1.00	13.00	4.00	8.00	16.00	3.00	23.00	22.00	28.00	7.00	11.00	17.00
tdn_160546	2.00	0.00	1.00	2.00	0.00	0.00	3.00	8.00	3.00	0.00	0.00	0.00
tdn_110866	0.00	0.00	0.00	0.00	30.63	7.29	7.33	24.90	6.94	0.00	32.59	1.65
tdn_26104	0.00	0.00	0.00	0.00	0.00	1.00	0.00	12.00	0.00	0.00	0.00	11.00
tgg_42809	23.00	2.82	13.00	13.00	0.00	2.00	6.00	19.00	11.00	0.00	16.00	25.00
tdn_101767	27.06	26.47	14.07	9.00	33.00	7.18	5.13	40.60	11.00	18.99	44.00	15.28
k53_43838	6.00	2.00	28.00	13.00	15.00	2.00	3.00	0.00	6.00	8.00	12.00	2.00
k57_16950	384.75	405.04	397.63	515.75	198.24	94.76	146.56	287.83	258.12	628.90	456.79	309.44
k69_15763	283.77	405.21	311.60	326.08	313.35	118.50	151.02	292.88	419.20	293.92	342.21	248.29
tdn_107256	441.00	390.00	92.00	169.00	715.00	192.00	467.00	576.00	369.00	651.00	1076.00	820.00
tdn_53701	1.00	6.00	14.00	3.00	8.00	3.00	2.00	0.00	16.00	18.00	0.00	15.00
tdn_138941	1735.00	1574.00	1417.00	1804.00	1245.00	537.00	973.00	1369.00	1297.00	1317.00	2242.00	1899.00
tdn_127463	544.00	528.00	480.00	456.00	219.00	63.00	178.00	315.00	264.00	461.00	432.00	467.00
tdn_43713	0.00	0.00	0.00	0.00	0.00	1.00	11.00	0.00	0.00	0.00	0.00	10.00
tdn_176548	3340.19	1424.46	3273.32	3897.10	461.63	662.39	540.00	835.08	838.41	361.50	68.51	523.86
k31_131108	0.00	5.00	0.00	0.00	0.00	0.00	0.00	2.00	0.00	8.00	7.00	4.00
k69_6339	2947.00	2853.00	2652.00	2860.00	2256.28	687.00	1050.00	1556.00	1144.00	1724.00	2772.00	2100.00
tdn_40826	0.00	3.00	0.00	0.00	0.00	0.00	0.00	7.00	6.00	0.00	0.00	0.00
tdn_49381	0.00	0.00	0.00	0.00	22.00	7.00	9.00	10.00	0.00	8.00	1.00	18.00
k45_8447	0.00	0.00	0.00	0.00	24.00	15.00	6.00	2.00	18.00	19.00	18.00	150.00
k77_11799	0.00	0.00	0.00	0.00	16.00	24.00	12.00	13.00	28.00	23.00	11.00	69.00
tdn_8045	0.00	0.00	0.00	0.00	0.00	0.00	0.00	0.00	33.00	0.00	0.00	0.00
k27_147911	0.00	0.00	0.00	0.00	0.00	5.00	1.00	0.00	0.00	0.00	0.00	3.00
k47_47552	20.00	20.00	7.00	15.00	10.00	3.00	14.00	13.00	31.00	16.00	65.00	21.00
k51_6224	216.00	176.00	113.00	208.00	246.00	81.00	143.00	199.00	132.00	86.00	264.00	136.00
tdn_92616	1036.00	676.00	209.00	463.00	731.00	327.00	669.00	1364.00	864.00	870.00	1591.00	1226.00
tdn_2141	52.00	25.00	44.00	21.00	7.00	12.00	26.00	65.00	136.00	64.00	178.00	53.00
tdn_106348	241.35	200.66	279.78	175.60	29.00	94.78	27.00	90.35	143.25	0.00	82.89	13.00
tdn_35630	0.00	0.00	0.00	0.00	0.00	0.00	0.00	0.00	0.00	43.00	12.00	0.00
k73_2003	693.98	561.27	270.39	292.40	1126.88	179.44	582.41	975.38	545.52	1618.14	705.12	1019.29
tgg_40900	12.00	47.00	27.00	71.00	25.00	14.00	13.00	16.00	19.00	13.00	36.00	31.00
k35_68365	0.00	0.00	0.00	0.00	0.00	0.00	0.00	0.00	0.00	0.00	0.00	0.00
tdn_88450	81.00	42.00	50.00	28.00	45.00	36.00	39.00	100.00	131.00	101.00	145.00	157.00
k57_13613	174.00	119.00	131.00	175.00	170.00	66.00	103.00	70.00	102.00	146.00	188.00	213.00
k67_13354	371.00	381.00	339.00	389.00	339.00	93.00	168.00	273.00	354.00	410.00	494.00	440.00
tdn_99262	0.00	0.00	0.00	2.49	0.00	0.00	0.00	0.00	2.44	0.00	0.00	0.00
k45_104736	0.00	0.00	0.00	0.00	0.00	0.00	0.00	0.00	16.00	0.00	0.00	0.00
tgg_70000	55.99	35.00	54.00	41.00	25.00	6.00	32.00	3.00	13.00	96.00	181.00	13.00
tdn_27029	0.00	0.00	4.00	0.00	4.00	0.00	0.00	0.00	3.00	0.00	2.00	7.00
k43_61839	7.00	2.00	1.00	0.00	15.00	1.00	0.00	9.00	0.00	0.00	15.00	4.00
k31_11622	8.00	4.00	8.00	12.00	0.00	2.00	0.00	7.00	3.00	0.00	2.00	0.00
tdn_158590	133.00	100.23	68.44	24.78	24.20	40.75	26.99	17.41	67.06	199.64	106.19	104.42
tdn_94951	1943.00	1928.00	1309.00	2015.00	3728.00	1099.00	1491.00	2019.00	1821.00	2519.00	4156.00	2756.00
tdn_121182	781.00	531.00	418.00	592.00	498.00	217.00	395.00	627.00	526.00	904.00	1076.00	974.00
k57_4257	65.00	0.00	77.00	142.00	11.00	0.00	68.00	0.00	11.00	42.00	7.00	121.00
tdn_99787	0.00	0.00	9.00	15.73	17.75	0.00	0.00	22.34	3.00	29.00	1.33	18.00
tdn_183526	0.00	0.00	0.00	0.00	0.00	0.00	0.00	0.00	8.00	16.00	0.00	3.00
k75_17801	0.00	5.46	6.56	11.00	0.00	0.70	7.00	0.00	5.95	0.00	0.00	10.36
tdn_111921	27.42	13.46	4.00	27.51	81.21	21.44	48.83	95.94	111.35	286.12	87.64	201.35
tdn_41571	0.00	9.00	0.00	0.00	7.00	0.00	6.00	0.00	0.00	0.00	9.00	1.00
tdn_76116	0.00	0.00	0.00	0.00	30.00	5.00	1.00	40.00	26.00	12.00	0.00	21.00
k71_28675	899.00	1046.00	749.00	972.00	1509.00	526.00	804.00	1433.00	1633.00	1537.00	2624.00	2014.00
tdn_154130	1603.70	1295.24	2331.07	2245.44	976.64	313.73	1016.68	2716.25	1228.39	1949.42	2411.24	2494.68
tdn_172125	613.81	681.60	451.16	704.67	627.55	215.38	424.12	517.44	511.88	465.51	832.60	567.48
tdn_51375	648.00	628.00	437.00	514.00	512.00	140.00	250.00	369.00	466.00	643.00	841.00	673.00
tdn_134796	207.21	119.43	71.88	102.75	144.06	36.92	109.05	260.48	165.62	165.02	205.58	203.81
tdn_162021	2670.00	2276.00	2181.00	3077.00	1670.00	664.00	1297.00	1833.00	1959.00	2021.00	3516.00	2552.00
k23_251048	0.00	0.00	0.00	0.00	0.00	0.00	0.00	0.00	0.00	5.00	2.00	2.00
tdn_52175	15.00	32.00	2.00	12.00	22.00	14.00	2.00	5.00	4.00	27.00	106.00	31.00
tdn_73618	183.97	39.45	108.22	162.99	167.47	35.61	108.07	207.50	94.72	343.82	203.92	85.25
tdn_116560	76.00	151.25	41.36	117.00	421.00	134.00	226.00	213.00	492.00	375.00	216.00	499.00
k45_65773	0.00	0.00	0.00	0.00	0.00	2.60	3.81	13.63	0.00	0.00	0.00	35.96
tdn_94119	7.49	7.46	0.00	3.00	0.00	0.00	0.00	0.00	0.00	0.00	0.00	0.00
tdn_7056	0.00	0.00	0.00	0.00	0.00	5.00	0.00	0.00	16.00	0.00	0.00	14.00
tdn_116438	121.00	38.00	39.00	66.00	82.98	37.00	119.00	82.00	205.00	141.00	86.00	309.96
tdn_121400	29.00	23.00	6.00	33.00	48.00	9.00	19.00	25.00	19.00	64.00	18.00	16.00
k27_181447	0.00	0.00	0.00	0.00	0.00	0.00	0.00	0.00	56.00	0.00	0.00	0.00
k49_65206	19.00	1.00	0.00	8.00	9.00	9.00	10.00	16.00	21.00	57.00	41.00	21.00
tdn_70894	2756.00	2263.00	854.00	1525.00	2675.00	979.00	1877.00	2894.00	2650.00	3359.00	4733.00	3944.00
tdn_133506	663.00	588.00	410.00	541.00	615.00	226.00	398.00	624.00	560.00	620.00	782.00	791.00
tdn_25376	0.00	0.00	0.00	0.00	0.00	1.00	2.00	0.00	0.00	0.00	0.00	0.00
tdn_108512	845.91	651.77	666.78	870.21	638.40	199.23	361.80	514.09	580.88	894.00	913.56	847.14
tdn_110891	43.00	9.00	12.84	32.25	0.00	0.00	26.00	0.00	0.00	33.86	5.00	14.00
k25_6805	0.00	0.00	0.00	0.00	3.00	0.00	0.00	0.00	0.00	0.00	0.00	3.00
tgg_27657	82.00	85.52	61.69	92.16	43.50	23.00	31.78	17.00	21.99	39.00	96.58	86.00
k71_13949	1053.00	906.00	823.00	1009.00	885.00	259.00	451.00	676.00	713.00	1042.00	1410.00	1099.00
tdn_150088	520.00	433.00	154.00	234.00	427.00	180.86	345.00	451.00	429.00	694.00	1054.00	850.00
tdn_81779	6653.93	5803.08	3804.73	4295.19	4130.51	1428.19	3003.16	5357.28	4424.13	6662.04	7065.86	4602.58
k47_47039	62.19	67.15	123.34	10.12	10.00	0.46	0.00	117.70	20.50	38.88	67.90	12.91
k19_86104	0.00	0.00	7.00	0.00	1.00	0.00	2.00	0.00	6.00	0.00	2.00	0.00
k47_367	0.00	6.05	9.00	0.00	4.12	1.00	0.00	3.05	0.00	0.00	12.00	0.00
tdn_74519	1005.00	286.00	336.00	312.00	6.00	96.00	3.00	304.00	154.00	457.00	270.00	858.00
k51_72756	5.00	0.00	3.00	0.00	0.00	0.00	0.00	0.00	0.00	0.00	2.00	0.00
tdn_43658	0.00	0.00	0.00	0.00	0.00	4.00	0.00	0.00	0.00	0.00	0.00	22.00
k49_17375	220.00	156.00	231.00	300.00	128.00	43.00	85.00	108.00	239.00	270.00	107.00	241.00
tgg_46962	68.56	72.93	83.23	88.02	88.91	39.53	46.00	65.45	34.88	48.07	164.55	52.69
k33_82304	0.00	0.00	3.00	2.00	0.00	0.00	0.00	2.00	0.00	0.00	0.00	0.00
tdn_40623	0.00	0.00	0.00	0.00	0.00	0.00	0.00	0.00	0.00	0.00	5.00	1180.00
k69_1519	1291.00	1106.00	1091.00	1185.00	922.00	387.00	721.00	1002.00	861.00	1068.00	1468.00	1174.00
k23_132496	0.00	0.00	0.00	0.00	3.00	0.00	5.00	0.00	0.00	0.00	11.00	5.00
k35_128044	0.00	0.00	0.00	0.00	0.00	0.00	0.00	0.00	3.00	0.00	13.00	0.00
tdn_40905	0.00	0.00	0.00	0.00	4.00	6.00	0.00	0.00	10.00	0.00	0.00	23.00
tdn_33190	0.00	0.00	0.00	0.00	3.00	0.00	3.00	0.00	0.00	0.00	2.00	20.00
tdn_82425	119.00	77.00	16.00	72.00	37.00	9.00	23.00	40.00	42.00	42.00	73.00	28.00
k71_10949	1479.00	1262.00	1216.00	1170.00	1124.00	395.00	843.00	1362.00	1177.00	1404.00	1881.00	1636.00
tdn_39588	0.00	0.00	0.00	0.00	0.00	0.00	0.00	0.00	11.00	173.00	34.00	25.00
tgg_8030	8844.69	1534.86	447.50	16942.49	2073.45	1531.92	1220.27	4988.08	6021.65	4528.59	6200.07	8263.38
k41_118813	0.00	0.00	0.00	0.00	0.00	1.00	0.00	0.00	0.00	0.00	2.00	0.00
k59_10848	320.00	295.00	249.00	322.00	321.00	106.00	165.00	292.00	290.00	331.00	545.00	309.00
tdn_11502	0.00	0.00	0.00	0.00	0.00	0.00	2.00	0.00	0.00	0.00	0.00	3.00
tdn_100716	412.19	420.28	474.67	711.33	2160.76	497.03	336.73	721.17	675.16	918.59	1837.65	1606.45
k73_1914	5564.00	4611.00	3857.00	4651.00	4655.00	1561.00	3002.00	4436.00	4874.00	5953.00	6710.00	5483.00
tdn_42195	0.00	0.00	0.00	0.00	3.00	5.00	4.00	10.00	0.00	0.00	0.00	9.00
k63_10471	832.00	612.00	599.00	693.00	718.00	261.00	430.00	709.00	517.00	652.00	841.00	559.00
tgg_55996	33.00	28.00	11.00	22.00	36.00	4.00	14.00	23.00	37.00	31.00	77.00	48.00
tdn_122893	239.93	285.40	272.46	276.33	457.50	23.46	136.49	174.04	107.79	172.19	210.38	227.84
tdn_38946	0.00	0.00	0.00	0.00	0.00	4.00	13.00	21.00	2.00	0.00	0.00	8.00
tgg_58007	692.00	638.00	454.00	476.00	615.00	200.00	509.00	767.00	672.00	787.00	1175.00	1124.00
tdn_165403	614.00	623.00	435.00	495.00	653.00	178.00	595.00	923.00	533.00	713.00	631.00	456.00
tdn_67399	1104.00	944.00	730.00	992.00	1045.00	381.00	739.00	1136.00	1085.00	1112.00	1694.00	1553.00
tdn_77194	1449.00	1431.00	1011.00	1621.00	1226.00	457.00	868.00	1515.00	1405.00	1956.00	2169.00	1823.00
tdn_131602	187.00	221.00	178.00	247.00	384.00	147.00	115.00	252.00	142.00	252.00	436.00	330.00
tdn_132181	144.00	107.00	97.00	130.00	181.00	37.00	136.37	144.00	132.00	138.00	253.00	205.00
tdn_120580	498.18	243.25	220.89	291.50	594.07	113.89	97.60	293.18	192.19	478.44	521.64	487.89
k73_9223	1304.00	1196.00	1409.00	1616.00	795.00	320.00	610.00	873.00	843.00	1096.00	1322.00	908.00
tdn_97104	71.87	135.99	47.84	77.02	209.34	19.07	71.26	245.11	27.00	146.87	87.51	28.90
k65_7236	367.00	316.00	251.00	278.00	368.00	71.00	180.00	270.00	238.00	255.00	453.00	246.00
tdn_27569	0.00	0.00	0.00	0.00	0.00	0.00	2.00	0.00	6.00	0.00	2.00	10.00
tdn_106951	1.83	0.00	0.00	0.00	6.35	4.25	0.00	0.00	4.68	0.00	0.00	0.00
tdn_177910	432.15	324.35	168.00	270.00	184.98	87.00	148.00	260.00	218.00	351.00	259.27	188.00
tdn_45387	0.00	0.00	0.00	0.00	0.00	1.00	0.00	0.00	0.00	0.00	4.00	15.00
k31_21428	0.00	0.00	0.00	0.00	0.00	0.00	0.00	0.00	0.00	0.00	0.00	0.00
tdn_91649	1881.00	1388.00	1201.00	1619.00	2299.00	1008.00	1197.00	2202.00	2533.00	2766.00	3122.00	2518.00
tdn_166899	0.00	0.00	0.00	0.00	1.00	138.79	1641.11	1309.24	31.00	2.00	18.00	16492.15
tdn_2964	0.00	0.00	0.00	0.00	2.00	3.00	0.00	12.00	0.00	0.00	4.00	0.00
k61_3237	3.38	6.47	4.14	12.02	0.00	0.00	0.00	0.00	16.77	0.00	21.32	48.43
tdn_113504	34.69	44.68	42.11	34.00	84.57	14.00	30.38	6.00	90.00	123.99	91.01	158.74
tdn_46932	49.00	52.00	85.00	76.00	137.00	22.00	77.00	46.00	74.00	0.00	118.00	91.00
tdn_162281	612.00	380.00	149.00	151.00	373.00	146.00	316.00	839.00	440.00	660.00	1201.00	995.00
tgg_28242	296.24	176.58	198.94	229.74	111.17	83.53	179.56	517.44	129.17	382.33	150.19	473.89
k23_69789	247.00	305.00	227.00	238.00	255.00	98.00	239.00	353.00	371.00	330.00	327.00	336.00
k41_60014	4.45	0.00	2.17	6.28	0.00	1.99	0.00	1.26	0.00	0.00	6.97	0.00
k67_13718	0.00	0.00	0.00	0.00	12.00	6.00	35.00	20.00	406.00	121.00	0.00	166.00
k65_33151	42.95	42.19	17.50	20.00	18.00	29.12	16.73	45.00	52.84	210.75	215.02	490.72
tdn_124845	729.31	636.72	233.19	114.85	470.35	201.69	245.53	464.93	284.75	1098.78	392.59	447.21
tdn_148086	527.00	326.00	239.00	442.00	428.00	167.00	252.00	360.00	335.00	362.00	565.00	712.00
tdn_2072	0.00	0.00	0.00	0.00	0.00	0.00	0.00	7.00	0.00	40.00	43.00	2.00
k65_45047	0.00	0.00	0.00	0.00	0.00	0.00	0.00	1.00	0.00	0.00	0.00	547.00
tdn_23096	0.00	20.00	20.00	2.00	4.00	0.00	0.00	7.00	0.00	41.00	59.00	31.00
tdn_59751	872.00	717.00	854.00	1097.00	1962.00	729.00	857.00	1303.00	1312.00	1541.00	2175.00	1940.00
tdn_17063	0.00	0.00	0.00	0.00	2.00	0.00	0.00	0.00	0.00	0.00	0.00	2.00
tdn_146894	0.00	0.00	0.00	0.00	14.00	3.00	2.00	14.00	11.00	6.00	26.00	28.00
tdn_154421	0.00	16.41	1.00	0.00	1.00	5.00	3.00	0.00	16.98	0.00	45.00	57.00
tdn_135067	16575.99	11761.00	2413.00	5164.00	15732.00	4643.00	18084.00	22641.00	17334.00	16952.99	22062.00	16119.00
tdn_131648	1295.00	935.00	718.00	1016.00	955.00	308.00	1034.00	1316.00	1357.00	1385.00	2462.00	1415.00
tdn_40124	0.00	2.00	3.00	5.00	4.00	4.00	1.00	8.00	0.00	27.00	3.00	90.00
tdn_63583	0.00	0.00	0.00	0.00	18.00	8.00	22.00	18.00	10.00	0.00	0.00	62.00
tgg_46941	48.21	14.33	9.56	26.80	41.62	25.41	170.23	282.89	204.89	422.33	266.89	270.39
tdn_129303	0.00	16.91	1.20	5.37	0.00	0.00	6.98	34.21	0.00	2.54	0.00	0.00
tgg_41007	12.00	31.00	20.00	78.00	79.00	33.00	31.00	13.00	58.00	2.00	97.00	135.00
k69_1641	933.00	824.00	839.00	967.00	846.00	282.00	540.00	908.00	766.00	1128.00	1417.00	1140.00
tgg_54858	0.00	0.00	0.00	15.00	0.00	0.00	8.00	0.00	1.00	0.00	0.00	20.00
tdn_55745	1.00	0.00	2.00	0.00	0.00	5.00	1.00	8.00	7.00	0.00	0.00	0.00
tdn_12115	0.00	0.00	0.00	0.00	0.00	0.00	3.00	0.00	25.00	0.00	0.00	0.00
tdn_49110	9.00	3.00	7.00	17.00	25.00	7.00	11.00	14.00	14.00	0.00	18.00	27.00
tdn_81361	613.00	610.00	501.00	766.00	662.00	246.00	473.00	608.00	568.00	581.00	886.00	686.00
tdn_124838	1075.00	1096.00	455.00	443.00	1706.00	659.00	528.00	910.00	993.00	1333.00	1938.00	1672.00
k69_6572	16.09	414.69	39.41	132.83	120.07	164.18	1356.82	47.54	761.61	167.93	49.20	152.40
tgg_19009	428.95	376.22	386.88	453.00	475.15	163.00	234.05	418.21	424.51	563.88	612.69	496.01
tdn_97037	148.95	132.09	179.01	192.08	142.29	40.09	127.05	164.50	186.31	230.04	279.05	140.41
tdn_143886	3195.00	2693.00	1349.00	2137.00	3612.00	1174.00	1720.00	3087.00	2378.00	3340.00	4741.00	3640.00
k65_23562	84.00	114.00	43.00	45.00	112.00	57.00	36.00	148.00	171.00	195.00	99.00	100.00
tdn_134625	92582.00	72882.00	69066.00	80761.00	69699.00	19488.00	40507.00	58499.00	36431.00	47042.00	50285.00	41664.00
tdn_62869	3.38	0.00	2.00	1.00	0.00	0.00	2.53	0.00	0.00	0.00	6.00	10.00
tdn_122559	169.22	113.63	134.82	183.48	180.04	76.50	115.00	239.99	219.70	284.20	261.00	247.31
tdn_83936	854.27	798.03	278.48	763.92	914.27	535.29	964.48	1398.40	683.70	1325.49	844.96	1301.77
k45_57834	772.00	603.00	499.00	573.00	621.00	285.00	666.00	968.00	1114.00	1032.00	962.00	950.00
tdn_183223	0.00	0.00	0.00	0.00	0.00	0.00	0.00	0.00	4.00	0.00	0.00	15.00
tdn_170716	18.00	5.00	15.00	16.00	797.00	167.00	5.00	95.00	72.00	68.00	912.31	830.15
k63_41629	1.00	37.00	14.54	13.00	3.00	2.00	7.00	11.00	14.00	0.00	41.81	19.00
k33_68181	2.00	0.00	0.00	1.00	11.00	8.00	13.00	11.00	17.00	0.00	8.00	0.00
k59_8098	795.00	745.00	574.00	734.00	495.00	204.00	382.00	563.00	479.00	547.00	792.00	579.00
k65_26523	556.00	331.00	170.00	154.00	395.00	162.00	295.00	598.00	593.00	630.00	1161.00	1235.00
k27_88056	3.00	0.00	0.00	2.00	0.00	0.00	0.00	0.00	0.00	0.00	0.00	0.00
tdn_38029	0.00	0.00	0.00	0.00	0.00	0.00	8.00	0.00	14.00	0.00	0.00	16.00
k69_4449	4967.00	4168.00	2834.00	3291.00	8012.00	2517.00	3941.00	5710.00	4608.00	4390.00	8367.00	6540.00
tdn_10839	0.00	0.00	0.00	0.00	0.00	0.00	1.00	3.00	0.00	0.00	0.00	8.00
tgg_71338	5309.02	4466.88	3333.14	3481.58	3207.48	1173.34	2754.16	4100.80	3964.43	3902.39	5646.05	5427.97
tdn_70800	196.00	203.00	188.00	124.00	300.00	100.00	284.00	350.00	341.00	441.00	429.00	481.00
k37_38394	0.00	0.00	0.00	0.00	23.00	10.00	8.00	2.00	2.00	0.00	15.00	25.00
k69_3617	104.21	53.60	53.73	57.87	75.63	12.81	55.29	97.51	66.58	58.16	101.69	24.56
tgg_57667	2919.46	2570.15	1880.40	2326.69	2278.44	723.65	1909.78	2678.11	2096.93	2554.33	3907.80	2935.20
tgg_9376	331.95	306.97	89.47	126.65	494.25	267.47	362.73	414.57	844.88	662.50	1590.78	1036.88
tdn_169570	0.00	0.00	0.00	0.00	0.00	0.00	0.00	0.00	0.00	0.00	0.00	0.00
tdn_162434	226.46	254.95	93.11	227.80	242.04	71.01	231.23	162.55	216.12	362.42	417.65	252.77
tdn_51423	772.00	747.00	656.00	731.00	370.00	154.00	346.00	688.00	450.00	661.00	610.00	553.00
k29_252243	0.00	0.00	0.00	0.00	0.00	2.00	0.00	0.00	0.00	0.00	0.00	3.00
k43_66200	0.00	1.00	0.00	8.00	0.00	0.00	15.00	21.00	7.00	12.00	26.00	12.00
tgg_35684	475.38	613.82	1175.26	98.54	870.24	105.35	1279.75	1722.06	278.83	1015.23	356.55	37.64
tdn_78279	2756.00	2362.00	2342.00	2930.00	2932.00	1033.00	1527.00	2815.00	2587.00	3602.00	3598.00	3551.00
tdn_63071	11.63	9.00	4.00	4.00	7.00	4.00	1.00	22.91	6.00	0.00	4.00	0.00
tdn_117939	1530.02	1283.01	1415.82	2083.00	1044.00	413.00	789.66	1127.11	1134.09	1371.02	1474.03	1363.72
k67_26044	587.24	475.52	425.88	526.56	423.00	157.68	226.35	403.04	367.16	431.00	732.32	738.95
tgg_26253	10.00	7.00	3.00	1.00	3.00	6.00	0.00	16.00	0.00	26.00	0.00	0.00
k67_9998	476.62	423.65	535.38	769.00	265.00	85.00	200.00	438.00	287.00	464.00	391.00	311.00
k31_19712	0.00	0.00	0.00	0.00	0.00	1.00	1.00	0.00	26.00	26.00	0.00	16.00
k41_76770	0.00	0.00	3.00	9.00	0.00	1.00	1.00	0.00	0.00	0.00	8.00	0.00
k73_1003	9544.00	8057.00	4814.00	5781.00	10064.00	3561.00	6390.00	9631.00	7182.00	8788.00	11342.00	8238.00
tdn_153355	13.26	5.43	13.18	12.28	10.65	5.20	3.24	7.86	16.72	0.00	10.37	17.78
k29_113752	0.00	3.00	2.00	0.00	0.00	0.00	0.00	0.00	0.00	0.00	0.00	0.00
tdn_65100	239.00	314.00	58.00	99.00	209.00	66.00	89.00	321.00	133.00	70.00	275.00	346.00
k29_158826	0.00	0.00	0.00	0.00	0.00	2.00	0.00	0.00	0.00	0.00	0.00	0.00
tdn_149563	1179.00	920.00	728.00	885.00	937.00	387.00	565.00	993.00	906.00	826.00	1420.00	1191.00
tdn_24204	0.00	3.00	13.00	13.00	10.00	2.00	3.00	26.00	18.00	17.00	7.00	25.00
tdn_82708	892.00	581.00	611.00	740.00	724.00	380.00	698.00	922.00	885.00	1253.00	1409.00	1179.00
k23_148666	0.00	0.00	0.00	0.00	0.00	0.00	0.00	1.00	2.00	0.00	10.00	0.00
tdn_93683	521.38	221.67	239.08	196.81	317.73	172.33	138.32	366.63	264.69	422.68	680.46	400.46
tdn_132580	5136.00	5530.00	2026.00	1157.00	1906.00	661.00	691.00	837.00	887.00	817.00	1147.00	604.00
k55_10550	1508.00	1395.00	1306.00	1972.00	1125.00	472.00	861.00	1365.00	1294.00	1784.00	1750.00	1604.00
tdn_146351	492.00	363.00	507.00	500.00	411.00	118.00	358.00	531.00	333.00	584.00	952.00	617.00
tdn_162407	194.24	154.64	138.14	169.86	80.89	28.43	85.74	88.65	122.69	76.30	168.35	76.07
k33_216464	0.00	0.00	0.00	0.00	0.00	0.00	0.00	0.00	0.00	69.00	44.00	25.00
tdn_103000	376.00	260.00	539.00	788.00	52.00	17.00	80.00	138.00	216.00	162.00	189.00	297.00
tdn_74569	164.00	117.00	39.00	73.00	147.00	76.00	201.00	294.00	182.00	87.00	314.00	234.00
tgg_3817	69.96	128.00	47.06	69.60	39.82	18.00	38.65	23.00	13.18	29.00	99.67	34.79
tdn_134242	143.92	168.83	146.86	175.22	105.55	63.31	127.06	176.23	197.86	311.23	175.88	353.40
tdn_110443	279.00	269.00	560.00	1323.00	208.00	65.00	144.00	247.00	208.00	280.00	387.00	408.00
tdn_41150	5.00	0.00	0.00	0.00	1.00	0.00	9.00	0.00	7.00	0.00	4.00	0.00
k39_63835	0.00	0.00	0.00	0.00	73.00	20.00	18.00	30.00	18.00	9.00	25.00	82.00
tdn_159938	771.00	718.00	462.00	671.00	622.00	281.00	295.00	638.00	379.00	422.00	522.00	455.00
tgg_36943	28.00	20.00	10.97	28.00	27.00	18.00	31.00	43.00	11.00	34.24	45.00	64.40
tdn_149069	0.00	0.00	0.00	0.00	107.00	261.54	52.79	251.00	232.52	158.00	116.00	1426.82
k71_23184	787.00	692.00	453.00	666.00	849.00	267.00	508.00	831.00	575.00	1159.00	1136.00	974.00
tdn_160120	648.54	472.58	151.50	596.94	492.90	65.28	213.90	310.86	69.76	239.60	1097.93	495.28
tdn_85140	0.00	6.00	0.00	0.00	0.00	0.00	0.00	0.00	0.00	0.00	0.00	0.00
k69_9457	1462.15	1302.47	692.56	1148.54	1337.27	470.93	769.21	1561.84	1297.99	1817.72	2028.70	1877.91
tdn_84083	0.00	0.00	0.00	0.00	0.00	0.00	0.00	0.00	0.00	0.00	0.00	0.00
k61_1826	2425.00	1745.00	2066.00	1899.00	1328.00	437.00	961.00	1262.00	1073.00	1733.00	1490.00	1219.00
tdn_161952	685.65	616.63	306.01	752.99	931.96	325.06	1278.09	1795.14	967.87	1780.79	3981.30	2177.58
tdn_31210	0.00	0.00	0.00	0.00	0.00	3.00	0.00	0.00	0.00	0.00	0.00	0.00
k31_90470	0.00	0.00	0.00	0.00	0.00	0.00	0.00	0.00	0.00	2.00	5.00	0.00
tgg_23528	164.89	99.13	157.46	183.98	126.62	43.74	62.45	93.37	63.43	108.68	105.24	79.63
tdn_144573	234.88	205.47	159.18	218.31	1418.27	302.59	206.49	504.59	312.20	783.76	1095.13	1412.63
k51_66990	101.00	0.00	20.00	179.00	0.00	0.00	0.00	0.00	173.00	665.00	0.00	10.00
tdn_37592	0.00	0.00	0.00	0.00	42.00	0.00	25.00	0.00	0.00	0.00	0.00	0.00
tdn_147436	814.46	562.36	403.08	322.23	1457.57	492.43	629.40	996.34	1405.29	2009.97	1492.07	778.27
tdn_150311	96.00	60.00	81.00	89.94	149.00	28.35	85.00	76.00	68.00	21.00	203.02	151.00
tdn_143517	4106.00	4084.00	3911.00	3147.00	2087.00	757.00	798.00	1589.00	1296.00	2075.00	1941.00	1466.00
tdn_66270	31.00	57.00	67.00	15.00	28.00	18.00	12.44	2.00	11.68	27.00	36.00	5.00
tdn_169257	739.17	622.19	479.17	681.84	1297.33	390.79	484.58	792.68	780.97	827.11	1045.74	983.76
tdn_94260	96.00	76.00	110.00	156.00	129.00	76.00	148.00	273.00	261.00	195.00	252.00	423.00
tdn_102329	580.00	396.00	304.00	323.00	305.00	125.00	313.00	457.00	412.00	633.00	725.00	605.00
tdn_49509	0.00	0.00	0.00	0.00	101.00	307.00	74.00	152.00	367.00	359.00	277.00	410.00
tgg_24560	134.48	120.93	113.46	147.90	240.02	47.39	79.64	237.24	100.88	169.47	272.59	254.12
k45_90234	4.00	13.00	0.00	22.00	3.00	1.00	0.00	0.00	0.00	1.00	16.00	1.00
tdn_57426	0.00	0.00	0.00	0.00	3.00	6.00	0.00	0.00	1.00	0.00	17.00	19.00
tdn_38337	0.00	0.00	0.00	0.00	0.00	1.00	7.00	0.00	0.00	0.00	0.00	2.00
tgg_49815	116.00	135.54	260.44	353.00	41.00	28.30	16.06	34.00	40.05	195.00	150.00	103.18
k65_6127	297.21	211.48	330.83	450.38	633.06	171.10	414.73	594.12	887.34	877.38	741.69	822.39
k75_17877	118.20	93.93	103.50	93.66	422.54	70.65	299.17	311.17	317.01	289.89	403.79	213.66
tdn_70421	12.00	14.00	9.00	6.00	35.00	12.00	26.00	48.00	4.00	23.00	44.00	51.00
tdn_48559	0.00	0.00	0.00	0.00	0.00	0.00	0.00	0.00	17.00	19.00	0.00	0.00
k33_63126	3.97	0.00	0.90	17.12	0.00	1.00	0.00	0.00	2.00	0.00	4.00	0.00
tdn_89017	230.00	167.00	152.00	157.00	182.00	41.00	86.00	216.00	172.00	167.00	283.00	153.00
tdn_138673	1694.00	1477.00	1309.00	1529.00	1635.00	657.00	1196.00	1344.00	1249.00	1487.00	2271.00	1779.00
tdn_87200	0.00	5.49	14.49	0.00	1.04	11.96	0.00	3.55	6.59	0.00	51.18	2.22
k49_7049	112.85	131.28	66.54	118.84	111.64	67.21	101.64	319.94	120.57	356.97	102.49	179.58
tgg_76338	0.00	1.00	3.00	21.00	0.00	2.92	19.00	0.00	2.00	17.00	21.00	5.00
tdn_118702	235.00	224.00	92.00	138.00	150.00	33.00	92.00	163.00	108.00	176.00	221.00	241.00
tdn_100508	634.00	628.00	115.00	246.00	812.00	288.00	283.00	435.00	312.00	366.00	942.00	470.00
k77_5752	292.00	419.00	257.00	217.00	314.00	114.00	299.00	385.00	259.00	478.00	671.00	379.00
tgg_48381	79.03	58.00	30.77	86.01	72.84	7.00	75.24	220.74	110.95	93.57	189.85	237.56
tdn_111446	2849.42	2195.73	2275.29	2539.78	2046.84	557.47	1389.93	3364.53	5289.79	7599.27	5462.50	6939.37
tgg_39251	4.00	3.06	3.89	3.26	4.00	7.00	0.00	4.98	10.00	14.00	19.72	11.00
tdn_146656	22.55	3.20	12.09	0.00	0.00	0.00	0.00	0.00	0.00	53.62	14.12	3.11
tdn_173655	0.00	0.00	15.00	2.00	5.00	0.00	4.00	4.00	3.00	4.00	0.00	0.00
tdn_128386	122.00	126.00	159.00	271.00	92.00	29.00	31.00	84.00	170.00	276.00	319.00	293.00
tgg_13447	796.00	629.00	727.00	648.00	616.00	226.00	341.00	655.00	532.00	691.00	1063.00	533.00
k57_43132	10.28	9.45	15.34	35.05	9.90	4.03	31.97	88.67	17.87	72.94	31.35	364.17
tdn_108351	777.97	800.96	767.12	988.28	703.98	254.87	376.16	573.83	652.15	905.12	1090.21	815.13
k45_32960	2.10	10.00	4.88	13.00	0.00	4.83	3.72	0.00	15.39	3.00	13.00	3.27
k25_133832	0.00	0.00	0.00	0.00	0.00	0.00	5.00	0.00	13.00	14.00	0.00	0.00
tdn_91435	0.00	6.67	0.00	0.00	0.00	4.79	1.51	4.75	10.87	31.04	20.67	4.65
tdn_109833	893.00	881.00	679.00	970.00	675.00	269.00	396.00	631.00	642.00	691.00	1156.00	860.00
tdn_52198	2.00	0.00	22.00	3.00	11.00	5.00	3.00	5.00	16.00	10.00	4.00	0.00
tdn_132436	1523.00	1285.00	865.00	1324.00	1421.00	519.00	951.00	1301.00	1387.00	1800.00	2557.00	2020.00
k21_235746	0.00	0.00	0.00	0.00	0.00	0.00	0.00	0.00	0.00	19.00	0.00	6.00
tdn_162098	124.00	215.00	130.00	142.00	140.00	45.01	81.00	140.00	108.80	183.00	241.00	196.00
tdn_173271	3659.00	3160.00	2840.00	3797.00	1856.00	841.00	1425.00	2328.00	1994.00	2672.00	3291.00	2298.00
tdn_161298	262.98	239.18	237.05	376.52	336.78	154.44	311.26	366.75	224.96	382.34	483.80	457.89
k19_176671	0.00	0.00	0.00	0.00	3.00	1.00	0.00	0.00	0.00	0.00	0.00	0.00
k77_8281	2620.00	2325.00	2346.00	2744.00	2340.00	724.00	1393.00	2142.00	2120.00	3237.00	3893.00	3099.00
k21_179754	0.00	0.00	7.00	0.00	11.00	2.00	0.00	20.00	3.00	1.00	4.00	7.00
k67_7138	462.00	491.00	441.00	531.00	462.00	189.00	373.00	893.00	533.00	748.00	1780.00	1755.00
tdn_162757	102.00	61.00	67.00	116.00	101.00	12.00	69.00	109.00	64.00	61.00	138.00	84.00
tdn_54975	0.00	0.00	0.00	0.00	0.00	0.00	0.00	0.00	0.00	81.00	0.00	0.00
k49_31007	97.00	13.00	153.00	31.00	31.00	0.00	5.00	19.00	15.00	73.00	40.00	1.00
tdn_60452	617.00	494.00	320.00	662.00	1843.00	636.00	592.00	1126.00	816.00	988.00	1970.00	1580.00
k65_26529	0.00	0.00	0.00	0.00	15.00	114.00	72.00	68.00	187.00	144.00	55.00	683.00
tdn_69690	145.00	162.00	230.00	441.00	68.00	12.00	34.00	37.00	74.00	44.00	48.00	139.00
tdn_153068	164.01	402.21	195.06	353.12	184.97	16.38	200.85	294.20	151.67	547.58	856.84	228.45
tdn_129825	68.60	67.02	57.10	60.61	110.45	35.76	76.49	137.60	86.16	39.04	256.05	173.14
tdn_52786	1549.00	1351.00	1336.00	1893.00	1804.00	654.00	906.00	1046.00	1151.00	1445.00	2071.00	1722.00
k67_15967	886.00	706.00	563.00	794.00	734.00	246.00	380.00	702.00	670.00	773.00	1320.00	988.00
k25_178336	2.00	0.00	0.00	2.00	4.00	0.00	0.00	0.00	0.00	0.00	0.00	0.00
tdn_178480	403.04	445.39	328.80	429.95	426.61	106.92	439.20	719.33	439.09	588.91	716.27	503.62
tdn_128106	1379.00	953.00	610.00	886.00	1188.00	546.00	456.00	1964.00	3039.00	2789.00	1813.00	3855.00
tdn_105522	93.56	56.58	63.93	64.80	131.93	31.68	49.67	57.78	82.08	91.36	106.45	86.43
k65_9821	51.00	97.00	71.00	125.00	39.00	8.00	20.00	102.00	40.00	56.00	3.00	27.00
k21_189104	0.00	0.00	0.00	0.00	4.00	0.00	0.00	6.00	3.00	0.00	0.00	5.00
tdn_38115	0.00	0.00	0.00	0.00	3.00	8.00	0.00	0.00	0.00	0.00	0.00	9.00
k19_276629	0.00	0.00	0.00	0.00	0.00	0.00	0.00	0.00	0.00	0.00	0.00	0.00
tdn_92513	424.00	286.00	330.00	469.00	558.00	174.00	334.00	391.00	369.00	439.00	730.00	536.00
tdn_107302	719.00	750.00	844.00	721.00	300.00	88.00	132.00	317.00	508.00	727.00	651.00	545.00
tdn_98385	0.00	1.69	0.00	0.00	19.28	10.84	0.00	0.00	0.00	24.28	0.00	0.00
tdn_40355	0.00	0.00	0.00	0.00	5.00	1.00	4.00	0.00	2.00	0.00	1.00	22.00
k63_31273	124.50	96.08	48.17	58.34	79.71	8.92	34.49	112.75	73.15	59.89	187.89	190.42
k55_39659	42.00	50.00	17.00	39.00	26.00	19.00	18.00	37.00	51.00	34.00	75.00	68.00
k43_110580	0.00	0.00	0.00	0.00	0.00	0.00	0.00	0.00	120.00	0.00	0.00	0.00
tdn_129550	263.85	110.93	107.93	28.08	96.69	10.87	128.60	10.43	106.13	99.79	242.19	0.00
tdn_101208	56.00	49.00	45.00	57.00	55.00	64.00	45.00	100.00	92.00	75.00	124.00	68.00
tdn_45871	0.00	0.00	0.00	0.00	1.00	0.00	0.00	5.00	0.00	0.00	0.00	37.00
tdn_164774	71.12	70.43	109.23	134.75	147.00	41.55	78.46	103.41	102.84	154.61	219.56	195.85
tdn_172930	20.30	9.30	15.51	13.93	36.93	16.87	15.61	0.00	7.87	26.31	30.19	45.47
tgg_21035	2803.00	2656.00	2634.00	2885.00	630.00	148.00	440.00	703.00	390.00	758.00	601.00	589.00
tdn_99072	254.68	220.55	110.80	244.03	362.90	83.73	208.29	176.89	281.60	285.07	370.02	309.54
tdn_18949	0.00	0.00	0.00	0.00	0.00	0.00	0.00	0.00	0.00	32.00	0.00	3.00
tdn_66011	0.00	0.00	0.00	0.00	20.00	32.64	3.00	38.00	5.55	28.69	4.00	11.00
tdn_151165	1720.00	1245.00	1423.00	1386.00	1042.00	368.00	555.00	1049.00	896.00	1263.00	1622.00	1138.00
tdn_100485	18.00	7.00	10.00	24.00	9.00	2.00	25.00	4.00	13.00	42.00	3.00	120.00
tdn_48431	0.00	2.00	3.00	6.00	0.00	0.00	2.00	9.00	5.00	0.00	0.00	8.00
k35_13034	0.00	0.00	0.00	0.00	1.00	2.00	1.00	0.00	7.99	0.00	0.00	7.00
k51_857	0.00	0.00	55.78	36.25	0.00	0.00	0.00	65.37	49.97	116.85	0.00	24.59
k21_39314	0.00	0.00	0.00	0.00	0.00	0.00	0.00	0.00	0.00	0.00	0.00	0.00
tdn_32415	0.00	0.00	0.00	0.00	0.00	1.00	1.00	0.00	3.00	0.00	0.00	22.00
tdn_62577	1323.00	1513.00	778.00	1063.00	1279.00	407.00	902.00	1360.00	1451.00	1762.00	2390.00	2072.00
k65_18531	9.00	34.00	9.00	17.00	25.00	0.00	13.00	4.00	25.00	0.00	37.00	39.00
k21_120455	0.00	2.00	3.00	0.00	0.00	1.00	5.00	0.00	13.00	0.00	0.00	0.00
tdn_90269	26104.68	22807.47	32684.14	40115.82	54679.99	21510.51	23367.64	34520.79	39642.56	53256.60	72913.94	55204.05
tdn_41200	7.00	4.99	5.51	0.00	5.94	0.00	3.00	0.00	11.75	0.00	8.91	0.00
tdn_123451	5.00	2.00	10.00	8.00	0.00	8.00	14.00	60.00	5.00	11.00	3.00	6.00
tdn_87952	4.00	0.00	7.73	10.17	1.08	0.00	8.00	0.00	2.00	7.56	9.74	6.91
tdn_106524	108.00	99.00	34.00	31.00	117.00	9.00	25.00	256.00	144.00	97.00	53.00	22.00
tdn_163884	272.00	225.00	332.00	581.00	100.00	25.00	182.00	269.00	199.00	273.00	252.00	135.00
tdn_23444	0.00	0.00	0.00	0.00	0.00	0.00	0.00	0.00	18.00	0.00	0.00	0.00
tdn_174561	865.09	735.55	627.53	797.72	527.50	192.85	317.87	430.28	474.60	553.70	642.38	574.97
tdn_157246	1903.35	1472.36	1300.01	1572.30	2099.31	628.91	983.98	1492.51	1080.64	1565.59	2082.97	1460.80
tdn_58510	76.85	97.48	382.80	236.85	2310.78	639.42	183.12	143.02	4077.50	1021.50	1900.42	2478.78
tdn_158766	1266.00	640.00	1161.00	779.00	1228.00	433.00	490.00	1180.00	1511.00	1974.00	1983.00	3200.00
tdn_49326	0.00	2.00	0.00	1.00	4.00	3.00	0.00	10.00	0.00	6.00	3.00	0.00
tdn_160178	677.00	429.00	223.00	256.00	561.00	186.00	402.00	486.00	545.00	661.00	829.00	592.00
tdn_62739	128.58	179.05	44.83	54.28	143.70	59.45	53.45	42.62	127.61	127.23	126.56	115.83
tgg_64826	420.00	173.00	126.00	156.00	122.00	80.00	135.00	188.00	243.00	178.00	547.00	331.00
tgg_48949	14.00	32.00	41.00	23.00	7.00	0.00	1.00	3.00	31.00	23.00	29.00	0.00
tdn_119646	9.00	8.00	9.00	41.00	72.00	24.00	35.00	35.00	120.00	143.00	76.00	308.00
k69_22655	1081.00	823.00	624.00	824.00	615.00	236.00	466.00	643.00	745.00	932.00	1335.00	776.00
tdn_172929	5.18	13.99	0.00	10.17	0.00	0.00	15.95	14.71	0.00	56.87	16.38	5.27
tdn_48421	865.00	641.00	532.00	852.00	946.00	349.00	607.00	1043.00	897.00	874.00	1683.00	1210.00
tdn_182114	0.00	0.00	0.00	0.00	0.00	6.00	1.00	0.00	14.00	0.00	7.00	0.00
tdn_176914	28.31	87.41	56.74	56.63	18.89	6.76	28.52	72.61	11.38	13.00	99.51	31.70
tdn_51132	71.00	3.00	0.00	20.00	35.00	7.00	19.00	22.00	26.00	0.00	29.00	17.00
tdn_126330	282.00	260.00	214.00	308.00	383.00	71.00	117.00	208.00	222.00	219.00	448.00	448.00
k73_16275	1684.00	1584.00	1281.00	1675.00	1469.00	492.00	820.00	1423.00	1170.00	1764.00	1985.00	1723.00
tdn_36629	7.00	0.00	0.00	3.00	0.00	0.00	0.00	0.00	0.00	0.00	0.00	23.00
tdn_47554	0.00	2.00	0.00	0.00	27.00	0.00	0.00	0.00	0.00	8.00	0.00	1.00
tdn_185244	0.00	0.00	0.00	0.00	0.00	0.00	0.00	0.00	0.00	25.00	11.00	0.00
tdn_99219	54.54	43.53	37.02	42.93	6.64	3.00	12.16	11.00	16.72	0.00	83.85	65.57
tdn_100527	314.81	328.86	106.73	77.72	268.25	142.69	145.25	395.51	248.90	424.12	435.67	632.90
tdn_69011	0.00	0.00	0.00	0.00	10.00	3.00	11.00	16.00	9.00	0.00	2.00	68.00
tdn_106694	56.95	49.45	27.16	17.49	41.66	22.11	41.46	19.11	81.52	52.81	70.79	92.91
k57_61493	0.00	0.00	0.00	0.00	0.00	0.00	0.00	15.00	2.00	97.00	12.00	5.00
tdn_103031	756.00	478.00	246.00	493.00	940.00	384.00	361.00	653.00	782.00	1035.00	1280.00	1017.00
tdn_96021	15.00	24.00	2.00	27.00	33.00	1.00	10.00	0.00	5.00	0.00	20.00	10.00
k27_145964	0.00	0.00	0.00	0.00	4.00	1.00	0.00	0.00	0.00	0.00	0.00	21.00
tdn_21410	0.00	0.00	0.00	0.00	11.00	0.00	2.00	0.00	0.00	0.00	0.00	1.00
tgg_21841	1223.58	1082.91	752.56	1114.83	360.06	162.00	523.57	492.00	681.99	647.99	1703.03	1137.00
tdn_38753	0.00	0.00	0.00	0.00	4.00	0.00	0.00	0.00	12.82	10.00	0.99	5.00
tdn_149656	100.00	123.00	87.00	157.00	220.00	65.00	104.00	150.00	109.00	189.00	187.00	151.00
tdn_109959	2374.00	1956.00	1456.00	1778.00	3344.00	1150.00	1851.00	2649.00	2157.00	3209.00	3606.00	3213.00
k73_5832	0.00	0.00	0.00	0.00	177.00	154.00	257.00	261.00	179.00	126.00	103.00	819.00
k65_11594	2339.88	1598.00	1146.81	1152.96	1783.98	626.43	1298.92	2478.97	2897.32	3816.10	4127.79	4071.58
tgg_3533	42.41	21.04	81.48	134.33	27.38	21.41	16.03	0.00	75.01	60.57	77.69	90.17
k71_14339	1666.00	1560.00	1010.00	1268.00	1992.00	595.00	1026.00	2183.00	2402.00	2465.00	3928.00	3138.00
k73_151	1578.00	1271.00	960.00	1064.00	782.00	278.00	391.00	799.00	719.00	1228.00	1221.00	1034.00
tdn_93747	115.12	44.62	52.06	56.70	0.00	0.00	24.05	16.00	5.00	16.00	34.67	7.00
k29_85980	0.00	0.00	0.00	0.00	21.00	2.00	0.00	0.00	101.78	117.01	16.00	60.53
tdn_46743	7.00	14.00	18.00	19.00	5.00	5.00	14.00	12.00	8.00	18.00	0.00	1.00
tdn_65804	4.00	0.00	5.00	0.00	0.00	0.00	1.00	2.00	11.00	0.00	8.00	0.00
tdn_101642	123.35	92.51	41.42	113.07	195.65	64.68	148.52	173.82	154.94	162.71	338.30	281.81
tgg_64583	7362.66	6027.34	2107.86	3140.37	4838.04	1487.35	3240.17	5975.56	5540.77	6796.97	8138.94	7394.99
k31_80018	0.00	0.00	0.00	0.00	2.00	5.00	5.00	5.00	6.00	0.00	10.00	25.00
k23_190384	0.00	0.00	0.00	0.00	0.00	0.00	0.00	0.00	0.00	0.00	0.00	0.00
k19_178372	0.00	0.00	0.00	0.00	0.00	0.00	0.00	0.00	0.00	0.00	0.00	0.00
tdn_116105	632.00	604.00	398.00	512.00	505.00	224.00	397.00	750.00	1208.00	2810.00	1254.00	1018.00
tdn_099	0.00	4.00	0.00	0.00	0.00	1.00	0.00	0.00	7.00	0.00	9.00	6.00
tdn_75455	2.00	0.00	3.00	10.00	1.00	3.00	6.00	14.00	20.00	20.00	19.00	7.00
tgg_18814	2675.00	2987.00	1450.00	2367.00	2716.00	1054.00	1471.00	2827.00	1932.00	2577.00	3244.00	2336.00
tdn_55813	11.00	27.00	39.00	17.00	29.00	7.00	9.00	1.00	11.00	1.00	15.00	25.00
k45_39324	64.46	84.04	21.75	26.08	26.66	21.11	41.95	53.33	71.18	69.67	59.07	62.32
tdn_79784	2169.00	1703.00	1788.00	2836.00	1995.00	559.00	894.00	1901.00	781.00	1378.00	1245.00	1303.00
tdn_77258	46.00	38.00	23.00	29.00	100.00	26.00	83.00	106.00	101.00	50.00	286.00	142.00
tdn_113850	1247.00	1284.00	1243.00	1304.00	1368.00	422.00	778.00	1249.00	1255.00	1315.00	1892.00	1571.00
tdn_53351	0.00	0.00	0.00	0.00	12.00	8.00	17.00	28.00	7.00	35.00	28.00	62.00
tdn_124209	808.00	594.00	597.00	745.00	645.00	215.00	374.00	609.00	633.00	827.00	1205.00	1186.00
tdn_68454	0.00	0.00	0.00	0.00	15.60	30.00	11.85	41.00	20.00	11.00	12.00	56.89
tdn_108635	0.00	0.00	0.00	0.00	66.00	34.00	16.00	48.00	30.00	45.00	48.00	177.00
tdn_54982	0.00	0.00	0.00	0.00	18.00	5.00	11.00	11.00	26.00	22.00	3.00	21.00
tdn_38747	2.00	0.00	1.00	11.00	2.00	1.00	0.00	0.00	8.00	0.00	4.00	27.00
k69_4183	219.00	158.00	233.00	216.00	259.00	74.00	158.00	164.00	180.00	194.00	263.00	336.00
k55_61102	10.00	0.00	0.00	0.00	8.00	0.00	4.00	0.00	4.00	0.00	18.32	18.00
tdn_112830	52.00	53.00	44.00	65.00	33.00	22.00	11.00	35.00	23.00	40.00	67.00	60.00
tgg_57879	1567.00	1552.00	1351.00	1191.00	1518.00	452.00	1014.00	1469.00	1345.00	1561.00	2372.00	1994.00
k55_52954	8.00	129.00	2.00	6.00	14.00	0.00	4.00	0.00	0.00	0.00	18.00	59.00
tdn_181230	0.00	0.00	0.00	0.00	4.00	0.00	6.00	0.00	0.00	0.00	6.00	12.00
tdn_122219	11.00	0.00	9.00	10.00	6.00	3.00	16.00	4.00	35.00	62.00	3.00	5.00
tdn_25493	0.00	0.00	0.00	0.00	4.00	0.00	0.00	8.00	0.00	0.00	0.00	0.00
tdn_56576	1427.00	1051.00	781.00	1203.00	1078.00	368.00	694.00	1191.00	973.00	1541.00	1969.00	1358.00
k69_25511	4009.18	3366.18	2335.48	2909.74	2581.92	987.87	1684.72	2740.17	2307.87	3459.56	4576.38	3909.74
tdn_171065	282.00	298.00	356.00	441.00	587.00	151.00	291.00	350.00	263.00	388.00	869.00	706.00
tdn_150676	132.00	100.00	174.00	196.00	47.00	43.00	62.00	75.00	188.00	271.00	88.00	128.00
tdn_76464	30.00	59.00	45.00	69.00	49.00	33.00	3.00	39.00	27.00	16.00	78.00	74.00
k25_187499	0.00	0.00	0.00	0.00	10.00	0.00	0.00	0.00	15.00	0.00	0.00	0.00
tgg_22702	1559.00	1618.00	1378.00	1390.00	963.00	267.00	709.00	1013.00	839.00	998.00	1107.00	774.00
k47_58231	0.00	1.00	1.00	8.47	0.00	0.00	5.00	17.00	9.99	0.00	18.00	7.00
k25_138606	0.00	0.00	0.00	3.00	0.00	0.00	0.00	0.00	21.00	17.00	0.00	0.00
tgg_21852	48.00	0.00	103.00	82.00	2.00	0.00	10.00	0.00	24.00	0.00	0.00	71.00
tdn_66583	0.00	0.00	0.00	0.00	0.00	5.00	3.00	5.00	19.00	22.00	24.00	13.46
tdn_159696	18.90	40.67	4.24	15.35	5.21	9.48	4.25	42.15	13.84	58.06	27.33	18.23
tdn_103921	181.00	193.00	111.00	236.00	964.00	216.00	288.00	364.00	543.00	456.00	621.00	647.00
tdn_137603	44.81	45.73	35.53	50.40	11.34	8.25	0.00	12.35	14.90	90.46	64.75	9.73
tdn_173705	81.46	119.30	84.01	69.42	33.37	4.33	25.50	57.02	84.12	28.94	18.80	11.50
tgg_19227	625.88	557.42	453.75	506.38	455.26	119.87	345.18	436.64	494.32	787.40	514.25	643.06
k49_17802	142.82	57.00	35.00	42.00	51.00	3.00	16.00	49.00	17.00	0.00	74.00	15.42
tdn_97020	303.91	366.65	397.59	462.38	213.53	45.75	133.86	209.17	435.32	600.01	377.77	328.67
k33_136595	0.00	0.00	2.00	7.00	0.00	5.00	3.00	0.00	8.00	31.00	12.00	0.00
tdn_140518	322.00	298.00	158.00	331.00	255.00	141.00	258.00	458.00	341.00	370.00	575.00	581.00
tdn_170786	715.00	795.00	632.00	636.00	544.00	221.00	306.00	524.00	510.04	744.00	891.00	588.00
tdn_95847	39.00	56.00	14.00	31.00	38.00	23.00	22.00	101.00	57.00	59.00	133.00	100.00
k21_177447	0.00	0.00	0.00	0.00	0.00	0.00	0.00	14.00	4.00	1.00	3.00	14.00
k33_95089	9.00	4.00	2.00	5.00	6.00	3.00	5.00	4.00	12.00	36.00	0.00	12.00
tdn_59610	0.00	0.00	0.00	0.00	20.00	6.00	27.00	26.00	9.00	0.00	45.00	76.00
k19_164305	0.00	0.00	0.00	0.00	0.00	0.00	2.00	0.00	0.00	10.00	0.00	0.00
k63_4496	316.00	247.00	273.00	328.00	255.00	92.00	188.00	223.00	173.00	412.00	502.00	389.00
tdn_141129	680.00	508.00	438.00	509.00	522.00	191.00	290.00	421.00	469.00	652.00	723.00	547.00
tdn_7130	0.00	0.00	0.00	0.00	2.00	0.00	0.00	0.00	0.00	0.00	0.00	0.00
tgg_68225	1021.00	999.00	981.00	1157.00	702.00	281.00	472.00	679.00	730.00	973.00	1245.00	1104.00
tdn_124100	668.00	686.00	509.00	647.00	651.00	214.00	356.00	564.00	604.00	696.00	1028.00	856.00
tdn_179573	0.00	0.00	0.00	0.00	0.00	3.00	1.00	4.00	0.00	6.00	1.00	4.00
tdn_131663	64.00	38.00	102.00	104.00	24.00	25.00	43.00	59.00	45.00	103.00	102.00	53.00
k71_9005	156.00	258.00	310.00	285.00	136.00	36.00	86.00	258.00	152.00	165.00	233.00	110.00
tdn_61502	18.81	0.00	4.91	8.00	12.03	5.00	2.00	4.00	6.00	0.00	0.00	2.00
tdn_169403	704.00	701.00	435.00	571.00	648.00	232.00	364.00	403.00	430.00	599.00	852.00	616.00
k65_31745	928.48	698.44	450.78	879.69	2281.74	661.41	1092.86	1633.82	1561.99	1850.89	2424.26	1955.73
k73_3345	3478.41	3034.78	2431.21	3861.46	3444.01	1166.55	2316.23	2859.57	3163.18	4271.06	5854.71	4144.67
k23_36830	0.00	0.00	0.00	0.00	0.00	0.00	0.00	0.00	0.00	0.00	0.00	0.00
tdn_138661	0.00	0.00	0.00	0.00	0.00	0.00	0.00	0.00	16.37	1.00	344.77	341.77
tgg_38598	12.26	18.80	48.21	40.40	4.00	16.00	0.00	6.00	19.17	9.20	21.04	0.00
k57_20127	6684.08	5141.63	1083.58	1676.00	2097.13	892.00	1935.01	2190.00	2741.00	3618.20	1959.01	1656.00
k47_98561	0.00	0.00	0.00	0.00	0.00	0.00	0.00	0.00	14.00	484.00	50.00	60.00
tdn_28650	7.00	11.00	12.00	5.00	7.00	3.00	5.00	5.00	3.00	0.00	11.00	19.00
k63_885	2224.00	2159.00	2001.00	2027.00	939.00	356.00	632.00	811.00	620.00	908.00	1375.00	905.00
k51_51294	67.00	78.00	60.71	61.00	87.00	24.00	89.00	154.00	106.00	53.00	131.00	121.99
k63_46000	0.00	0.00	0.00	0.00	80.93	410.06	34.87	240.83	150.34	647.00	42.00	4341.32
k69_2428	2226.30	1396.54	663.11	739.55	1478.33	684.59	679.74	1259.81	1741.86	1930.52	3285.35	2654.05
tdn_51694	10.00	129.00	0.00	6.00	27.00	35.00	2.00	0.00	0.00	2.00	10.00	52.00
tdn_160609	1772.00	1691.00	1466.00	1831.00	1285.00	500.00	788.00	1177.00	976.00	1759.00	2137.00	1858.00
k49_48262	0.00	0.00	0.00	0.00	0.00	3.55	4.29	0.00	4.00	0.00	0.00	5.95
tdn_55230	0.00	0.00	0.00	0.00	4.00	2.00	0.00	0.00	0.00	0.00	0.00	16.00
tdn_125251	189.71	163.20	55.25	97.29	244.86	119.70	174.18	267.46	241.13	214.18	535.40	306.95
tdn_102030	4.00	21.56	2.32	6.47	10.00	0.00	0.00	0.00	7.00	0.00	9.61	0.00
tdn_155335	102.67	225.64	350.80	113.42	21.01	24.01	4.00	30.08	7.56	40.31	4.00	80.98
tdn_131185	168.00	161.00	123.00	161.00	229.00	63.00	140.00	185.00	185.00	231.00	245.00	213.00
tdn_49305	6.00	3.00	8.00	12.00	6.00	3.00	3.00	0.00	6.00	41.00	20.00	6.00
k21_157716	0.00	0.00	0.00	0.00	1.00	2.00	4.00	0.00	0.00	0.00	5.00	7.00
tdn_1833	0.00	0.00	0.00	0.00	17.00	1.00	6.00	5.00	0.00	3.00	0.00	16.00
k55_67292	0.00	0.00	0.00	0.00	0.00	6.00	0.00	9.00	5.00	0.00	11.00	51.00
k51_799	18.91	44.65	27.34	11.92	104.59	2.43	23.64	96.05	0.00	0.00	15.36	0.00
tdn_95893	1.00	2.00	25.00	14.00	0.00	0.00	0.00	0.00	8.00	0.00	2.00	6.00
tdn_93500	294.00	212.00	123.00	244.00	309.00	100.00	198.00	361.00	391.00	298.00	554.00	526.00
tdn_140486	1566.00	1532.00	1117.00	1584.00	1690.00	634.00	924.00	1251.00	1244.00	1368.00	2134.00	1931.00
tdn_131342	2123.00	1652.00	1401.00	1889.00	1881.00	809.00	953.00	1462.00	1518.00	1717.00	2772.00	2100.00
k39_7051	0.00	0.00	4.21	0.00	3.02	0.00	3.00	0.00	0.00	0.00	0.00	1.99
tdn_135807	561.66	522.51	488.61	516.46	451.31	233.85	351.62	626.65	458.43	945.79	754.85	639.96
k43_65008	0.00	0.00	0.00	0.00	26.00	27.00	13.00	9.00	8.00	0.00	39.00	48.00
tdn_72904	0.00	0.00	1.00	6.00	0.00	8.00	0.00	5.00	5.00	0.00	0.00	0.00
k25_91294	0.00	0.00	0.00	0.00	0.00	0.00	0.00	0.00	0.00	0.00	0.00	5.00
k65_2504	543.00	474.00	369.00	490.00	331.00	132.00	266.00	339.00	352.00	501.00	775.00	662.00
tdn_153365	282.00	280.00	170.00	254.00	240.00	75.00	144.00	258.00	198.00	272.00	473.00	377.00
tdn_68204	0.00	0.00	0.00	0.00	0.00	0.00	0.00	6.96	0.00	0.00	0.00	0.00
k51_13462	40.00	42.00	41.00	75.00	148.00	60.00	27.00	31.00	74.00	118.00	130.00	86.00
tdn_139074	2414.00	1983.00	1835.00	2489.00	1751.00	567.00	1166.00	1887.00	1419.00	2028.00	2548.00	2082.00
tdn_92810	294.00	358.00	191.00	409.00	415.00	162.00	329.00	482.00	369.00	420.00	724.00	390.00
k61_21667	16.65	22.02	24.91	34.92	3.00	8.53	15.59	14.00	22.34	17.00	26.00	25.07
tdn_39384	2.00	0.00	0.00	5.00	0.00	0.00	3.00	7.00	0.00	2.00	13.00	11.00
tdn_86902	0.00	0.00	0.00	0.00	19.00	23.00	12.00	31.00	48.00	69.00	51.00	155.00
tdn_43444	11.00	11.00	0.00	5.00	7.00	16.00	4.00	9.00	0.00	9.00	23.00	3.00
tdn_68238	91.00	253.00	60.00	76.00	37.00	26.00	174.00	55.00	119.00	168.00	125.00	34.00
tdn_61864	0.00	0.00	0.00	0.00	55.00	28.00	34.00	44.00	7.00	42.00	33.00	98.00
k57_28987	103.17	145.11	151.16	123.01	156.25	57.79	86.56	141.59	102.85	201.10	159.87	174.70
k59_8018	182.39	203.30	71.29	85.43	151.06	39.08	134.55	156.16	84.50	112.69	174.35	123.01
tgg_17377	0.00	5.00	0.00	0.00	3.00	1.00	2.00	0.00	0.00	0.00	16.00	0.00
tgg_30797	1.00	10.00	2.00	13.17	17.00	2.48	2.00	8.18	6.71	13.00	2.00	14.77
tdn_159090	1732.00	1544.00	1294.00	1601.00	1060.00	380.00	746.00	1012.00	1111.00	1406.00	1830.00	1435.00
tdn_22315	0.00	0.00	0.00	0.00	5.00	0.00	0.00	0.00	0.00	0.00	0.00	2.00
tdn_177182	19.16	16.56	21.96	13.96	48.24	14.44	6.05	16.27	0.00	0.00	55.75	134.27
k51_53427	156.00	111.00	102.00	195.00	10.00	16.00	10.00	45.00	23.00	91.00	123.00	64.00
tdn_170448	34.00	10.99	11.78	15.19	51.89	11.75	21.57	10.00	31.89	16.00	41.28	28.89
tdn_144653	6979.00	5771.00	8916.00	10965.00	4593.00	1515.00	2764.00	3595.00	3429.00	5062.00	7074.00	5473.00
tdn_98503	1607.00	1363.00	1842.00	2528.00	1124.00	338.00	985.00	1200.00	1256.00	1746.00	1926.00	1437.00
tdn_90959	195.00	183.00	142.00	214.00	246.00	31.00	212.00	162.00	169.00	131.00	282.00	231.00
tdn_23954	0.00	0.00	0.00	0.00	0.00	0.00	13.00	16.00	2.00	0.00	0.00	0.00
tdn_97666	0.00	0.00	0.00	0.00	22.00	35.00	14.00	8.00	8.00	11.00	41.00	86.00
tdn_59198	56.00	25.00	26.00	41.00	17.00	14.00	10.00	3.00	7.00	23.00	39.00	9.00
tdn_31437	0.00	0.00	1.00	0.00	0.00	1.00	0.00	0.00	3.00	0.00	0.00	13.00
k21_81671	0.00	1.00	0.00	3.00	0.00	0.00	0.00	0.00	0.00	0.00	0.00	0.00
tdn_64607	1551.00	1456.00	1051.00	1314.00	1206.00	421.00	671.00	1002.00	749.00	1131.00	1743.00	1389.00
tdn_78104	55.83	20.53	16.00	12.46	6.01	14.77	16.10	19.29	12.00	16.00	26.74	20.35
k33_90407	0.00	0.00	0.00	0.00	0.00	0.00	3.00	6.00	0.00	0.00	9.00	16.00
k47_1310	26.01	39.00	63.05	36.08	9.00	10.00	29.00	31.00	41.00	24.00	20.40	30.00
k69_7452	1649.00	1353.00	1321.00	1503.00	1344.00	351.00	659.00	985.00	918.00	1298.00	1775.00	1045.00
k73_7084	317.36	458.83	282.44	257.84	781.80	202.97	428.70	506.51	486.73	470.46	924.44	942.73
tgg_45296	1174.28	1011.10	719.52	964.12	987.36	391.56	578.44	820.18	946.53	1108.99	1115.42	1080.87
tdn_70604	2382.00	1757.00	1444.00	1817.00	2730.00	1001.00	1185.00	1899.00	1600.00	1973.00	2033.00	1458.00
tdn_94981	77.42	55.01	30.57	48.77	36.87	30.18	12.89	48.62	33.19	42.21	22.67	31.66
tdn_66314	0.00	0.00	0.00	0.00	356.00	154.00	299.00	244.00	198.00	125.00	111.00	556.00
tdn_141427	441.49	470.13	396.10	427.74	366.04	138.75	225.51	400.84	335.00	608.79	598.76	521.60
tdn_24866	0.00	0.00	0.00	0.00	0.00	0.00	1.00	0.00	0.00	33.00	12.00	3.00
tdn_129067	481.00	361.00	372.00	221.00	445.00	175.00	353.00	444.00	535.00	801.00	913.00	793.00
tgg_62303	259.15	173.17	123.53	324.29	308.16	204.44	214.35	594.77	463.10	823.61	797.50	934.59
tgg_7441	55.22	35.62	71.87	103.94	14.78	2.88	15.54	4.00	7.77	26.00	24.42	63.55
tdn_65946	0.00	0.00	0.00	0.00	17.00	6.00	52.00	38.00	659.00	467.00	3.00	217.00
tdn_127088	1676.07	1480.78	916.31	1226.10	1132.64	436.09	881.45	1258.37	1268.05	1487.97	2175.56	1671.65
tdn_81887	0.00	0.00	0.00	0.00	0.00	1.83	0.18	0.00	0.00	20.67	2.95	0.00
tdn_162711	0.00	0.00	27.83	0.00	5.62	5.63	3.15	0.00	5.86	4.00	5.23	7.20
tdn_142008	0.00	0.00	0.00	6.00	0.00	0.00	0.00	0.00	0.00	0.00	0.00	0.00
tdn_78722	19.00	16.00	15.00	15.00	38.00	17.00	19.00	12.00	39.00	115.00	63.00	66.00
k75_009	3409.00	3182.00	2788.00	3093.00	3163.00	1030.00	2112.00	3211.00	2380.00	3367.00	3968.00	3755.00
tdn_47302	0.00	0.00	0.00	0.00	3.00	3.00	2.00	0.00	4.00	0.00	3.00	0.00
k25_144498	0.00	0.00	0.00	0.00	2.00	1.00	3.00	7.00	0.00	0.00	0.00	0.00
k35_162196	0.00	0.00	0.00	0.00	0.00	0.00	0.00	0.00	1.00	24.00	0.00	0.00
tdn_40796	10.00	6.00	13.00	4.00	3.00	11.00	13.00	9.00	2.00	20.00	13.00	60.00
k19_164299	5.00	0.00	0.00	0.00	1.00	0.00	0.00	0.00	1.00	0.00	0.00	0.00
k25_235471	0.00	0.00	1.00	0.00	0.00	0.00	0.00	0.00	0.00	9.00	2.00	0.00
tdn_50831	0.00	0.00	0.00	0.00	32.00	11.00	16.00	1.00	35.00	12.00	8.00	117.00
k21_166933	0.00	0.00	0.00	0.00	0.00	2.00	7.00	0.00	5.00	10.00	0.00	1.00
tdn_62134	0.00	0.00	0.00	0.00	11.00	31.00	5.00	46.00	51.00	32.00	4.00	97.00
tdn_126860	806.00	539.00	430.00	561.00	1670.00	585.00	615.00	764.00	939.00	848.00	1427.00	1307.00
tdn_9065	0.00	0.00	0.00	0.00	0.00	0.00	0.00	0.00	23.00	0.00	0.00	0.00
tdn_165119	3886.00	3942.00	4580.00	6035.00	4225.00	1123.00	4096.00	5173.00	4156.00	4576.00	5443.00	4077.00
k73_1697	385.36	156.26	454.33	448.91	2071.67	164.86	1135.13	1163.18	101.00	99.12	181.18	620.77
tdn_31884	0.00	0.00	0.00	0.00	0.00	18.00	0.00	0.00	0.00	5.00	0.00	0.00
tdn_162378	387.00	240.00	156.00	769.00	3089.00	799.00	1143.00	1825.00	2941.00	2812.00	4204.00	3686.00
k45_30515	0.00	0.00	0.00	0.00	134.00	53.00	123.00	93.00	118.00	125.00	120.00	249.00
tdn_96161	116.50	77.73	22.10	51.59	120.47	40.77	96.50	115.06	174.00	116.00	274.67	161.24
k51_18871	0.00	0.00	0.00	0.00	17.00	7.00	34.00	35.00	416.00	179.00	0.00	138.00
tdn_46879	0.00	0.00	0.00	0.00	0.00	0.00	0.00	0.00	28.00	7.00	0.00	12.00
k31_82457	0.00	0.00	0.00	0.00	2.00	3.00	4.00	12.00	0.00	5.00	1.00	0.00
k21_170617	0.00	12.00	0.00	0.00	0.00	0.00	1.00	0.00	3.00	0.00	4.00	0.00
tdn_65964	21.14	36.52	42.40	22.34	17.66	11.28	6.47	22.00	24.51	26.00	69.06	69.30
tdn_147782	185.00	217.00	215.00	176.00	320.00	71.00	230.00	258.00	242.00	323.00	359.00	377.00
tdn_117591	112.00	92.00	46.00	98.00	190.00	37.00	81.00	84.00	102.00	215.00	201.00	169.00
tgg_73902	58.00	33.00	18.00	36.00	36.00	19.00	58.00	67.00	89.00	86.00	155.00	89.06
tdn_28105	0.00	0.00	0.00	0.00	9.00	0.00	3.00	0.00	0.00	0.00	0.00	0.00
k21_149654	0.00	0.00	0.00	0.00	1.00	0.00	0.00	0.00	0.00	0.00	0.00	14.00
k23_133905	0.00	0.00	16.00	10.00	0.00	0.00	2.00	21.00	6.00	14.00	2.00	13.00
tdn_6405	0.00	0.00	0.00	0.00	0.00	0.00	0.00	0.00	0.00	0.00	12.00	41.00
k55_045	47.00	46.00	123.00	106.00	49.00	13.00	27.00	37.00	47.00	83.00	35.00	29.00
tdn_92777	2.00	0.00	0.00	0.00	45.00	0.00	0.00	0.00	0.00	0.00	0.00	1.00
tdn_14825	0.00	0.00	0.00	0.00	4.00	4.00	0.00	0.00	0.00	0.00	0.00	19.00
k21_146673	0.00	0.00	0.00	0.00	0.00	5.00	0.00	8.00	1.00	0.00	12.00	0.00
k67_10443	293.00	199.00	102.00	160.00	390.00	129.00	347.00	471.00	263.00	448.00	867.00	708.00
tdn_123454	17.00	13.00	23.00	15.00	0.00	4.00	19.00	45.00	17.00	83.00	27.00	28.00
tdn_45451	0.00	0.00	0.00	0.00	0.00	0.00	3.00	0.00	8.00	10.00	7.00	30.00
tdn_175226	2008.00	1761.00	1448.00	1814.00	1096.00	363.00	524.00	1127.00	908.00	1076.00	1833.00	1409.00
tdn_80563	105.00	118.00	93.00	161.00	91.00	21.00	47.00	86.00	62.00	48.00	47.00	107.00
tgg_38537	28.00	15.00	1.00	17.00	2.00	3.00	0.00	14.00	13.00	27.00	15.00	25.00
tdn_118573	54.24	114.25	35.56	52.32	469.78	109.09	228.27	344.65	324.34	247.96	440.90	734.09
k75_22388	9.00	13.00	14.00	10.00	1561.00	650.00	702.00	2764.00	3510.00	5315.00	1382.00	1744.00
k59_13874	599.00	547.00	609.00	912.00	644.00	232.00	248.00	375.00	368.00	825.00	626.00	634.00
k67_5138	35.00	71.06	62.97	75.00	29.25	6.41	36.00	39.00	57.94	57.67	17.00	41.00
tgg_24425	0.00	2.00	5.00	3.00	2.00	0.00	0.00	0.00	1.00	8.00	33.00	7.00
tgg_74772	5.00	0.00	5.00	0.00	25.00	4.00	0.00	0.00	2.00	6.00	0.00	0.00
tdn_132584	0.00	0.00	0.00	0.00	0.00	0.62	3.44	0.00	12.00	0.00	7.00	1.00
tdn_155186	185.00	159.00	94.00	84.00	186.00	59.00	95.00	152.00	187.00	189.00	416.00	284.00
k37_63348	1.00	0.00	0.00	0.00	3.00	0.00	4.00	0.00	0.00	6.00	0.00	1.00
k55_7988	94.00	199.00	136.00	69.00	253.00	26.00	4.00	10.00	293.00	346.00	311.00	153.00
k37_160773	0.00	0.00	0.00	0.00	0.00	0.00	0.00	0.00	4.00	62.00	6.00	16.00
k63_10354	2954.82	2493.95	2714.14	3042.49	1798.55	666.71	1155.48	1869.55	1816.07	2417.05	3185.84	2621.65
tdn_59107	0.00	0.00	0.00	0.00	1.00	11.00	47.00	73.00	439.00	236.00	0.00	188.00
k77_2593	129.71	152.27	95.26	75.17	278.96	59.14	117.33	241.96	111.69	217.59	289.49	145.24
tdn_68544	133.00	67.00	107.00	79.00	20.00	9.00	35.00	24.00	23.00	41.00	18.00	42.00
tdn_20607	0.00	0.00	0.00	0.00	21.00	8.00	0.00	31.00	6.00	29.00	13.00	16.00
k47_27257	36.83	81.81	18.70	40.95	8.22	3.29	7.68	50.24	18.18	0.00	22.93	16.15
k43_26940	3.45	98.59	62.37	116.69	0.00	0.00	19.32	18.65	6.30	0.94	30.64	7.82
tdn_150193	948.00	931.00	542.00	692.00	1825.00	805.00	1321.00	2114.00	1204.00	1350.00	2815.00	1276.00
tdn_168240	3045.00	2353.00	2145.00	2928.00	1766.00	677.00	1253.00	2062.00	1767.00	2983.00	3020.00	2004.00
tdn_59674	496.00	321.00	432.00	440.00	555.00	163.00	324.00	435.00	521.00	570.00	805.00	412.00
tdn_44589	0.00	0.00	0.00	0.00	7.00	0.00	4.00	0.00	1.00	0.00	8.00	6.00
k31_80296	0.00	0.00	0.00	0.00	0.00	1.00	5.00	0.00	0.00	0.00	0.00	5.00
k57_3958	1.00	4.00	3.00	2.00	34.00	8.00	60.00	23.00	33.00	19.00	16.00	18.00
tdn_100704	83.02	79.21	123.52	305.56	48.00	16.36	21.74	78.08	38.49	151.99	145.11	60.29
tdn_97731	13.00	1.00	1.00	42.00	10.00	3.00	17.00	12.00	15.00	22.00	0.00	8.00
k23_63393	0.00	0.00	0.00	0.00	2.00	0.00	0.00	0.00	0.00	0.00	0.00	7.00
k47_13756	108.63	48.44	42.05	104.94	97.91	24.64	139.47	67.27	32.32	108.30	181.58	319.78
tdn_181192	3.00	0.00	0.00	1.00	0.00	0.00	0.00	11.00	0.00	13.00	0.00	0.00
tdn_177187	36.00	14.00	23.09	11.00	5.00	197.11	78.88	82.00	3.00	243.00	179.20	133.86
tdn_124643	285.00	253.00	367.00	574.86	138.00	59.00	84.00	256.00	232.00	352.00	466.00	361.00
tdn_93855	196.00	135.00	104.00	138.00	184.00	55.00	69.00	140.00	147.00	206.00	314.00	182.00
k61_24911	2.00	14.00	2.00	8.00	7.00	8.00	12.00	25.00	14.00	8.00	29.00	24.00
k39_48444	0.00	11.00	0.00	2.00	0.00	0.00	3.00	4.00	7.00	0.00	9.00	0.00
tdn_154534	0.00	0.00	1.82	0.00	1.67	0.00	0.00	0.00	15.04	0.00	25.90	0.00
tdn_85989	210.00	145.00	188.00	237.00	164.00	70.00	97.00	283.00	155.00	179.00	272.00	177.00
k71_13647	1165.00	1109.00	895.00	1239.00	1066.00	343.00	610.00	1096.00	1153.00	1175.00	1539.00	1219.00
tdn_20825	0.00	0.00	0.00	0.00	0.00	0.00	0.00	0.00	5.00	0.00	0.00	8.00
tdn_123196	759.12	668.03	449.75	688.80	834.81	241.18	589.11	757.22	711.40	792.41	1184.28	1140.47
tdn_90477	5097.00	4092.00	2785.00	3886.00	6504.00	2201.00	4367.00	6353.00	5694.00	6564.00	9593.00	7438.00
k47_10388	53.66	38.83	55.36	100.68	42.19	18.84	46.33	97.84	35.05	68.33	115.60	84.90
tdn_179472	0.00	0.00	0.00	0.00	0.00	0.00	0.00	0.00	5.00	0.00	0.00	8.00
tdn_15226	0.00	0.00	0.00	0.00	0.00	1.00	3.00	7.00	0.00	1.00	0.00	3.00
tdn_69182	1709.00	1879.00	1749.00	1683.00	1175.00	418.00	1018.00	1518.00	1374.00	1636.00	2146.00	1942.00
tdn_21489	6.00	0.00	0.00	0.00	0.00	0.00	0.00	6.00	0.00	0.00	5.00	4.00
tdn_66518	0.00	0.00	0.00	0.00	17.00	3.00	1.00	0.00	3.00	0.00	8.00	23.00
k71_5185	1725.00	1578.00	1428.00	1684.00	945.00	362.00	618.00	1030.00	1002.00	1460.00	1425.00	1286.00
tdn_62882	16.00	13.00	6.00	1.00	10.00	19.00	18.00	12.00	8.00	23.00	25.00	51.00
tdn_137699	529.00	505.00	160.00	273.00	670.00	178.00	482.00	629.00	687.00	741.00	1232.00	949.00
k27_50047	0.00	0.00	0.00	0.00	0.00	0.00	0.00	0.00	0.00	0.00	0.00	0.00
tdn_141790	130.18	178.98	116.93	143.33	201.52	85.00	132.20	125.00	290.16	331.95	381.06	432.21
tdn_32440	0.00	0.00	0.00	0.00	9.00	2.00	1.00	1.00	0.00	0.00	8.00	13.00
tgg_32633	23.89	11.00	3.00	0.00	3.10	13.04	3.10	12.81	4.54	28.90	38.47	7.42
tdn_79725	45.00	65.00	65.00	32.00	51.00	19.00	30.00	19.00	9.00	62.00	59.00	69.00
tdn_72299	1094.99	1140.24	756.87	1183.46	486.43	168.60	488.67	579.71	493.26	461.73	762.26	641.28
tdn_10710	0.00	0.00	0.00	0.00	0.00	3.00	3.00	0.00	212.00	0.00	0.00	116.00
tdn_123870	3228.00	2753.00	2472.00	2533.00	2052.00	762.00	1082.00	1818.00	2071.00	2786.00	2769.00	2292.00
tdn_33338	0.00	0.00	0.00	0.00	1.00	1.00	0.00	0.00	7.00	0.00	14.00	5.00
k55_17031	58.61	35.27	127.09	88.44	5.38	2.84	38.85	88.81	40.07	21.12	18.17	20.01
k29_187632	0.00	0.00	0.00	0.00	0.00	0.00	0.00	0.00	10.00	4.00	0.00	0.00
tdn_165901	400.00	311.00	407.54	367.07	170.00	65.89	69.00	168.00	156.00	160.00	315.00	202.00
k47_39798	24.45	15.00	20.94	10.68	0.00	0.00	10.00	14.02	12.00	0.00	8.00	1.00
tdn_11491	0.00	0.00	0.00	0.00	2.00	1.00	0.00	0.00	0.00	0.00	0.00	11.00
tdn_156153	0.00	12.00	0.00	44.00	17.00	1.00	2.00	130.00	230.00	23.00	0.00	0.00
k25_94863	0.00	0.00	0.00	0.00	0.00	0.00	0.00	0.00	0.00	0.00	5.00	14.00
tdn_9511	0.00	0.00	0.00	0.00	0.00	0.00	0.00	0.00	0.00	0.00	0.00	25.00
k69_26085	543.00	438.00	340.00	773.00	842.00	253.00	440.00	995.00	736.00	710.00	1338.00	1687.00
tdn_158805	8.00	2.00	3.00	0.00	5.00	0.00	3.00	0.00	0.00	17.00	0.00	0.00
tdn_60143	34.00	19.00	37.00	69.00	14.00	16.00	33.00	20.00	32.00	18.00	62.00	22.00
tgg_74225	177.00	131.00	131.00	143.00	197.00	56.00	82.00	119.00	121.00	172.00	273.00	167.00
tdn_50083	0.00	0.00	0.00	0.00	0.00	0.00	0.00	0.00	0.00	546.00	146.00	9.00
tdn_59888	0.00	4.00	0.00	1.00	1.00	3.00	1.00	0.00	10.00	0.00	0.00	20.00
tdn_55512	451.00	327.00	230.00	294.00	524.00	164.00	288.00	539.00	491.00	459.00	841.00	665.00
k49_27459	4.00	0.00	0.00	7.00	0.00	0.00	6.00	0.00	0.00	0.00	0.00	0.00
tdn_105511	5002.00	4630.00	3958.00	3981.00	1740.00	628.00	1656.00	2533.00	2543.00	2966.00	3867.00	2990.00
tgg_8254	142.66	115.47	101.33	98.28	82.21	14.00	84.02	158.54	47.90	111.41	225.61	94.52
tdn_23753	0.00	0.00	0.00	0.00	0.00	2.00	0.00	11.00	5.00	0.00	0.00	14.00
tdn_75310	0.00	0.00	0.00	0.00	25.00	17.00	7.00	1.00	3.00	6.00	31.00	230.00
k67_25720	117.00	115.00	64.00	89.00	106.00	15.00	52.00	117.00	94.00	45.00	112.00	75.00
tdn_44702	1.00	5.00	0.00	0.00	5.00	4.00	12.00	4.00	15.00	16.00	38.00	1.00
tdn_77892	0.00	0.00	0.00	2.00	0.00	1.00	1.00	9.00	0.00	20.00	6.00	0.00
k65_36401	93.00	184.00	140.00	135.00	226.00	41.00	56.00	78.00	69.00	136.00	115.00	93.00
tdn_45317	9.00	6.00	6.00	3.00	0.00	5.00	14.00	37.00	33.00	35.00	14.00	48.00
tdn_160228	148.30	67.55	92.58	177.78	51.81	22.45	136.18	184.37	23.38	42.18	116.71	42.79
tdn_77838	598.00	441.00	124.00	278.00	466.00	158.00	407.00	652.00	461.00	621.00	1058.00	637.00
tdn_148773	1.00	3.98	0.00	0.00	0.00	0.00	0.00	0.00	2.00	0.00	0.00	0.00
tdn_47810	17.03	3.00	15.00	29.00	17.00	13.00	2.00	10.75	3.00	0.00	26.00	27.00
k59_19206	53.00	26.00	8.44	5.19	46.92	18.00	43.00	24.00	39.00	28.00	51.00	23.00
tdn_3049	0.00	0.00	0.00	0.00	0.00	0.00	0.00	5.00	2.00	138.00	31.00	19.00
k53_28207	0.00	0.00	0.00	0.00	0.00	2.00	22.66	9.62	112.23	93.82	0.00	44.90
tgg_67662	147.93	68.34	59.78	77.20	146.54	59.24	77.94	79.56	54.30	132.27	249.62	150.60
tdn_132628	3908.07	3386.53	3267.41	4166.87	2722.81	943.09	1968.97	2771.29	2435.26	3664.56	4144.32	3644.14
tdn_111860	0.00	14.19	0.00	5.46	0.00	0.00	0.00	13.02	8.00	0.00	0.00	0.00
tdn_23134	0.00	0.00	0.00	0.00	109.00	0.00	0.00	0.00	0.00	0.00	0.00	0.00
tdn_103063	85.00	44.00	23.00	52.00	124.00	34.00	62.00	115.00	62.00	76.00	163.00	81.00
tdn_120581	155.10	113.61	69.10	54.15	85.25	95.39	225.03	203.46	395.59	238.53	394.84	248.62
tgg_36488	0.00	0.00	0.00	0.00	11.00	0.00	4.00	0.00	3.00	0.00	0.00	1.00
tgg_18617	116.00	108.00	77.00	128.00	107.00	36.00	89.00	79.00	95.00	204.00	208.00	192.00
tdn_95248	265.00	223.00	173.00	144.00	306.00	110.00	128.00	246.00	184.00	145.00	480.00	279.00
tdn_42159	0.00	0.00	0.00	0.00	34.00	15.00	26.00	2.71	20.00	0.00	19.01	129.00
tdn_48424	0.00	0.00	1.00	5.00	30.00	6.00	0.00	0.00	0.00	0.00	0.00	9.00
tdn_138998	566.00	369.00	250.00	424.00	471.00	149.00	323.00	474.00	359.00	700.00	786.00	890.00
tgg_49298	702.00	617.00	410.00	445.00	825.00	208.00	420.00	876.00	504.00	521.00	1037.00	962.00
tdn_41214	8884.00	7371.00	6775.00	9309.00	7912.00	2688.00	4832.00	8287.00	6086.00	7382.00	8462.00	7244.00
tdn_24349	0.00	0.00	0.00	0.00	1.00	1.00	1.00	0.00	6.00	0.00	9.00	12.00
tdn_80370	52.40	24.47	15.56	20.29	18.78	7.29	9.83	34.25	11.17	45.56	47.83	41.91
tdn_147242	147.72	331.24	104.29	292.45	376.90	64.94	107.34	197.60	151.31	325.39	330.86	391.77
k61_54421	0.00	0.00	28.97	0.00	0.00	18.00	0.00	0.00	16.29	0.00	20.00	0.00
k21_131242	0.00	0.00	0.00	0.00	1.00	0.00	3.00	0.00	0.00	0.00	0.00	13.00
tdn_59046	2498.00	2214.00	1649.00	2460.00	2193.00	789.00	1659.00	3017.00	2215.00	2958.00	3569.00	3244.00
k49_27701	0.00	0.00	0.00	0.00	0.00	3.61	0.00	0.00	0.00	3.00	4.49	27.86
tdn_53620	0.00	10.00	9.00	0.00	20.00	0.00	0.00	12.00	0.00	0.00	0.00	6.00
tdn_57997	0.00	0.00	0.00	0.00	333.00	136.00	149.00	188.00	215.00	164.00	196.00	690.00
tdn_120940	176.75	158.15	143.40	268.53	197.49	25.66	63.22	196.00	168.07	211.53	258.93	297.06
k71_25762	453.00	420.00	407.00	410.00	569.00	186.00	321.00	424.00	360.00	542.00	649.00	700.00
tdn_99063	5354.82	4143.58	3678.95	4934.41	7304.94	2677.96	4238.74	6212.45	7365.63	8098.95	10661.85	7352.72
tdn_31154	0.00	0.00	0.00	0.00	0.00	83.00	1.00	0.00	0.00	82.00	0.00	3.00
tdn_18520	2.00	0.00	0.00	4.00	1.00	1.00	8.00	0.00	0.00	0.00	24.00	11.00
tdn_55700	369.00	224.00	284.00	452.00	457.00	162.00	326.00	339.00	363.00	456.00	658.00	498.00
tgg_44909	3.00	7.00	1.00	6.00	0.00	0.00	3.00	0.00	7.00	14.00	4.00	28.00
k51_15931	0.00	0.00	0.00	0.00	5.49	0.00	0.00	0.00	5.72	0.00	0.00	0.00
tdn_49824	0.00	0.00	0.00	0.00	0.00	3.00	3.00	0.00	1.00	13.00	13.00	92.00
k33_95206	0.00	1.00	0.00	0.00	0.00	0.00	0.00	0.00	0.00	0.00	0.00	0.00
tgg_921	325.14	238.47	98.24	100.08	136.04	81.46	162.88	316.39	246.37	228.49	504.83	305.79
k61_40821	12.01	11.13	10.01	15.00	9.00	5.00	2.99	5.00	9.00	0.00	5.00	6.00
k35_62693	11.00	7.00	20.00	19.00	10.00	0.00	1.00	3.00	0.00	2.00	1.00	8.00
tdn_169609	77.00	75.00	90.00	87.00	19.00	21.00	2.00	55.00	17.00	26.00	108.00	54.00
tdn_104425	88.00	76.00	69.00	116.00	58.00	29.00	37.00	90.00	81.00	75.00	93.00	93.00
tdn_104005	709.65	605.21	435.72	639.95	680.97	251.46	489.83	820.03	643.47	813.44	1021.17	1031.50
tdn_57803	140.20	104.87	132.54	141.56	111.94	29.00	68.76	130.99	245.72	178.20	175.54	198.56
tdn_101117	102.78	38.24	4.53	86.79	137.96	49.43	4.38	32.19	32.46	49.16	193.44	66.68
tdn_73671	0.00	0.00	0.00	0.00	0.00	0.00	0.00	0.00	0.00	0.00	0.00	0.00
tdn_120942	0.00	0.00	0.00	0.00	57.00	31.00	41.00	74.00	49.00	15.00	27.00	76.00
tdn_169018	29.54	47.00	37.00	24.00	40.88	23.71	8.81	38.00	53.21	56.49	56.88	53.00
tdn_125653	39.00	42.00	10.23	20.00	15.47	5.00	8.72	4.00	17.00	25.00	37.99	8.00
tdn_32583	1.00	0.00	1.00	15.00	2.00	6.00	0.00	0.00	1.00	0.00	0.00	2.00
tdn_164691	21.28	4.71	4.90	8.58	0.00	20.75	11.26	2.20	2.73	47.43	23.49	50.87
tdn_136301	5277.00	4835.00	3345.00	4318.00	4984.00	1651.00	2808.00	3433.00	2343.00	2796.00	4735.00	3198.00
tdn_61980	66.00	32.00	50.00	27.00	54.00	13.00	37.00	49.00	6.00	11.00	77.00	16.00
tdn_53333	0.00	0.00	1.00	8.00	7.00	0.00	0.00	0.00	8.00	0.00	9.00	16.00
k73_3335	9515.70	7184.23	6213.43	9652.11	2992.41	1230.92	2243.77	3265.56	5015.08	3080.50	4578.55	3194.90
tgg_46979	942.51	1589.81	1147.49	1996.19	1964.67	545.34	691.71	1018.77	1750.65	3533.08	2803.75	2044.42
k43_46118	0.00	14.00	3.00	4.00	16.00	21.00	8.00	19.00	15.00	48.00	72.00	4.00
tdn_58839	1380.00	1053.00	692.00	1061.00	1394.00	413.00	1021.00	1731.00	1562.00	2138.00	2761.00	2632.00
tgg_36548	5.91	21.41	4.73	13.11	0.00	0.00	15.61	11.99	3.63	41.66	35.69	16.87
tgg_63624	2053.97	1839.16	2304.41	2578.61	1434.30	388.87	790.86	1620.14	1352.91	1647.31	1372.30	2100.17
tgg_74172	11.29	12.27	6.00	2.28	13.00	7.00	0.00	11.00	22.31	12.01	35.99	22.00
k43_112	0.00	5.55	1.11	0.00	2.00	3.00	0.00	6.00	37.11	0.00	8.17	82.01
tdn_147026	467.13	259.06	227.78	393.06	309.46	73.39	49.48	136.24	147.82	215.04	230.24	368.91
tdn_37980	1.00	3.00	11.00	7.00	11.00	2.00	3.00	0.00	4.00	18.00	5.00	6.00
tgg_58613	65.00	22.00	45.00	16.00	13.00	3.00	23.00	19.00	8.00	30.00	54.00	16.00
tdn_171844	378.42	296.11	247.19	327.15	307.98	105.33	120.74	405.13	119.20	219.75	267.10	287.44
tdn_16103	0.00	0.00	0.00	0.00	0.00	1.00	5.00	0.00	11.00	0.00	0.00	0.00
tdn_10737	0.00	0.00	0.00	0.00	0.00	0.00	0.00	0.00	0.00	24.00	3.00	0.00
tdn_90303	16.30	0.00	43.27	7.39	3.00	5.00	2.13	61.72	14.75	24.00	17.00	28.91
k53_11483	161.00	94.00	127.00	146.00	102.00	29.00	71.00	108.00	72.00	128.00	182.00	139.00
tdn_150388	996.00	818.00	829.00	1238.00	742.00	358.00	544.00	954.00	787.00	995.00	1270.00	1108.00
tdn_26768	0.00	0.00	0.00	0.00	0.00	1.00	6.00	0.00	12.00	45.00	0.00	2.00
tdn_21363	0.00	0.00	0.00	0.00	0.00	0.00	9.00	0.00	14.00	63.00	0.00	0.00
tgg_21290	4923.00	4107.00	2651.00	4011.00	7648.00	2608.00	4342.00	5600.00	4659.00	4446.00	9622.00	6351.00
tdn_73431	104.53	159.00	87.64	128.00	89.00	17.00	37.00	142.00	80.00	136.00	88.00	29.00
tdn_48465	0.00	0.00	0.00	0.00	3.00	2.00	1.00	0.00	0.00	5.00	1.00	27.00
k39_102552	0.00	2.00	1.00	0.00	4.00	1.00	0.00	4.00	0.00	0.00	9.00	0.00
tdn_59087	38.00	15.00	15.00	5.00	58.00	16.00	107.00	79.00	80.00	100.00	155.00	142.00
k21_125614	0.00	0.00	0.00	0.00	0.00	0.00	3.00	0.00	1.00	6.00	0.00	1.00
tdn_74832	3151.00	1934.00	1100.00	1796.00	2627.00	737.00	1226.00	3062.00	2346.00	2965.00	5180.00	4152.00
k23_266822	0.00	0.00	0.00	0.00	0.00	3.00	0.00	0.00	0.00	0.00	4.00	11.00
k75_23653	43.00	39.00	26.00	31.00	90.00	20.00	41.00	57.00	130.00	96.00	145.00	53.00
tgg_57354	140.00	67.00	64.00	116.00	92.00	33.00	68.00	99.00	67.00	135.00	106.00	106.00
tdn_119705	872.83	810.00	704.00	778.73	752.00	303.00	601.94	829.35	901.00	1017.00	1545.00	1142.80
tdn_159180	962.00	882.00	687.00	859.00	1114.00	428.00	724.00	1171.00	1298.00	1441.00	1908.00	1536.00
k75_060	917.00	596.00	1177.00	1449.00	748.00	150.00	570.00	722.00	781.00	1149.00	692.00	678.00
tdn_66731	5973.00	5164.00	3212.00	4326.00	3997.00	1217.00	2552.00	3884.00	3374.00	3685.00	4879.00	2958.00
k23_119806	0.00	0.00	0.00	0.00	0.00	0.00	0.00	0.00	0.00	0.00	1.00	0.00
tdn_94564	1115.00	481.00	1281.00	1012.00	463.00	204.00	274.00	1518.00	450.00	899.00	1122.00	2241.00
k61_25718	2221.00	1894.00	1414.00	1891.00	1652.00	514.00	1236.00	1852.00	1786.00	1943.00	2754.00	2211.00
tdn_59605	79.00	75.00	46.00	52.69	39.00	16.00	11.00	23.08	60.56	56.00	61.00	48.37
k51_13715	177.00	148.00	111.00	165.00	163.00	57.00	98.00	116.00	126.00	127.00	227.00	178.00
tdn_93044	678.09	638.35	607.23	988.46	472.16	198.90	355.73	428.31	459.29	499.29	491.29	434.04
tdn_117386	660.00	503.00	599.00	997.00	511.00	172.00	341.00	631.00	707.00	781.00	1085.00	808.00
k43_40677	55.13	79.12	34.67	21.12	55.82	30.40	21.53	36.34	57.92	59.96	185.13	24.44
tgg_13073	196.22	206.34	200.61	254.13	181.43	94.89	163.74	208.03	112.85	215.92	543.03	188.37
k39_13796	0.00	0.00	0.00	0.00	0.00	0.00	25.00	5.00	0.00	0.00	0.00	0.00
tdn_63268	1440.00	1055.00	997.00	1312.00	1035.00	400.00	709.00	1168.00	1003.00	1379.00	1837.00	1508.00
k59_12502	2405.00	1973.00	1310.00	1740.00	1871.00	537.00	1122.00	1761.00	1618.00	2326.00	3170.00	2691.00
k59_18826	1524.00	1228.00	1249.00	1522.00	2351.00	709.00	933.00	1652.00	1231.00	1472.00	2589.00	1964.00
k67_28782	169.00	171.00	88.00	215.00	389.00	135.00	219.00	290.00	343.00	415.00	635.00	502.00
tgg_61154	1582.00	1272.00	1032.00	1489.00	1329.00	460.00	723.00	1141.00	1163.00	1610.00	1976.00	1579.00
k65_23353	734.55	547.27	516.94	636.86	279.27	128.96	160.37	265.74	282.21	357.04	460.74	350.58
k61_22302	2.18	0.00	1.00	0.00	2.00	1.00	19.87	0.00	12.52	0.00	7.49	13.15
tdn_117917	2687.00	2359.00	2724.00	2910.00	2670.00	853.00	1624.00	2394.00	2453.00	3052.00	3143.00	3007.00
k23_56141	0.00	0.00	0.00	0.00	4.00	4.00	8.00	0.00	4.00	8.00	13.00	2.00
tdn_80557	1106.00	886.00	1242.00	1527.00	700.00	253.00	474.00	696.00	744.00	763.00	1147.00	1067.00
tdn_73442	1015.00	790.00	660.00	977.00	815.00	302.00	648.00	949.00	1014.00	1132.00	1520.00	1161.00
tdn_133917	842.00	823.00	457.00	763.00	867.00	265.00	555.00	982.00	609.00	962.00	1461.00	959.00
k21_194522	0.00	0.00	0.00	0.00	0.00	1.00	0.00	0.00	1.00	0.00	0.00	0.00
k67_10591	1612.00	1387.00	1471.00	1700.00	1351.00	440.00	629.00	1222.00	1017.00	1084.00	1956.00	1893.00
tdn_49584	0.00	0.00	0.00	0.00	6.00	2.00	0.00	13.00	10.00	15.00	12.00	13.00
tdn_169535	35.18	21.07	8.05	14.06	14.56	6.98	0.00	23.22	23.44	42.21	25.60	23.19
tdn_177700	158.42	183.02	124.43	195.99	182.97	66.10	162.40	261.66	171.39	253.11	397.95	302.49
tdn_43433	0.00	0.00	0.00	0.00	27.00	12.00	6.00	7.00	10.00	0.00	1.00	64.00
tgg_22523	48.00	79.00	13.00	0.00	31.00	0.00	17.00	18.00	12.00	9.00	38.00	81.00
tdn_48367	0.00	0.00	0.00	0.00	3.00	7.00	4.00	16.00	1.00	0.00	2.00	18.00
tdn_91928	0.00	0.00	0.00	0.00	0.00	0.00	3.00	3.00	0.00	0.00	0.00	5.00
k57_45403	17.00	22.00	14.00	10.00	8.00	0.00	1.00	0.00	24.00	23.00	1.00	9.00
tdn_142735	38.29	4.10	8.74	10.46	43.39	30.95	21.91	60.36	16.46	37.21	117.36	3.98
tdn_91405	168.00	185.00	132.00	106.00	187.00	74.00	238.00	376.00	182.00	330.00	342.00	310.00
k21_18231	0.00	0.00	0.00	0.00	0.00	0.00	0.00	0.00	0.00	0.00	0.00	0.00
k27_83201	2.00	3.00	0.00	0.00	4.00	3.00	8.00	12.00	5.00	0.00	1.00	8.00
tdn_73923	715.00	565.00	691.00	930.00	122.00	43.00	70.00	335.00	250.00	270.00	292.00	182.00
k61_10226	53.00	34.00	17.00	44.00	31.00	23.00	59.00	70.00	162.00	115.00	158.00	82.00
k29_98201	0.00	0.00	0.00	0.00	0.00	0.00	0.00	0.00	1.00	0.00	0.00	0.00
k43_105661	0.00	0.00	0.00	0.00	0.00	0.00	0.00	0.00	8.00	273.00	99.00	27.00
tdn_118670	2651.00	2327.00	1965.00	2677.00	3305.00	1194.00	1602.00	2228.00	1967.00	2792.00	3499.00	2697.00
tdn_67718	591.00	509.00	347.00	523.00	529.00	176.00	387.00	565.00	484.00	527.00	1024.00	723.00
tdn_174435	64.26	120.95	102.92	43.23	54.13	6.25	38.70	73.21	59.04	169.98	72.56	35.76
k61_17910	10978.58	10323.25	6710.71	7370.81	14638.15	3001.20	11457.23	14196.54	11381.62	12165.20	18886.60	17833.49
tdn_170918	369.00	286.00	67.00	150.00	324.00	96.00	449.00	459.00	296.00	364.00	501.00	644.00
tdn_74688	52.00	52.00	59.00	44.00	0.00	12.00	28.00	29.00	25.00	52.00	22.00	30.00
tdn_143788	0.00	0.00	0.00	0.00	0.00	0.00	5.00	0.00	0.00	0.00	0.00	0.00
tdn_77978	418.00	413.00	345.00	548.00	308.00	88.00	148.00	291.00	361.00	377.00	310.00	502.00
tdn_125884	339.00	438.00	49.00	29.00	1040.00	271.00	449.00	618.00	778.00	459.00	904.00	202.00
tdn_126255	3523.00	2907.00	2280.00	3000.00	2311.00	735.00	1793.00	2330.00	2366.00	3592.00	3416.00	3266.00
tdn_20988	8.00	2.00	1.00	3.00	0.00	1.00	3.00	2.00	6.00	27.00	32.00	4.00
tdn_113625	99.00	76.00	22.00	24.00	106.00	47.00	88.00	170.00	163.00	117.00	274.00	173.00
tdn_39243	0.00	0.00	0.00	0.00	5.00	4.00	0.00	1.00	0.00	0.00	2.00	27.00
k29_110586	0.00	0.00	0.00	0.00	0.00	1.00	0.00	0.00	0.00	0.00	0.00	25.00
tgg_55662	4608.00	3452.00	2554.00	3627.00	3759.00	1267.00	2857.00	3740.00	3931.00	4358.00	4963.00	3834.00
tdn_105466	885.00	850.00	515.00	753.00	838.00	309.00	609.00	930.00	698.00	901.00	1240.00	1039.00
k29_30711	0.00	0.00	0.00	3.00	1.00	1.00	1.00	0.00	0.00	0.00	0.00	0.00
tdn_155203	4913.00	3839.00	3746.00	4891.00	5688.00	1971.00	4463.00	6324.00	6381.00	9136.00	8694.00	6871.00
tdn_74526	7.00	16.00	0.00	5.00	28.00	9.00	4.00	20.00	1.00	8.00	0.00	4.00
tdn_30888	0.00	0.00	0.00	0.00	59.00	12.00	37.00	35.00	18.00	47.00	30.00	92.00
k27_89317	0.00	0.00	0.00	3.00	0.00	0.00	0.00	0.00	0.00	0.00	0.00	0.00
tdn_39098	0.00	0.00	0.00	0.00	0.00	0.00	0.00	0.00	147.00	0.00	0.00	0.00
tdn_129778	8.00	0.00	4.00	11.00	0.00	3.00	0.00	6.00	0.00	8.00	3.00	2.00
tdn_51402	0.00	0.00	0.00	0.00	45.00	25.00	9.00	5.00	30.00	52.00	39.00	180.00
k29_52550	0.00	5.00	0.00	0.00	0.00	0.00	0.00	0.00	0.00	0.00	0.00	0.00
tdn_64529	13.00	2.00	3.00	8.00	5.00	6.00	2.00	0.00	4.44	0.00	33.00	0.00
tdn_93962	0.00	7.28	0.00	0.00	0.00	0.00	0.00	0.00	0.00	0.00	0.00	0.00
tdn_85034	4538.00	3826.00	3342.00	4189.00	5280.00	1770.00	3434.00	4870.00	4829.00	5049.00	7239.00	5783.00
tdn_38413	0.00	0.00	0.00	0.00	6.00	0.00	4.00	0.00	0.00	0.00	0.00	7.00
k35_62992	3.00	9.00	2.00	10.00	4.00	92.00	8.00	0.00	12.00	2.00	4.00	0.00
tdn_31544	6.00	3.00	1.00	0.00	0.00	2.00	4.00	6.00	4.00	0.00	21.00	5.00
tdn_80776	83.00	40.00	11.00	13.00	77.00	29.00	105.00	145.00	172.00	59.00	94.00	106.00
tdn_107450	0.00	15.36	1.95	0.00	0.00	4.41	0.00	12.33	0.00	25.43	22.88	25.03
tdn_168288	1742.00	1791.00	1168.00	1582.00	1770.68	867.00	1412.00	1796.00	1762.00	2533.91	2608.00	2021.00
tdn_145493	0.00	0.00	0.00	0.00	0.00	0.00	0.00	0.00	0.00	0.00	5.74	0.00
tgg_39750	330.12	340.11	218.54	382.00	237.55	72.43	192.74	331.94	302.15	471.09	401.19	516.24
tdn_136972	142.98	144.02	102.47	187.82	154.01	90.79	113.63	243.48	292.79	265.81	410.80	490.61
tdn_75091	39.20	32.18	5.23	10.03	57.44	34.11	42.54	71.94	44.84	65.04	22.12	2.91
tdn_156148	2256.00	1962.00	2194.00	2542.00	1175.00	404.00	883.00	1053.00	791.00	1177.00	1854.00	1428.00
tdn_136112	48.00	71.00	53.00	65.00	24.00	25.00	49.00	96.00	55.00	89.00	58.00	89.00
k35_12621	12.61	14.28	3.00	5.00	5.36	0.00	6.36	0.00	20.66	0.00	31.28	1.00
tdn_126142	103.00	59.00	85.00	115.00	137.00	51.00	46.00	97.00	118.00	124.00	246.00	156.00
tdn_9011	7.00	0.00	3.00	0.00	0.00	2.00	10.00	0.00	13.00	0.00	0.00	6.00
tdn_170550	4.63	9.13	2.87	2.54	12.82	6.46	15.52	29.38	9.96	23.91	2.26	3.58
tdn_152955	2389.00	2160.00	1402.00	2369.00	3218.00	1151.00	1925.00	2478.00	2601.00	4251.00	3803.00	2376.00
k73_2631	1607.00	1434.00	1121.00	1425.00	1756.00	597.00	1058.00	1610.00	1723.00	2381.00	2620.00	1917.00
tdn_121020	664.00	897.00	737.00	844.00	319.00	197.00	509.00	478.00	671.00	978.00	735.00	665.00
tdn_43270	0.00	0.00	0.00	0.00	5.00	4.00	3.00	0.00	0.00	0.00	2.00	16.00
tdn_124696	1251.50	1428.20	1121.46	1307.89	1531.72	340.06	1045.39	1119.15	1165.73	1413.97	2323.67	1674.09
tdn_49173	25.00	8.00	24.00	0.00	29.00	2.00	2.00	12.00	6.00	0.00	6.00	23.00
k31_84079	15.00	1.00	0.00	9.00	7.00	8.00	0.00	8.00	0.00	0.00	0.00	0.00
tdn_49593	1.00	0.00	4.00	0.00	0.00	0.00	0.00	0.00	16.00	0.00	13.00	0.00
tdn_34997	0.00	0.00	0.00	0.00	2.00	0.00	0.00	6.00	0.00	0.00	0.00	15.00
tdn_86406	0.00	0.00	0.00	0.00	0.00	1.00	9.00	18.00	94.00	158.00	0.00	54.00
tdn_26412	0.00	0.00	0.00	0.00	2.00	1.00	0.00	0.00	0.00	0.00	0.00	11.00
tdn_36458	0.00	12.00	8.00	5.00	0.00	0.00	0.00	11.00	2.00	14.00	27.00	11.00
k49_63937	0.00	0.00	0.00	0.00	17.00	13.00	1.00	5.00	12.00	29.00	3.00	31.00
k69_7224	695.41	581.56	432.77	590.11	665.60	252.90	494.03	788.45	688.13	1190.34	1098.32	840.71
tdn_118234	0.00	0.00	0.00	0.00	47.00	45.00	22.00	0.00	36.00	37.00	49.00	152.00
tdn_132760	961.00	870.00	1057.00	1315.00	561.00	227.00	457.00	1022.00	446.00	824.00	1619.00	1436.00
tdn_36620	0.00	0.00	0.00	0.00	0.00	0.00	0.00	0.00	0.00	0.00	0.00	17.00
tdn_31354	15.00	11.00	16.00	32.00	16.00	12.00	9.00	4.00	7.00	23.00	4.00	12.00
k67_9809	2378.00	1912.00	1490.00	2126.00	2082.00	754.00	1179.00	1693.00	1767.00	1817.00	3205.00	2311.00
tdn_146455	1380.00	1152.00	1132.00	1355.00	1088.00	397.00	830.00	993.00	1011.00	1196.00	1699.00	1366.00
tgg_20298	13.00	14.00	17.00	10.00	0.00	0.00	8.00	11.00	3.27	24.00	14.00	7.00
k65_1368	1119.83	701.07	325.71	493.51	925.16	319.84	626.57	1076.24	772.17	1350.60	1511.93	910.03
tdn_126210	1643.00	1426.00	1263.00	1701.00	1183.00	438.00	882.00	1304.00	1078.00	1695.00	1858.00	1558.00
k27_119192	0.00	0.00	0.00	0.00	0.00	0.00	0.00	9.00	7.00	0.00	0.00	10.00
k57_65109	0.00	0.00	0.00	0.00	0.00	0.00	0.00	0.00	76.00	0.00	0.00	0.00
tdn_81701	118.00	51.46	62.75	123.00	23.00	22.00	98.00	128.00	86.16	133.00	103.00	190.16
tdn_126993	62.80	122.07	87.09	202.88	291.27	33.62	84.91	164.14	227.01	198.31	171.20	132.53
k65_6800	393.52	459.20	335.41	772.90	308.98	99.10	366.30	532.68	413.73	572.43	1587.47	757.42
k41_80444	25.00	16.00	8.00	37.00	14.00	10.00	11.00	13.00	30.00	11.00	29.00	28.00
tdn_152073	12031.00	11347.00	10408.00	8184.00	32957.00	11316.00	17476.00	22124.00	16583.00	22476.00	26222.00	16943.00
tdn_108546	983.00	745.00	889.00	1082.00	633.00	187.00	327.00	492.00	536.00	736.00	848.00	863.00
k21_154237	0.00	0.00	0.00	0.00	0.00	4.00	5.00	0.00	2.00	0.00	0.00	2.00
tdn_78701	153.00	162.00	136.00	161.00	102.00	67.00	78.00	94.00	80.00	105.00	274.00	206.00
k63_2354	15.90	21.30	14.32	12.30	6.08	1.00	49.46	9.96	3.00	26.00	68.68	25.21
k55_35193	40.00	60.00	33.00	121.00	116.00	15.00	32.00	63.00	109.00	152.00	144.00	130.00
k21_25821	33.81	33.17	101.41	56.80	35.23	22.27	13.20	31.34	41.51	87.89	37.12	36.32
tdn_72638	0.00	0.00	0.00	0.00	21.00	9.39	0.00	19.71	0.00	0.00	7.10	0.00
tdn_41498	0.00	0.00	0.00	0.00	0.00	0.00	0.00	0.00	0.00	422.00	13.00	0.00
tdn_137590	538.00	403.00	743.00	501.00	430.00	91.00	67.00	431.00	341.00	765.00	300.00	413.00
tgg_65684	3.35	8.23	5.00	0.00	2.00	0.00	0.00	0.00	2.41	0.00	3.72	2.07
tdn_103640	1484.00	1181.00	1043.00	1607.00	1237.00	384.00	799.00	1098.00	1193.00	1635.00	1572.00	1498.00
k55_4112	106.00	74.00	67.00	89.00	136.00	25.00	89.00	95.00	35.00	89.00	201.00	165.00
tdn_51772	354.00	203.00	569.00	165.00	52.00	32.00	57.00	93.00	98.00	151.00	147.00	91.00
tdn_23170	0.00	0.00	0.00	0.00	0.00	0.00	1.00	0.00	0.00	148.00	10.00	12.00
tdn_86726	0.00	2.00	7.00	3.00	0.00	1.00	0.00	0.00	0.00	0.00	135.00	0.00
k71_3420	1992.00	1817.00	1767.00	2035.00	2564.00	835.00	1320.00	1710.00	1690.00	2098.00	2636.00	2132.00
tdn_100353	54.11	48.76	35.06	45.06	61.25	17.75	33.50	27.23	57.74	35.96	80.16	115.96
tdn_130079	118.90	78.39	94.90	127.71	96.02	19.69	93.45	56.32	68.28	57.85	129.90	116.86
tgg_55261	90.00	125.00	32.00	60.00	112.00	37.00	47.00	113.00	95.00	244.00	199.00	119.00
tdn_6971	0.00	0.00	0.00	4.00	21.00	0.00	10.00	0.00	7.00	11.00	0.00	26.00
tdn_97518	1514.80	1052.52	405.11	593.59	1816.11	503.81	959.76	1274.63	1307.61	1557.90	2506.84	1869.40
k55_2643	245.00	197.00	161.00	171.00	205.00	95.00	190.00	296.00	254.00	290.00	310.00	274.00
tdn_96330	10.00	97.83	9.10	30.70	3.23	1.00	0.00	67.56	63.77	50.13	9.25	53.00
tdn_72585	1349.00	1117.00	973.00	1021.00	1021.00	314.00	664.00	1025.00	1058.00	1395.00	1661.00	1440.00
tdn_13192	18.00	0.00	13.00	0.00	0.00	0.00	0.00	0.00	0.00	0.00	2.00	32.00
tdn_141413	3173.00	2111.00	2216.00	1967.00	1559.00	442.00	1361.00	1717.00	1588.00	1885.00	2310.00	3065.00
tdn_126865	126.80	46.00	24.12	18.97	87.00	29.00	37.00	103.00	63.00	29.00	131.00	53.00
tdn_75208	66.19	94.33	37.11	72.71	53.82	19.40	16.19	11.77	51.37	186.35	60.39	153.16
tgg_32178	395.79	240.31	230.50	280.83	172.80	59.82	88.73	211.53	143.62	254.49	288.04	215.56
tdn_10080	0.00	0.00	0.00	0.00	3.00	2.00	5.00	0.00	5.00	0.00	7.00	37.00
k45_8679	86.43	42.70	90.18	44.06	13.00	7.00	33.00	27.97	40.00	69.61	42.00	15.34
tdn_33126	0.00	0.00	0.00	0.00	0.00	3.00	1.00	0.00	0.00	0.00	5.00	0.00
tdn_58357	56.00	48.00	78.00	62.00	31.00	24.00	16.00	34.00	35.00	30.00	81.00	46.00
k75_23728	5.00	45.00	30.00	8.00	52.00	0.00	1.00	15.00	23.00	76.00	151.00	54.00
tdn_53931	0.00	0.00	0.00	0.00	0.00	0.00	0.00	0.00	0.00	0.00	10.48	4.40
tdn_85940	1408.00	1207.00	1034.00	1155.00	804.00	355.00	593.00	1051.00	1020.00	1369.00	1618.00	1303.00
k23_81616	0.00	0.00	0.00	0.00	1.00	3.00	6.00	4.91	0.00	0.00	0.00	11.00
tdn_30706	0.00	0.00	0.00	0.00	0.00	0.00	0.00	2.00	4.00	89.00	17.00	27.00
tdn_67416	0.00	0.00	0.00	0.00	0.00	0.00	0.00	89.00	63.50	0.00	0.00	0.00
tdn_37192	0.00	13.00	3.00	5.00	13.00	22.00	4.00	0.00	14.00	45.00	39.00	0.00
k67_2305	213.42	210.61	29.98	68.72	447.22	89.23	142.99	243.01	155.68	236.44	311.20	273.12
tdn_88955	752.00	493.00	494.00	550.00	728.00	195.00	362.00	608.00	722.00	925.00	1333.00	1094.00
k53_15475	196.77	209.95	139.66	183.33	125.26	27.70	197.58	155.66	118.77	193.08	289.51	297.73
k49_15871	17.00	5.24	0.00	11.55	2.46	1.11	12.00	5.00	24.10	9.00	22.58	49.47
k75_4425	600.00	585.00	692.00	762.00	625.00	219.00	529.00	566.00	795.00	882.00	1136.00	775.00
tdn_148404	59.85	34.15	62.34	17.64	205.49	22.84	66.74	59.74	342.44	254.81	486.51	259.92
tdn_67831	8343.00	7829.00	4976.00	6169.00	8723.00	2243.00	4602.00	5992.00	4522.00	5725.00	8579.00	6872.00
k49_25387	232.35	256.52	213.13	206.83	94.18	71.81	71.04	179.00	175.90	260.87	231.92	341.70
tdn_134705	1382.00	1368.00	1712.00	1478.00	1209.00	501.00	1113.00	1201.00	1626.00	1681.00	1237.00	2296.00
tdn_129693	108.00	132.00	63.00	122.00	293.70	97.56	126.86	173.71	143.24	193.00	347.27	294.00
tdn_50850	521.00	378.00	1055.00	1431.00	597.00	172.00	352.00	581.00	379.00	499.00	361.00	708.00
k33_30291	0.00	0.00	0.00	0.00	0.00	0.00	0.00	0.00	0.00	0.00	0.00	0.00
k73_24434	158.00	117.00	74.00	53.00	95.00	43.00	113.00	276.00	165.00	256.00	149.00	320.00
tdn_119834	1224.00	1199.00	684.00	1036.00	1498.00	616.00	835.00	1320.00	1116.00	1548.00	1778.00	1838.00
k61_32405	132.76	178.73	142.60	132.01	100.19	39.19	44.91	173.60	65.05	52.57	239.28	150.97
k21_244987	0.00	0.00	0.00	0.00	7.00	0.00	0.00	0.00	0.00	14.00	0.00	0.00
k59_48164	53.00	48.00	32.00	39.00	125.00	35.00	44.00	82.00	148.00	162.00	138.00	257.00
tgg_34370	9.00	9.00	10.00	0.00	15.00	0.00	11.00	4.00	13.00	24.00	0.00	20.00
k27_150880	0.00	0.00	0.00	0.00	5.00	1.00	1.00	0.00	3.00	0.00	1.00	2.00
tdn_138030	716.00	595.00	539.00	536.00	438.00	154.00	252.00	324.00	319.00	574.00	647.00	450.00
tdn_134980	181.00	142.00	106.00	115.00	161.00	62.00	105.00	150.00	144.00	224.00	178.00	329.00
tdn_118046	407.00	264.00	116.00	228.00	325.00	133.00	288.00	322.00	381.00	277.00	625.00	560.00
tdn_103963	148.95	80.36	22.22	115.42	151.11	94.67	227.73	319.58	221.49	128.04	349.26	180.61
tdn_31470	0.00	0.00	0.00	0.00	0.00	0.00	0.00	0.00	0.00	0.00	39.00	0.00
k71_3446	7087.00	6341.00	11086.00	9418.00	28477.00	8833.00	15595.00	21694.00	17786.00	17367.00	27488.00	24209.00
tdn_103804	251.00	104.00	96.00	116.00	117.00	32.00	81.00	167.00	184.00	299.00	295.00	377.00
k47_78485	23.00	28.00	4.00	7.00	10.00	2.00	2.00	14.00	14.00	14.00	25.00	5.00
k73_2633	905.00	552.00	487.00	778.00	847.00	284.00	533.00	756.00	704.00	1227.00	1217.00	1151.00
tdn_70625	224.00	250.00	242.00	222.00	196.00	119.00	187.00	367.00	369.00	417.00	479.00	427.00
k19_135608	0.00	0.00	0.00	0.00	0.00	0.00	0.00	0.00	0.00	0.00	2.00	7.00
tdn_106327	1112.00	871.00	486.00	723.00	1380.07	366.00	850.00	1515.00	1081.00	1253.00	2381.00	1644.00
k29_61285	0.00	0.00	0.00	0.00	0.00	2.00	0.00	4.00	0.00	0.00	0.00	10.00
k75_11903	411.04	329.05	273.72	310.41	374.06	104.94	286.46	379.10	302.41	380.72	562.30	306.68
tdn_72076	709.00	686.00	635.00	828.00	596.00	264.00	520.00	820.00	872.00	812.00	1329.00	846.00
k33_141260	0.00	0.00	0.00	0.00	0.00	0.00	0.00	0.00	0.00	0.00	0.00	74.00
tdn_43467	0.00	0.00	0.00	0.00	0.00	3.00	10.00	7.00	0.00	21.00	11.00	26.00
tdn_162953	174.00	149.00	196.00	269.00	173.00	78.00	96.00	124.00	137.00	138.00	325.00	180.00
tdn_100273	2442.00	2159.00	1925.00	2689.00	2120.00	806.00	1436.00	2058.00	1956.00	2803.00	3527.00	2678.00
k69_23007	55.51	55.20	36.35	77.45	37.95	24.64	35.39	58.66	26.69	48.33	85.52	42.15
k63_9337	1631.07	1243.17	1349.65	1505.11	1357.96	430.96	934.60	1021.38	1127.33	1600.04	1872.61	1735.38
k43_14063	432.00	392.00	481.00	42.00	0.00	0.00	86.00	0.00	62.00	0.00	299.00	1.00
tdn_144769	95.00	96.00	134.00	47.00	49.00	18.00	0.00	0.00	74.00	3.00	114.00	40.00
tdn_138331	119.00	68.00	167.00	94.00	99.00	40.00	62.00	53.00	68.00	102.00	223.00	174.00
tdn_167713	2.01	11.10	0.00	7.25	5.99	4.01	0.00	0.00	0.00	0.00	16.28	12.17
tdn_7315	0.00	0.00	0.00	0.00	3.00	1.00	4.00	0.00	8.00	9.00	20.00	20.00
tgg_77657	13.47	20.55	14.35	17.00	0.00	0.00	3.00	23.52	12.00	0.00	2.00	21.00
tdn_175501	3.00	3.00	1.00	57.00	152.00	77.00	351.96	343.22	509.36	341.00	1007.82	280.00
k19_216981	0.00	0.00	0.00	0.00	0.00	2.00	0.00	8.00	7.00	0.00	0.00	2.00
tdn_60535	3629.00	2706.00	3562.00	4702.00	8842.00	2753.00	4162.00	4443.00	4924.00	7342.00	8120.00	5144.00
tdn_78446	3.00	14.00	4.00	1.00	5.00	0.00	0.00	0.00	0.00	31.00	0.00	0.00
tdn_134443	1861.00	1509.00	1167.00	1675.00	1661.00	713.00	1164.00	1874.00	1902.00	2331.00	3598.00	3022.00
tgg_40692	4730.00	4096.00	2957.00	4104.00	3469.00	1334.00	2587.00	3956.00	3477.00	4508.00	5830.00	4724.00
tdn_81984	98.00	111.00	104.00	171.00	58.00	31.00	14.00	146.00	108.00	125.00	44.00	79.00
k27_124076	0.00	0.00	0.00	0.00	0.00	0.00	0.00	0.00	0.00	0.00	0.00	0.00
k31_6429	0.00	0.00	0.00	0.00	1.00	2.00	0.00	0.00	0.00	0.00	0.00	0.00
k19_226907	0.00	0.00	0.00	0.00	0.00	0.00	0.00	0.00	0.00	31.00	11.00	0.00
k65_12316	203.00	219.00	257.00	272.00	248.00	73.00	142.00	130.00	164.00	330.00	284.00	371.00
tdn_98788	441.00	369.00	353.00	435.00	616.00	182.00	187.00	263.00	468.00	461.00	704.00	659.00
tdn_87372	1304.00	1095.00	718.00	1063.00	1078.00	388.00	978.00	1164.00	1128.00	1506.00	1922.00	1576.00
k25_236012	0.00	0.00	0.00	0.00	0.00	0.00	0.00	0.00	0.00	37.00	0.00	0.00
tdn_168939	84.81	68.37	62.11	53.75	53.76	10.79	86.22	45.63	73.40	130.97	136.57	42.43
tdn_140892	4195.71	3593.19	2891.00	3572.48	5075.39	1435.69	3387.44	4540.14	4960.09	6242.10	6446.91	4927.79
tdn_118018	48.75	2.83	17.83	12.90	112.97	17.26	38.25	72.03	164.84	185.03	347.18	166.46
tdn_28128	0.00	0.00	0.00	0.00	7.00	0.00	6.00	4.00	0.00	0.00	0.00	22.00
tdn_29268	0.00	0.00	0.00	0.00	22.00	6.00	9.00	0.00	0.00	4.00	2.00	19.00
tdn_96575	331.00	353.00	343.00	451.00	217.00	73.00	401.00	493.00	366.00	481.00	707.00	422.00
tdn_151648	781.00	573.00	430.00	585.00	743.00	216.00	407.00	656.00	507.00	1001.00	869.00	808.00
k37_117171	1.00	0.00	2.00	0.00	0.00	3.00	0.00	0.00	0.00	0.00	0.00	25.00
tdn_147323	1583.00	1317.00	980.00	1440.00	1060.00	424.00	830.00	1281.00	1084.00	1402.00	1994.00	1569.00
tdn_163004	1450.00	1396.00	849.00	1052.00	1571.00	485.00	1152.00	1909.00	1696.00	2203.00	2560.00	1844.00
tdn_97686	109.00	80.00	39.00	42.00	37.00	12.00	98.00	66.00	44.00	107.00	119.00	67.00
tdn_146002	187.00	115.00	81.00	63.00	159.00	52.00	65.00	174.00	81.00	183.00	204.00	108.00
tdn_940	0.00	0.00	0.00	0.00	0.00	5.00	0.00	0.00	0.00	0.00	0.00	0.00
tdn_40389	0.00	0.00	0.00	0.00	11.00	12.00	5.00	7.00	7.00	13.00	0.00	40.00
tdn_66502	65.00	71.00	32.00	42.00	9.00	7.00	14.00	94.00	42.00	83.00	87.00	95.00
tdn_182553	0.00	0.00	0.00	0.00	0.00	0.00	1.00	5.00	0.00	6.00	0.00	11.00
k37_109958	0.00	0.00	0.00	0.00	1.00	0.00	0.00	0.00	0.00	0.00	0.00	0.00
k31_70552	0.00	2.00	5.00	0.00	0.00	0.00	0.00	0.00	3.00	0.00	0.00	0.00
k71_8524	741.00	716.00	479.00	372.00	265.00	98.00	238.00	282.00	239.00	256.00	384.00	213.00
tdn_77126	179.65	142.45	150.70	123.49	474.76	85.03	281.25	387.63	234.72	302.00	352.44	309.93
tdn_132414	93.00	89.00	90.00	114.00	78.00	30.00	60.00	87.00	115.00	135.00	189.00	137.00
k47_77340	0.00	0.00	0.00	0.00	0.00	0.00	0.00	0.00	0.00	0.00	0.00	3.00
tdn_172457	969.00	950.00	718.00	1043.00	773.00	307.00	514.00	742.00	553.00	1007.00	1522.00	1111.00
k21_241915	0.00	0.00	0.00	0.00	0.00	0.00	0.00	0.00	10.00	0.00	0.00	5.00
tdn_83323	5.46	0.00	2.51	5.18	2.00	0.00	0.00	0.00	20.11	13.00	0.00	7.00
tdn_56154	16.00	22.00	2.00	20.00	41.00	9.00	26.00	50.00	42.00	53.00	53.00	37.00
k27_78164	0.00	0.00	1.00	0.00	0.00	0.00	0.00	0.00	3.00	1.00	0.00	0.00
tdn_70752	325.74	196.22	72.03	129.86	275.63	104.28	144.30	140.23	254.89	808.65	306.69	250.89
tdn_93530	175.00	106.00	227.00	284.00	30.00	23.00	68.00	107.00	106.00	163.00	211.00	157.00
k75_11792	669.00	499.00	192.00	247.00	511.00	217.00	406.00	592.00	517.00	797.00	1008.00	1021.00
tdn_101388	43.00	86.00	31.00	37.00	67.00	9.00	33.00	22.00	33.00	71.00	20.00	65.00
k63_4158	417.00	269.00	246.00	355.00	429.00	143.00	250.00	386.00	353.00	530.00	561.00	419.00
k19_45701	0.00	0.00	0.00	0.00	0.00	0.00	0.00	0.00	0.00	0.00	0.00	0.00
tdn_26036	0.00	0.00	0.00	0.00	8.00	0.00	1.00	0.00	4.00	0.00	0.00	4.00
tdn_161384	134.00	77.00	80.00	87.00	788.00	232.00	229.00	428.00	240.00	391.00	738.00	636.00
k73_15804	625.00	566.00	398.00	601.00	506.00	169.00	403.00	476.00	609.00	798.00	973.00	804.00
k59_8761	251.00	182.00	95.00	193.00	241.00	85.00	114.00	267.00	200.00	311.00	297.00	262.00
tdn_128680	1552.00	1544.00	1165.00	1304.00	1354.00	424.00	753.00	1210.00	1154.00	1555.00	1981.00	1702.00
tdn_31509	6.00	0.00	1.00	0.00	10.00	2.00	0.00	0.00	4.00	0.00	19.00	28.00
tdn_118839	1367.00	1103.00	1506.00	1488.00	1107.00	414.00	945.00	1243.00	1420.00	1650.00	2671.00	2157.00
k37_19534	0.00	2.00	7.00	0.00	2.00	0.00	7.00	2.00	17.07	0.00	31.00	18.00
k57_20172	0.00	0.00	0.00	0.00	1.37	0.00	0.91	0.00	0.00	0.00	0.00	0.00
k39_37006	0.00	0.00	0.00	0.00	0.00	0.00	12.00	8.00	7.00	0.00	0.00	0.00
tgg_57027	317.00	179.48	655.44	1297.64	1572.30	629.11	112.00	388.15	129.86	168.09	305.16	316.05
tdn_48840	0.00	0.00	0.00	0.00	3.00	5.00	17.00	19.00	0.00	10.00	12.00	54.00
tdn_30913	0.00	0.00	0.00	0.00	0.00	3.00	1.00	3.00	5.00	12.00	0.00	0.00
k39_81477	0.00	0.00	0.00	0.00	0.00	1.17	7.22	32.16	5.49	0.00	0.00	3.57
k33_53834	0.00	0.00	3.00	0.00	0.00	1.00	0.00	0.00	0.00	0.00	0.00	0.00
tdn_60724	0.00	0.00	0.00	0.00	0.00	0.00	0.00	0.00	42.00	0.00	0.00	0.00
tgg_64990	57.63	87.05	28.80	43.34	86.53	25.57	54.32	51.76	65.02	68.84	118.64	48.19
tdn_38485	0.00	0.00	0.00	0.00	7.00	9.00	4.00	5.00	3.00	6.00	20.00	36.00
k49_58466	17.00	20.00	21.00	28.00	17.00	10.00	6.00	37.00	21.00	53.00	55.00	35.00
k21_226653	0.00	0.00	0.00	0.00	0.00	0.00	0.00	0.00	0.00	32.00	5.00	0.00
tdn_132994	153.39	87.00	12.05	82.01	455.89	168.28	84.26	109.94	76.77	118.39	828.32	337.35
tdn_98734	94.75	68.87	39.60	85.29	88.11	16.00	47.23	69.27	45.32	54.98	141.47	129.59
tdn_142482	200.97	232.28	151.33	251.57	244.75	25.60	90.01	202.24	160.36	210.99	235.00	376.61
tdn_34575	0.00	0.00	0.00	0.00	0.00	0.00	0.00	0.00	0.00	8.00	0.00	0.00
tdn_158084	74.40	59.54	129.34	259.44	112.05	25.94	170.11	250.90	70.18	247.79	123.60	341.75
tdn_118585	687.00	1291.00	663.00	1272.00	1360.00	380.00	665.00	1048.00	954.00	2582.00	1346.00	678.00
tdn_173806	10341.00	7351.00	5622.00	6732.00	5868.00	1602.00	3809.00	7717.00	6232.00	9286.00	14438.00	13701.00
tdn_177328	0.00	0.00	0.00	0.00	8.93	0.00	0.00	4.84	0.00	0.00	79.65	0.00
k65_11221	48.07	9.00	27.56	10.96	40.64	7.48	56.97	41.14	85.71	83.00	323.39	0.00
tdn_162403	675.85	634.04	543.61	528.65	519.02	119.58	259.47	360.08	329.99	728.38	558.39	459.68
tdn_145447	220.00	170.00	116.00	212.00	228.00	136.00	162.00	283.00	346.00	376.00	671.00	358.00
k59_28961	119.70	88.48	60.00	78.83	20.12	31.07	51.25	82.89	52.88	72.81	128.54	62.18
tdn_104050	1746.00	1780.00	1980.00	2647.00	2775.00	667.00	1115.00	1801.00	1196.00	1977.00	2131.00	1538.00
tdn_74009	11.00	13.00	10.00	11.00	16.00	6.00	8.00	5.00	41.00	101.00	51.00	44.00
tdn_156911	2176.00	1768.00	935.00	1662.00	2622.00	885.00	1601.00	2324.00	2107.00	2242.00	3623.00	2417.00
tdn_21840	1.00	0.00	2.00	2.00	17.00	1.00	4.00	0.00	2.00	0.00	0.00	0.00
tdn_177631	518.38	404.30	368.97	289.19	177.23	104.71	177.26	289.61	339.37	368.74	484.71	391.52
tdn_70666	69.00	90.00	29.00	32.00	66.00	21.00	57.00	64.00	58.00	48.00	95.00	69.00
tgg_24325	1406.00	930.00	1045.00	1403.00	1926.00	642.00	1099.00	1895.00	1526.00	1846.00	2865.00	2140.00
tdn_176388	13.01	33.45	42.97	56.93	27.77	8.23	5.92	4.41	15.89	0.00	29.80	0.00
tdn_31779	3.00	0.00	6.00	4.00	1.00	1.00	0.00	12.00	23.00	178.00	0.00	13.44
tdn_132506	833.00	787.00	882.00	799.00	646.00	153.00	390.00	535.00	625.00	938.00	932.00	859.00
tdn_3888	0.00	0.00	0.00	0.00	14.00	0.00	0.00	0.00	2.00	11.00	0.00	0.00
tdn_156800	1197.00	720.00	318.00	450.00	755.00	250.00	700.00	792.00	699.00	1043.00	1499.00	1031.00
tdn_142435	0.00	0.00	0.00	1.25	16.84	0.00	0.00	3.19	0.00	0.00	0.00	0.00
tdn_133921	498.16	363.56	215.45	260.03	520.33	132.80	291.71	456.73	383.84	533.09	825.15	551.20
tdn_46348	0.00	0.00	0.00	0.00	3.00	7.00	1.00	10.00	25.00	1.00	3.00	68.00
tdn_169667	886.59	776.25	795.40	1313.44	1257.30	311.51	452.65	717.36	484.10	792.12	870.76	919.02
k35_198296	0.00	0.00	0.00	0.00	0.00	0.00	0.00	0.00	0.00	5.00	5.00	0.00
tdn_52664	2144.00	1686.00	1307.00	1707.00	1120.00	383.00	969.00	1644.00	1329.00	2513.00	2185.00	1565.00
tdn_75415	371.00	266.00	259.00	324.00	450.00	156.00	192.00	381.00	304.00	498.00	849.00	431.00
k37_138465	14.00	12.00	15.00	0.00	11.00	7.00	0.00	0.00	12.00	9.00	15.00	0.00
tdn_32253	4.00	10.00	0.00	0.00	19.00	0.00	2.00	0.00	0.00	0.00	0.00	11.00
tdn_87547	0.00	6.00	15.00	0.00	2.00	0.00	12.00	8.00	0.00	0.00	0.00	0.00
tgg_15794	14.00	57.00	20.00	9.00	126.00	2.00	2.00	23.00	87.00	3.00	31.00	3.00
tdn_110199	239.33	203.00	114.70	96.00	156.53	58.94	131.00	240.70	294.98	250.45	526.72	651.49
tdn_45360	0.00	0.00	3.00	0.00	0.00	1.00	1.00	0.00	12.00	0.00	0.00	2.00
k61_7925	264.00	146.00	160.00	152.00	161.00	40.00	110.00	167.00	350.00	602.00	416.00	542.00
k55_66701	0.00	0.00	0.00	0.00	4.00	27.00	0.00	74.00	50.00	59.00	4.00	144.00
tdn_52145	0.00	0.00	0.00	0.00	36.00	11.00	13.00	3.00	29.00	34.00	23.00	32.00
k59_28948	44.55	32.99	68.52	108.21	27.73	8.33	20.23	4.98	6.75	85.03	25.00	19.00
tdn_138694	59.00	26.00	11.00	54.00	33.00	18.00	16.00	45.00	34.00	38.00	55.00	24.00
tdn_153568	46.53	21.24	11.40	4.18	47.00	12.45	7.29	27.78	17.00	0.00	108.49	63.93
k19_52572	0.00	0.00	1.00	4.00	0.00	0.00	0.00	13.00	2.00	0.00	0.00	0.00
tdn_25958	0.00	0.00	0.00	0.00	1.00	2.00	0.00	3.00	0.00	0.00	0.00	0.00
tdn_46496	0.00	0.00	0.00	0.00	0.00	0.00	0.00	0.00	0.00	0.00	0.00	3.34
tdn_177828	146.88	114.90	158.30	108.23	174.22	20.08	102.26	184.61	98.78	142.00	219.37	61.45
tdn_39688	0.00	0.00	0.00	0.00	2.00	0.00	0.00	0.00	0.00	0.00	0.00	12.00
k75_14465	563.27	561.85	462.60	283.70	249.87	120.01	67.57	300.33	351.28	326.43	656.68	377.56
k73_11109	532.00	1069.00	565.00	1105.00	647.00	172.00	1021.00	885.00	478.00	420.00	790.00	568.00
k45_71147	0.00	6.00	3.00	2.00	4.00	0.00	0.00	10.00	1.00	0.00	5.00	0.00
tgg_27111	140.30	123.51	51.82	64.08	69.40	5.85	85.01	90.17	78.04	143.23	128.38	130.40
k61_29432	272.00	211.00	197.00	194.00	236.00	77.00	109.00	174.00	48.00	123.00	407.00	307.00
tdn_143189	8776.00	6539.00	6366.00	8152.00	8570.00	2865.00	7842.00	9554.00	9540.00	9200.00	12506.00	9794.00
k55_3543	49.53	78.44	42.97	57.63	41.13	18.17	27.44	52.73	76.31	58.00	117.99	59.73
tdn_31852	0.00	0.00	0.00	0.00	0.00	0.00	5.00	0.00	16.00	6.00	0.00	4.00
tdn_159284	1429.00	1446.00	1332.00	1705.00	871.00	399.00	750.00	1208.00	896.00	1804.00	1588.00	1429.00
tdn_100710	3148.37	2717.14	3504.61	4624.61	3039.54	1110.55	1796.27	2862.61	2984.93	4189.87	4445.69	4478.92
tdn_73504	457.00	326.00	174.00	257.00	280.00	61.00	116.00	223.00	152.00	266.00	312.00	86.00
k37_39550	13.20	4.35	2.07	3.00	8.96	2.00	3.00	18.00	10.00	16.00	17.00	0.00
tdn_98861	36912.00	31211.00	37996.00	38927.00	29857.00	10598.00	19495.00	27171.00	18516.00	26717.00	25878.00	17069.00
tdn_13738	0.00	0.00	0.00	0.00	4.00	0.00	0.00	0.00	0.00	7.00	3.00	3.00
k73_8375	1930.00	1460.00	1012.00	1552.00	2665.00	976.00	1503.00	2667.00	2354.00	2812.00	3963.00	2656.00
k43_40559	1141.00	1245.00	1241.00	1308.00	2476.00	736.00	1007.00	1424.00	1722.00	1451.00	1958.00	1873.00
k59_22546	8.00	0.00	0.00	0.00	122.00	63.00	113.00	101.00	253.00	165.00	274.00	141.00
k23_128120	0.00	0.00	0.00	0.00	0.00	0.00	2.00	0.00	0.00	0.00	0.00	0.00
k71_5189	281.00	133.00	266.00	315.00	226.00	94.00	198.00	253.00	347.00	416.00	403.00	310.00
tdn_147642	1834.00	1212.00	897.00	1041.00	737.00	361.00	699.00	1029.00	1097.00	1220.00	1671.00	1680.00
tdn_141252	82.00	119.00	125.00	187.00	70.00	32.00	56.00	70.00	48.00	44.00	138.00	140.00
k65_7071	0.00	0.00	0.00	0.00	79.00	119.00	224.00	72.00	141.00	174.00	132.00	442.00
k27_121870	0.00	0.00	0.00	0.00	1.00	1.00	0.00	0.00	0.00	0.00	0.00	12.00
tdn_7100	0.00	0.00	0.00	0.00	0.00	0.00	0.00	3.00	2.00	15.00	14.00	0.00
k47_63376	2.00	0.00	1.00	10.50	0.00	3.49	6.00	8.19	0.00	0.00	25.23	0.00
tdn_93890	2010.37	1739.32	1489.96	1437.70	1792.92	661.19	1191.76	2006.60	1879.00	2042.91	3134.30	2312.54
k31_2653	0.00	10.01	4.99	3.46	5.99	0.00	0.00	0.00	0.00	0.00	0.00	8.56
k53_51591	16.00	15.00	3.00	7.00	16.00	9.00	11.00	18.00	13.00	5.00	13.00	22.00
k19_95131	0.00	0.00	0.00	0.00	0.00	1.00	8.00	0.00	6.00	0.00	17.00	12.00
tgg_34786	4776.00	4286.00	4070.00	4590.00	1374.00	348.00	1520.00	2395.00	1900.00	2263.00	1603.00	1308.00
tdn_131750	204.00	177.00	125.00	156.00	201.00	106.00	147.00	229.00	196.00	358.00	414.00	378.00
k73_2108	5789.00	4858.01	1252.00	2211.00	9646.00	2843.01	5845.00	6358.00	7147.53	7483.00	17834.00	14122.00
k67_1136	2187.88	1804.03	1614.67	2137.65	1518.71	592.64	835.04	1459.05	1219.91	1944.29	2378.53	1887.77
k73_3174	1796.08	1666.99	1426.34	2147.13	1552.50	587.43	953.71	1287.58	1421.38	1392.24	2336.39	1954.48
tdn_50621	5.00	1.00	2.00	1.00	13.00	5.00	2.00	12.00	9.00	0.00	18.00	0.00
k23_30519	0.00	0.00	0.00	0.00	10.00	2.00	0.00	1.00	0.00	4.00	2.00	32.65
k47_47124	0.00	0.00	0.00	0.00	77.00	47.00	52.00	42.00	60.00	4.00	68.00	194.00
tdn_80439	27.00	41.00	19.00	14.00	4.00	9.00	1.00	1.00	5.00	19.00	38.00	42.00
k33_163073	2.00	0.00	1.00	0.00	3.00	1.00	6.00	4.00	13.00	16.00	8.00	29.00
k21_19481	0.00	0.00	0.00	0.00	0.00	0.00	0.00	0.00	0.00	0.00	0.00	4.00
k61_27052	4965.00	3584.00	872.00	1960.00	4180.00	1349.00	1882.00	3980.00	2536.00	2537.00	3878.00	2296.00
tdn_30711	8.00	3.00	19.00	20.00	14.00	0.00	4.00	4.00	0.00	7.00	0.00	13.00
tdn_108115	198.00	128.00	85.00	134.00	93.00	8.00	54.00	33.00	91.00	45.00	50.00	96.00
k59_4587	948.00	848.00	764.00	830.00	667.00	182.00	480.00	598.00	415.00	750.00	502.00	637.00
tdn_50207	0.00	0.00	0.00	0.00	0.00	0.00	0.00	8.00	0.00	0.00	0.00	69.00
k29_162794	0.00	0.00	0.00	0.00	0.00	0.00	0.00	0.00	9.00	10.00	0.00	0.00
tdn_29044	0.00	0.00	0.00	0.00	4.00	5.00	5.00	0.00	0.00	18.00	1.00	43.00
k29_119362	0.00	0.00	0.00	0.00	10.00	0.00	1.16	12.00	0.00	0.00	0.00	0.00
k73_192	1184.00	987.00	517.00	825.00	1211.00	340.00	836.00	1331.00	1318.00	1346.00	2411.00	1521.00
k67_12469	92.42	104.06	85.66	122.32	71.85	53.49	127.92	139.34	153.11	299.15	231.87	197.47
tdn_98085	86.65	60.82	80.38	94.60	67.63	16.30	7.00	62.00	25.00	11.58	42.00	90.26
k35_272	0.00	0.00	0.00	0.00	0.00	0.00	0.00	0.00	0.00	0.00	0.00	1.00
tdn_64596	7.85	16.18	19.27	12.44	1.22	7.47	49.36	17.37	26.84	44.04	22.93	16.39
tgg_77653	21.31	0.00	2.87	2.06	11.00	2.00	2.35	3.49	0.00	0.00	33.00	14.00
k23_88382	0.00	0.00	0.00	0.00	7.00	7.00	13.00	5.00	6.00	1.00	13.00	33.00
k69_7228	562.00	461.00	402.00	524.00	472.00	165.00	399.00	489.00	473.00	705.00	863.00	699.01
tdn_99158	1849.00	1607.00	1400.00	2195.00	1420.00	284.00	927.00	1738.00	1246.69	2339.00	3981.00	3024.00
tdn_177990	750.00	570.00	489.00	659.00	473.00	186.00	371.00	477.00	443.00	662.00	808.00	669.00
tdn_45651	0.00	0.00	0.00	0.00	0.00	0.00	16.75	28.00	0.00	0.00	0.00	0.00
k59_1390	7680.52	5574.16	5296.50	8367.30	9524.42	3446.03	7025.37	10664.27	10166.31	12353.45	16144.43	13833.07
tdn_111857	0.00	0.00	0.00	0.00	0.00	0.00	0.00	0.00	0.00	0.00	8.85	8.00
tdn_136633	63.00	64.00	37.00	56.00	209.00	9.00	91.00	110.00	41.00	0.00	39.00	44.00
k27_160618	3.00	0.00	9.00	2.00	0.00	0.00	0.00	0.00	2.00	0.00	17.00	22.00
k71_22154	0.00	0.00	0.00	0.00	257.00	434.00	193.00	378.00	517.00	527.00	1089.00	928.00
tdn_58689	2.00	4.00	1.00	12.00	3.00	0.00	1.00	0.00	0.00	0.00	15.00	0.00
k69_567	998.00	941.00	615.00	864.00	1362.00	324.00	686.00	1121.00	743.00	979.00	1507.00	1121.00
tdn_160614	5412.00	4633.00	3884.00	4831.00	2922.00	1076.00	2149.00	2830.00	3035.00	3640.00	5232.00	3809.00
tdn_21919	0.00	0.00	0.00	0.00	1.00	0.00	0.00	0.00	5.00	0.00	0.00	0.00
tgg_68898	0.00	0.00	0.00	0.00	0.00	0.00	0.00	0.00	0.00	0.00	0.00	0.00
k67_524	485.00	433.00	279.00	599.00	433.00	114.00	308.00	538.00	502.00	486.00	654.00	495.00
k25_262309	0.00	0.00	0.00	0.00	13.00	0.00	0.00	0.00	0.00	0.00	0.00	0.00
tgg_44153	0.00	0.00	0.00	0.00	0.00	0.00	4.00	0.00	2.00	36.00	6.00	23.00
tdn_177089	44.58	50.07	54.92	41.88	30.36	8.66	31.57	16.16	29.29	19.00	2.12	15.85
k49_23113	0.00	0.00	0.00	0.53	0.00	0.00	0.00	0.00	0.00	0.00	0.00	0.00
k69_26808	4.13	7.93	6.43	16.96	15.99	7.00	8.35	23.24	11.58	0.00	59.86	20.62
k41_26652	1.00	2.00	3.00	3.00	1.00	0.00	0.00	0.00	0.00	17.00	1.00	2.00
tdn_54328	0.00	0.00	0.00	0.00	15.00	0.00	4.00	4.00	2.00	0.00	0.00	48.00
k23_109235	0.00	0.00	0.00	0.00	0.00	0.00	0.00	0.00	0.00	0.00	0.00	0.00
tdn_89799	7135.00	5269.00	3842.00	5542.00	3750.00	1789.00	2911.00	4454.00	4565.00	5772.00	8942.00	6478.00
tdn_152273	1721.17	1709.03	1423.86	1712.94	1584.08	568.85	1003.10	1646.37	1341.07	1984.79	2235.38	1922.04
tdn_11690	0.00	0.00	0.00	0.00	0.00	0.00	0.00	0.00	2.00	0.00	0.00	28.00
k21_160159	0.00	0.00	0.00	0.00	0.00	0.00	2.00	0.00	0.00	6.00	0.00	3.00
tdn_177274	70.82	30.59	47.51	70.07	76.34	14.95	123.35	155.35	161.39	111.46	92.76	217.32
k19_219648	0.00	0.00	0.00	0.00	8.00	0.00	0.00	5.00	0.00	0.00	0.00	1.00
k75_25013	10.00	27.00	49.00	41.00	121.00	44.00	42.00	97.00	97.00	111.00	173.00	131.00
tdn_171401	270.00	242.00	128.00	290.00	381.00	139.00	308.00	575.00	505.00	636.00	693.00	645.00
tdn_46853	0.00	0.00	0.00	0.00	7.00	0.00	32.00	22.00	240.00	179.00	0.00	125.00
k69_12529	12.19	6.18	13.43	16.39	34.64	11.23	24.82	31.90	35.43	70.20	0.00	48.97
tdn_108623	1244.55	960.21	649.41	692.54	991.20	359.38	778.03	1536.87	1310.63	1633.28	1439.31	2103.65
tdn_147711	0.00	0.00	0.00	0.00	28.00	66.00	38.00	102.00	67.00	24.00	32.00	538.00
k67_28643	43.00	44.00	22.00	29.00	27.00	12.00	5.00	11.00	49.00	30.00	33.00	61.00
tdn_150757	437.00	374.00	333.00	369.00	321.00	149.00	310.00	312.00	347.00	561.00	505.00	483.00
tdn_74817	351.00	329.00	83.00	129.00	305.00	138.00	191.00	471.00	283.00	348.00	663.00	555.00
k63_1281	101.00	71.00	66.00	77.00	46.00	23.00	67.00	80.00	105.00	111.00	145.00	137.00
tdn_146196	485.96	557.41	502.69	853.62	792.05	250.27	267.08	616.95	463.79	1093.50	1005.43	959.99
k19_269484	0.00	0.00	0.00	0.00	0.00	0.00	0.00	0.00	0.00	0.00	0.00	0.00
k25_145333	0.00	0.00	0.00	0.00	0.00	0.00	3.00	5.00	0.00	0.00	2.00	0.00
k59_3554	147.00	89.86	110.52	161.55	166.48	46.13	56.89	101.15	55.00	215.35	201.84	189.50
tdn_45438	0.00	0.00	0.00	0.00	9.00	8.00	7.00	0.00	4.00	0.00	18.00	24.00
tdn_166472	2234.52	1749.92	2074.58	2022.24	1039.68	418.96	853.66	1091.92	1300.76	2073.86	1865.03	1658.15
k21_213824	0.00	0.00	0.00	0.00	0.00	2.00	0.00	0.00	7.00	0.00	0.00	2.00
tdn_29444	0.00	0.00	0.00	0.00	29.00	3.00	20.00	7.00	11.00	0.00	5.00	26.00
tdn_172188	385.00	280.00	232.66	298.04	203.00	82.00	143.00	178.00	164.00	254.00	278.00	283.00
k71_14417	684.00	564.00	365.00	441.00	432.00	151.00	354.00	581.00	423.00	442.00	990.00	636.00
k69_163	323.00	233.00	193.00	320.00	329.00	135.00	209.00	357.00	321.00	400.00	546.00	622.00
tdn_132778	0.00	0.00	0.00	0.00	0.00	1.00	1.00	0.00	290.35	927.13	0.00	370.47
k35_8826	0.00	0.00	0.00	0.00	0.00	0.00	0.00	0.00	0.00	0.00	0.00	0.00
tdn_64958	281.64	200.03	168.00	208.36	126.21	57.94	93.57	227.36	143.90	155.16	326.65	548.92
tdn_119007	1170.00	1091.00	903.00	1420.00	380.00	119.00	403.00	529.00	350.00	936.00	697.00	660.00
k33_43701	0.00	0.00	0.00	0.00	17.00	6.00	3.00	1.00	13.00	4.00	20.00	68.00
tgg_50479	67.04	59.46	7.20	27.36	91.61	12.69	27.72	137.45	69.84	39.00	184.32	54.80
k19_90803	0.00	0.00	0.00	0.00	0.00	0.00	0.00	0.00	0.00	0.00	0.00	0.00
tdn_93230	53.51	75.80	66.67	69.07	54.76	28.41	46.96	78.82	54.44	63.00	64.33	52.59
k57_3576	606.00	321.00	156.00	301.00	512.00	160.00	254.00	358.00	297.00	426.00	722.00	464.00
tdn_66684	0.00	0.00	0.00	0.00	136.00	75.00	58.00	53.00	53.00	32.00	80.00	324.00
tdn_170117	3009.00	3908.00	3551.00	5185.00	3827.00	1585.00	5586.00	6263.00	4852.00	7075.00	21123.00	11396.00
tdn_50634	7.00	0.00	6.00	13.00	22.00	6.00	28.00	29.00	12.00	16.00	21.00	0.00
k25_58836	0.00	0.00	0.00	0.00	6.00	4.00	3.00	0.00	0.00	16.00	1.00	34.00
k65_34078	137.72	156.79	88.02	110.02	968.04	387.87	411.77	1041.17	2132.99	3041.49	1986.16	1521.41
k21_147285	13.00	6.00	6.00	0.00	2.00	2.00	1.00	7.00	2.00	1.00	5.00	0.00
tdn_128241	1939.06	1548.09	1470.62	1835.54	1358.30	558.74	1131.87	1537.23	1689.62	2168.93	2963.06	1976.99
k29_159607	0.00	0.00	0.00	0.00	0.00	0.00	0.00	0.00	32.00	51.00	14.00	1.00
tdn_39949	0.00	0.00	0.00	0.00	8.00	2.00	7.00	6.00	7.00	13.00	0.00	4.00
tdn_69906	237.00	149.00	93.00	95.00	85.00	36.00	94.00	178.00	236.00	207.00	410.00	255.00
k55_3313	34.00	17.00	13.00	21.00	18.00	9.00	22.00	48.00	42.00	59.00	69.00	34.00
tdn_44049	0.00	11.00	8.00	6.00	2.00	0.00	1.00	0.00	5.00	0.00	0.00	20.00
k19_69575	0.00	0.00	0.00	0.00	0.00	1.00	0.00	1.00	0.00	0.00	0.00	0.00
k69_11410	405.00	320.00	288.00	344.00	147.00	52.00	71.00	143.00	204.00	310.00	277.00	342.00
tdn_90153	180.00	141.00	171.00	126.00	151.00	20.00	26.00	40.00	45.00	38.00	64.00	61.00
tdn_117839	427.00	401.00	410.00	457.00	194.00	76.00	160.00	322.00	219.00	313.00	399.00	308.00
tgg_76475	3.00	3.00	6.00	2.00	0.00	0.00	5.00	7.00	0.00	20.00	2.00	36.00
tdn_88434	232.00	270.00	220.00	238.00	218.00	73.00	175.00	187.00	250.00	161.00	336.00	310.00
k37_108492	2.00	0.00	0.00	0.00	0.00	0.00	0.00	0.00	0.00	0.00	2.00	0.00
tdn_178105	1523.84	1023.43	261.51	626.13	681.16	292.73	735.05	1258.40	713.32	1180.75	1784.16	1199.24
k31_232567	8.00	0.00	0.00	0.00	0.00	5.00	0.00	0.00	0.00	0.00	0.00	6.00
tdn_59505	0.00	0.00	0.00	0.00	23.00	11.00	12.00	12.00	6.00	12.00	16.00	66.00
k31_142981	0.00	0.00	0.00	0.00	0.00	0.00	0.00	18.94	0.00	0.00	0.00	0.00
k51_38851	3.01	1.00	4.12	32.00	4.00	13.17	0.00	15.00	3.05	61.00	32.19	1.00
k41_20502	28.00	56.00	53.74	75.00	62.00	7.00	36.00	43.00	44.00	79.00	120.00	12.00
tdn_126732	839.00	995.00	740.00	820.00	770.00	286.00	688.00	912.00	1295.00	1428.00	1462.00	1405.00
tdn_53972	0.00	0.00	0.00	0.00	77.00	36.00	29.00	27.00	20.00	60.00	100.00	205.00
tdn_84491	946.10	924.27	588.19	930.59	721.75	302.67	390.51	817.35	857.72	1158.17	1605.55	1563.39
tdn_116860	123.00	59.00	88.00	31.00	110.00	40.00	82.00	262.00	382.00	558.00	271.00	467.00
tdn_173699	4.09	0.00	0.00	6.18	0.00	1.02	1.06	4.90	0.00	0.00	0.00	22.03
tdn_177410	625.72	551.55	308.02	808.76	207.87	93.68	147.40	95.41	147.96	353.43	223.74	238.96
tdn_79237	0.00	0.00	0.00	0.00	4.53	0.00	3.41	10.61	16.62	0.00	0.00	88.58
k29_30739	2.00	3.00	12.00	5.00	0.00	1.00	2.00	4.00	4.00	0.00	18.00	5.00
tdn_165464	90.20	27.64	138.48	46.59	67.38	4.81	1.15	2.19	13.02	63.41	166.11	155.09
tdn_21202	0.00	0.00	0.00	0.00	2.00	2.00	2.00	0.00	2.00	0.00	4.00	10.00
tdn_122170	2390.00	1696.00	1490.00	1981.00	1722.00	622.00	1314.00	2025.00	1650.00	3007.00	2740.00	2580.00
tdn_110377	251.00	154.00	139.00	226.00	401.00	124.00	169.00	257.00	209.00	229.00	594.00	357.00
tdn_113825	186.10	231.96	191.09	236.01	442.63	69.73	211.13	271.22	176.62	275.17	376.52	301.50
tdn_128643	141.51	147.97	110.86	141.25	282.49	111.98	153.69	181.82	94.01	283.78	382.06	344.08
k63_30441	411.56	285.25	246.65	347.41	291.90	119.58	142.77	315.91	347.32	343.99	575.06	316.06
tdn_85035	254.00	538.00	142.00	330.00	355.00	81.00	170.00	244.00	605.00	188.00	400.00	40.00
tgg_408	36.47	18.00	3.49	28.64	13.00	6.00	7.00	0.00	7.00	1.00	17.00	1.00
k31_79043	0.00	0.00	0.00	0.00	9.00	3.00	3.00	8.00	5.00	0.00	9.00	19.00
tdn_131997	134.00	33.00	16.00	65.00	298.00	76.00	177.00	421.00	272.00	371.00	1296.00	994.00
tdn_20182	0.00	0.00	0.00	0.00	0.00	1.00	0.00	0.00	0.00	2.00	0.00	0.00
tdn_48997	0.00	0.00	0.00	0.00	14.00	5.00	6.00	10.00	4.00	10.00	24.00	29.00
tdn_116108	2068.43	2036.01	873.60	1424.12	2584.62	721.47	1493.36	2190.13	1448.97	1944.85	1890.48	2535.85
tdn_155502	75230.00	68517.00	39859.00	48088.00	87924.00	25854.00	51019.00	61941.00	33284.00	33961.00	79062.00	47342.00
tdn_44271	46.00	25.00	20.00	40.00	47.00	6.00	15.00	36.00	27.00	55.00	28.00	85.00
tdn_1311	0.00	0.00	0.00	0.00	0.00	4.00	0.00	0.00	0.00	0.00	0.00	13.00
tdn_48369	245.00	135.00	151.00	56.00	151.00	50.00	88.00	154.00	479.00	404.00	415.00	527.00
tdn_46162	143.00	135.00	42.00	61.00	455.00	172.00	125.00	204.00	163.00	245.00	218.00	315.00
tdn_47005	0.00	0.00	0.00	0.00	5.00	6.00	7.00	6.00	7.00	4.00	32.00	21.00
tdn_167655	1100.00	959.00	860.00	1268.00	710.00	255.00	407.00	710.00	447.00	755.00	925.00	995.00
k43_91794	0.00	4.00	0.00	0.00	0.00	3.00	0.00	2.00	0.00	0.00	3.00	0.00
tdn_163413	17.35	7.86	25.38	21.53	10.46	8.10	19.48	36.39	12.70	121.59	38.68	68.30
tdn_108287	36.69	65.75	23.77	39.28	169.00	8.00	7.96	26.00	73.74	0.00	35.41	68.00
tdn_37243	0.00	0.00	0.00	0.00	0.00	0.00	0.00	0.00	33.00	17.00	0.00	5.00
[truncated: 42,644 more rows]
